# Supplementary material for: Optimal shortening of uniform covering arrays
Source: PLoS One. 2017 Dec 21;12(12):e0189283. doi: 10.1371/journal.pone.0189283 (PMC5739513; doi:10.1371/journal.pone.0189283)
Supplement: S1 Dataset — (ZIP) [file pone.0189283.s001.zip]

Archive with 11 entries (11 files):
- L1/N165k14v12^14t2.ca
- L1/N188k140v9^140t2.ca
- L1/N194k36v10^36t2.ca
- L1/N206k78v10^78t2.ca
- L1/N247k18v14^18t2.ca
- L1/N255k18v15^18t2.ca
- L1/N355k12v18^12t2.ca
- L1/N357k20v18^20t2.ca
- L1/N498k29v18^29t2.ca
- L1/N511k22v20^22t2.ca
- L1/N520k22v21^22t2.ca
