# Supplementary material for: Optimal shortening of uniform covering arrays
Source: PLoS One. 2017 Dec 21;12(12):e0189283. doi: 10.1371/journal.pone.0189283 (PMC5739513; doi:10.1371/journal.pone.0189283)
Supplement: S1 Dataset — (ZIP) [file pone.0189283.s001.zip › L1/N165k14v12^14t2.ca]

C CONST 7
C JTJ SA
165 14 12^14 2
0 0 0 0 0 0 0 0 0 0 0 0 0 0
1 1 1 1 1 1 1 1 1 1 1 1 1 1
2 2 2 2 2 2 2 2 2 2 2 2 2 2
3 3 3 3 3 3 3 3 3 3 3 3 3 3
4 4 4 4 4 4 4 4 4 4 4 4 4 4
5 5 5 5 5 5 5 5 5 5 5 5 5 5
6 6 6 6 6 6 6 6 6 6 6 6 6 6
2 3 4 11 7 0 10 9 1 7 6 10 5 6
3 5 1 0 9 4 6 2 11 11 10 9 6 6
5 6 2 4 0 1 2 3 9 10 9 1 10 6
6 9 9 1 4 9 3 5 7 2 4 0 11 6
7 7 10 7 1 11 5 6 2 3 0 4 0 6
7 10 0 6 3 10 2 5 1 11 7 8 4 9
5 10 4 2 1 8 0 7 7 6 3 9 8 5
2 10 1 7 8 6 3 0 5 4 9 7 9 4
11 10 2 0 11 5 4 6 8 2 1 10 3 2
1 10 9 9 0 3 5 9 4 8 2 11 6 11
0 10 10 3 5 2 1 4 9 7 10 6 11 3
8 0 4 9 5 7 3 6 11 10 8 2 1 9
6 0 1 3 9 10 4 9 2 5 5 8 7 5
3 0 2 8 7 8 5 4 6 1 4 8 2 4
8 0 9 4 2 6 1 8 3 3 7 9 5 2
10 0 10 10 4 5 6 2 1 9 3 7 10 11
4 0 10 5 6 3 9 1 7 11 9 10 9 3
5 10 11 7 2 0 4 11 3 11 4 6 1 11
7 0 5 1 1 3 10 3 8 4 2 6 8 10
5 0 6 11 3 11 8 10 4 2 10 1 9 7
2 0 11 6 1 9 6 0 9 8 10 5 3 0
11 0 7 2 8 1 7 5 3 7 11 4 6 1
1 0 8 7 11 4 2 7 10 9 6 3 11 8
9 0 3 8 10 2 11 11 5 6 1 11 4 6
8 4 6 7 0 2 6 5 7 1 3 10 7 10
6 4 11 0 5 3 7 7 1 3 9 11 2 7
3 4 7 9 9 11 2 0 7 9 1 6 5 0
8 4 8 3 7 9 0 6 5 11 2 1 10 1
10 4 0 10 2 1 3 9 8 6 10 5 4 8
9 4 1 10 6 0 5 8 9 2 11 3 8 9
7 4 2 5 10 7 1 2 3 8 6 0 9 5
5 4 9 8 1 10 6 1 10 7 0 2 3 4
11 4 8 11 1 6 11 3 11 0 5 8 11 11
1 4 3 6 8 5 10 10 2 10 4 9 0 3
9 10 5 6 9 1 0 2 4 3 8 10 11 4
9 1 9 6 11 0 9 3 5 9 10 4 2 5
6 1 10 2 0 7 11 10 8 11 10 3 5 4
3 1 10 7 5 10 10 9 4 6 11 0 10 2
8 1 3 0 9 8 8 5 9 4 6 2 0 11
10 1 5 9 7 6 6 7 3 2 0 2 4 3
2 10 7 0 4 7 5 3 10 6 7 1 7 3
9 1 11 11 4 3 2 6 0 7 5 9 9 10
7 1 7 4 6 2 0 9 11 9 4 7 3 7
5 1 8 10 10 3 3 4 2 0 7 10 6 0
2 1 0 5 9 11 4 8 6 10 3 11 11 1
11 1 4 8 3 9 5 2 3 5 9 6 0 8
11 10 8 9 6 10 1 10 0 4 3 5 2 6
0 1 2 11 8 4 10 11 7 3 2 5 7 9
8 11 8 1 8 3 4 2 9 6 0 8 5 7
6 11 0 11 11 2 5 1 3 4 8 9 10 0
3 11 4 6 0 3 1 11 10 2 5 7 4 1
8 11 1 2 5 11 7 3 0 8 4 10 4 8
10 11 2 7 9 9 9 10 11 7 7 11 8 1
4 11 9 0 7 1 11 9 2 10 3 6 9 9
9 11 10 9 2 4 10 5 6 0 9 1 3 5
7 11 10 3 4 0 8 7 7 10 1 5 6 4
5 11 3 10 6 7 6 0 1 5 2 4 11 2
2 11 5 4 10 10 7 6 7 1 10 3 0 11
11 11 6 10 11 8 2 9 5 3 11 0 1 3
7 10 6 2 7 4 3 1 9 9 5 11 0 2
0 11 7 8 1 5 3 8 4 11 6 1 2 10
9 8 3 5 1 4 7 9 0 2 7 6 10 4
6 8 5 8 8 0 2 4 11 8 3 1 9 2
3 8 6 1 11 7 0 8 2 7 9 5 4 11
8 8 11 11 0 10 3 2 6 9 1 4 8 3
4 10 3 11 5 9 2 8 8 1 0 7 6 5
4 8 8 2 9 6 5 11 1 10 10 0 3 10
9 8 0 7 7 5 1 3 7 5 4 2 6 7
5 8 1 9 4 2 9 0 8 3 6 8 0 1
2 8 2 3 6 3 11 5 4 9 0 9 1 8
11 8 9 10 10 11 10 7 9 11 8 7 7 1
1 8 10 4 11 9 8 0 3 6 5 10 2 9
0 8 2 10 3 1 6 6 10 4 4 11 5 5
6 2 11 3 1 1 5 10 7 0 6 7 4 2
6 2 7 8 3 4 1 0 5 10 0 10 8 11
3 2 8 4 1 0 6 5 8 5 8 11 9 3
10 10 8 1 0 11 7 4 5 5 6 9 3 9
10 2 4 5 11 10 11 0 9 3 4 1 6 10
4 2 1 8 0 8 10 6 3 9 7 5 11 7
9 2 2 1 5 6 8 9 10 11 3 4 0 0
7 2 9 11 9 5 6 4 0 6 9 3 1 1
5 2 10 6 7 3 7 8 11 4 1 0 7 8
11 2 3 7 4 3 0 1 6 8 10 2 5 9
1 2 5 0 6 11 3 11 7 7 11 8 10 5
0 2 6 9 10 9 4 3 1 10 11 9 9 4
8 3 10 0 10 6 2 1 4 5 4 5 8 1
6 3 2 9 1 5 0 11 9 1 7 4 9 8
8 3 5 10 1 2 4 10 10 9 9 0 6 9
10 3 6 4 8 3 5 0 0 11 1 2 11 5
4 3 11 10 11 11 1 5 11 6 2 1 0 4
9 3 7 5 0 9 6 7 2 4 10 8 1 2
7 3 8 8 5 1 9 0 6 2 4 9 7 11
5 3 0 1 9 4 11 6 3 8 11 7 2 3
3 10 5 10 2 9 11 1 0 10 6 4 7 7
11 3 1 6 2 7 8 4 7 9 0 11 10 10
1 3 2 2 4 10 6 8 5 0 8 6 0 7
0 3 9 7 6 8 7 2 8 10 5 1 4 0
6 5 0 2 6 9 10 4 10 3 1 2 9 11
6 5 4 7 10 1 8 8 0 9 2 8 3 3
8 10 6 5 4 1 10 11 11 5 0 3 2 0
8 5 2 9 3 0 7 1 2 6 10 7 11 10
10 5 9 3 1 7 2 11 6 4 11 10 0 7
4 5 10 8 8 10 0 3 7 2 6 11 1 0
9 5 8 4 11 8 3 10 1 8 0 6 7 1
7 5 3 10 0 6 4 9 7 7 8 1 2 8
2 5 6 8 9 3 1 7 8 0 4 4 10 9
11 5 11 1 7 2 10 0 4 10 7 3 4 5
1 5 7 11 2 7 9 6 9 5 3 0 4 4
0 5 8 6 4 11 11 9 3 1 9 2 8 2
8 6 5 11 4 8 1 0 2 11 11 11 3 8
3 6 11 2 10 5 9 9 3 4 0 1 11 9
8 6 7 7 11 3 11 4 1 2 8 5 0 5
10 6 8 0 3 2 10 8 7 8 5 4 1 4
4 6 0 9 1 7 8 2 5 7 4 3 7 2
9 6 4 3 8 11 6 1 8 10 7 0 2 11
7 6 1 11 11 9 7 11 4 0 3 2 5 3
10 10 11 8 6 4 8 3 2 1 8 0 5 1
2 6 9 10 5 4 0 10 3 5 1 8 9 10
1 6 8 8 7 7 4 5 0 3 10 7 8 0
8 9 2 8 2 11 0 9 1 4 5 3 6 3
4 10 7 1 10 0 6 10 6 3 5 2 10 8
3 9 10 11 6 1 4 7 5 8 7 2 0 10
10 9 3 2 11 0 1 6 4 10 9 8 7 0
4 9 5 7 3 7 7 9 9 0 1 9 2 1
9 9 6 0 1 10 9 4 3 10 2 7 5 8
7 9 11 9 8 8 11 8 10 5 10 10 10 1
5 9 7 3 11 6 10 2 0 1 10 11 9 9
2 9 8 8 0 5 8 1 11 3 11 6 4 5
11 9 0 4 5 3 6 11 2 9 6 1 8 4
1 9 4 10 9 2 7 3 6 11 0 5 9 2
6 7 7 10 7 10 8 11 8 8 9 9 11 1
6 7 8 5 2 8 6 3 4 7 1 7 0 9
3 7 0 8 4 6 7 10 9 9 2 10 1 5
10 7 1 11 10 3 0 5 10 10 4 6 2 2
4 7 2 6 9 2 3 7 0 5 11 1 5 11
9 7 9 2 3 7 4 0 11 1 6 5 10 3
6 10 3 4 7 11 9 2 10 0 11 5 1 10
5 7 2 0 8 9 1 9 6 9 8 3 4 10
11 7 5 3 0 4 9 8 1 6 4 2 9 0
1 7 6 10 5 0 11 2 7 4 7 2 3 1
0 7 11 4 9 7 10 1 5 2 3 8 6 8
8 12 1 4 3 5 11 7 6 7 2 0 9 0
1 12 0 3 10 8 6 9 11 2 9 4 5 10
0 12 4 8 11 6 9 5 2 8 1 3 10 7
2 4 10 1 3 8 9 11 0 12 8 8 6 2
7 8 4 0 2 3 6 10 5 1 11 12 11 0
0 4 5 2 11 3 8 8 6 5 7 7 1 6
4 1 6 3 2 5 7 0 10 8 8 8 8 6
11 6 10 5 9 0 3 12 10 1 2 9 4 7
0 6 3 1 2 10 5 7 11 9 12 10 9 1
8 9 2 6 10 4 5 0 8 7 3 12 1 7
8 7 4 1 6 5 2 12 3 0 10 11 7 4
2 7 3 9 11 1 6 4 7 11 5 0 8 7
1 11 11 5 3 6 0 4 8 9 11 2 7 6
10 8 7 6 5 8 4 1 3 0 2 3 9 6
8 2 0 10 8 7 9 7 4 1 5 6 3 6
0 9 1 5 7 12 2 10 12 6 8 4 3 11
3 12 9 5 8 2 8 6 1 0 12 12 8 8
