# Supplementary material for: Optimal shortening of uniform covering arrays
Source: PLoS One. 2017 Dec 21;12(12):e0189283. doi: 10.1371/journal.pone.0189283 (PMC5739513; doi:10.1371/journal.pone.0189283)
Supplement: S1 Dataset — (ZIP) [file pone.0189283.s001.zip › L1/N255k18v15^18t2.ca]

C CONST 3
C JTJ SA
255 18 15^18 2
0 0 0 0 0 0 0 0 0 0 0 0 0 0 0 0 0 0
1 1 1 1 1 1 1 1 1 1 1 1 1 1 1 1 1 1
2 2 2 2 2 2 2 2 2 2 2 2 2 2 2 2 2 2
15 3 6 7 14 10 8 10 12 13 6 11 3 12 13 5 6 1
15 6 13 9 9 13 10 4 5 14 12 14 13 3 6 7 11 1
15 12 10 12 3 5 14 9 11 5 8 10 6 11 3 10 9 1
15 13 8 6 5 11 11 12 7 12 5 13 11 10 12 9 7 1
15 9 12 4 10 6 4 6 6 8 13 5 12 14 4 3 12 1
15 14 11 8 12 4 3 5 9 6 11 4 10 5 14 6 4 1
15 5 5 3 8 3 13 8 3 3 9 12 9 13 11 12 8 1
15 8 3 11 13 14 9 3 13 11 10 3 7 4 10 13 5 1
15 10 14 14 6 8 6 11 14 4 3 7 14 7 7 14 10 1
15 11 4 13 4 12 12 7 4 7 14 6 4 9 9 8 13 1
15 4 9 10 11 7 7 13 8 10 7 9 5 8 5 11 3 1
15 7 7 5 7 9 5 14 10 9 4 8 8 6 8 4 14 1
2 2 12 2 6 3 14 12 8 9 14 11 7 3 1 6 0 10
8 4 7 13 13 11 6 13 2 5 11 5 13 13 13 0 1 10
6 11 3 1 5 12 13 5 0 14 6 7 5 2 3 3 14 10
14 10 10 8 9 7 9 2 4 4 0 8 9 10 4 1 6 10
12 8 9 12 12 10 12 6 10 2 3 13 0 1 11 13 11 10
4 5 13 7 11 4 11 0 1 3 13 3 2 9 7 4 9 10
9 14 4 11 1 9 0 9 14 6 12 2 3 14 5 12 7 10
11 9 14 0 8 2 10 7 9 11 1 10 11 8 8 5 12 10
7 13 6 10 3 13 5 8 7 8 2 1 14 4 0 8 4 10
3 12 2 14 0 6 3 14 11 7 10 9 1 12 12 7 8 10
1 6 8 5 4 1 2 10 6 10 8 12 10 0 6 14 5 10
10 3 5 4 2 0 7 1 12 12 4 14 4 5 10 10 10 10
0 7 1 6 7 14 4 4 3 13 7 0 6 7 14 2 13 10
5 1 11 9 14 5 1 11 13 0 9 6 12 6 2 9 3 10
13 0 0 3 10 8 8 3 5 1 5 4 8 11 9 11 2 10
8 7 9 10 10 10 2 7 14 14 9 3 6 5 12 1 0 7
14 12 8 2 7 6 12 5 13 3 5 14 14 0 5 5 1 7
4 6 2 0 13 8 1 10 7 2 14 9 9 14 14 10 14 7
11 10 10 13 3 9 3 0 5 12 7 12 7 1 2 3 6 7
3 2 14 5 11 11 14 11 9 1 6 0 4 4 4 12 11 7
10 5 13 1 9 14 8 6 8 7 11 2 11 6 0 14 9 7
5 14 4 14 4 2 9 4 1 8 4 11 0 13 3 11 7 7
6 8 6 8 6 5 0 1 3 10 2 13 13 12 9 4 12 7
2 9 5 6 14 1 7 2 11 11 12 7 8 9 11 0 4 7
9 11 7 12 2 7 6 3 0 13 13 1 10 3 8 9 8 7
12 4 3 4 5 3 5 9 4 0 1 4 2 7 13 7 5 7
1 13 1 7 8 13 4 14 2 6 0 6 5 11 1 13 10 7
7 3 12 3 1 0 11 13 10 4 10 10 12 2 6 6 13 7
13 0 0 11 12 12 10 8 12 9 8 5 1 10 7 2 3 7
0 1 11 9 0 4 13 12 6 5 3 8 3 8 10 8 2 7
6 1 11 9 9 2 4 3 10 12 8 9 14 9 13 12 0 4
4 3 0 11 8 12 5 4 11 10 3 2 7 5 4 9 1 4
12 12 12 3 2 1 9 13 5 6 9 0 11 12 7 8 14 4
10 9 1 7 5 4 14 8 14 2 10 6 13 0 8 11 6 4
13 5 3 4 1 5 7 0 2 8 14 8 10 7 12 5 11 4
3 10 7 12 4 10 10 2 3 0 5 1 5 14 10 6 9 4
7 4 5 6 10 14 12 10 9 5 0 7 1 3 2 4 7 4
1 7 6 8 11 0 6 12 13 7 12 4 9 1 3 2 12 4
11 0 4 14 13 7 8 11 6 3 4 13 6 2 1 7 4 4
0 13 13 1 14 8 2 1 4 9 11 10 0 4 5 3 8 4
5 6 14 5 0 9 11 5 8 13 2 5 4 11 11 1 5 4
9 8 10 13 12 6 13 7 7 1 7 11 2 6 6 0 10 4
14 14 2 0 6 11 1 9 12 14 13 12 8 8 0 13 13 4
2 2 8 2 7 13 3 6 0 4 1 3 3 13 9 10 3 4
8 11 9 10 3 3 0 14 1 11 6 14 12 10 14 14 2 4
14 6 7 14 5 14 7 8 6 6 6 10 2 1 9 9 0 14
11 5 10 11 8 13 2 12 10 0 13 7 4 12 14 11 1 14
10 2 13 6 11 7 0 7 13 8 3 12 1 11 13 6 14 14
6 13 14 9 7 3 12 13 11 1 4 3 10 14 0 2 6 14
9 1 2 8 3 0 5 10 8 11 5 6 6 13 7 3 11 14
1 11 5 10 13 2 1 5 5 9 10 13 3 7 4 0 9 14
13 9 11 1 2 10 6 14 4 3 2 0 7 8 6 10 7 14
4 4 3 3 1 11 3 2 14 13 8 14 0 6 1 8 12 14
8 8 12 12 9 8 11 4 12 7 1 8 5 0 2 12 4 14
5 3 4 0 10 1 14 6 2 14 7 4 14 10 10 4 8 14
3 0 9 13 6 4 4 1 7 4 9 2 8 3 3 5 5 14
12 14 8 2 0 12 8 0 3 5 12 9 12 4 8 1 10 14
2 10 6 5 14 5 13 3 1 2 0 5 11 5 5 7 13 14
0 7 0 7 12 6 9 9 9 12 14 1 13 2 11 14 3 14
7 12 1 4 4 9 10 11 0 10 11 11 9 9 12 13 2 14
12 3 5 1 4 9 3 11 7 11 13 8 13 11 5 2 0 0
3 9 8 7 12 6 0 3 8 14 4 10 9 7 2 8 1 0
13 10 4 12 14 5 4 12 9 10 10 14 2 13 0 1 14 0
9 7 9 4 0 12 1 4 2 3 8 7 11 4 9 6 6 0
8 13 6 3 6 4 9 5 6 0 7 2 1 9 8 10 11 0
0 8 11 14 10 1 5 13 0 2 12 12 4 10 1 5 9 0
11 2 7 10 9 8 13 1 11 13 14 4 12 0 7 13 7 0
5 12 2 5 1 11 8 8 4 12 3 3 5 3 14 0 12 0
1 1 13 0 2 10 12 9 3 4 6 5 7 6 12 11 4 0
14 4 12 6 13 2 10 0 10 1 2 6 3 5 3 14 8 0
2 5 1 9 3 0 6 7 12 6 5 9 0 2 4 4 5 0
7 6 0 11 7 3 14 2 1 7 9 13 10 8 13 3 10 0
10 0 3 8 11 7 2 14 5 5 1 11 14 14 11 9 13 0
6 11 10 2 8 13 11 10 14 8 11 0 8 1 10 7 3 0
4 14 14 13 5 14 7 6 13 9 0 1 6 12 6 12 2 0
4 13 1 5 12 7 9 9 5 7 2 7 12 13 10 5 0 2
10 4 6 12 0 2 6 11 3 6 14 3 8 10 6 3 1 2
3 14 10 9 10 0 10 8 2 13 1 13 7 9 5 14 14 2
1 2 12 14 1 12 1 3 7 0 11 14 6 8 11 4 6 2
0 9 5 2 13 9 8 7 1 4 8 4 5 12 0 9 11 2
9 0 14 3 7 1 5 12 4 8 6 9 13 5 2 13 9 2
2 12 9 8 8 8 13 0 6 14 10 1 4 6 13 2 7 2
12 11 7 11 14 4 12 4 8 1 0 12 14 2 12 10 12 2
6 5 0 4 4 11 14 14 13 2 7 10 3 3 7 1 4 2
7 7 8 13 9 5 0 5 12 11 3 0 2 14 1 11 8 2
13 3 13 10 6 6 4 2 0 5 4 6 11 1 14 12 5 2
5 1 3 6 3 10 2 13 9 9 13 2 9 0 9 7 10 2
11 6 11 7 2 3 3 6 14 10 5 8 1 4 3 0 13 2
8 10 2 0 5 14 7 1 10 3 12 11 10 11 4 8 3 2
14 8 4 1 11 13 11 10 11 12 9 5 0 7 8 6 2 2
9 12 3 13 14 13 11 10 3 2 4 4 1 8 4 14 0 8
5 10 13 8 10 3 7 1 7 7 8 0 3 2 8 13 1 8
7 5 9 7 6 2 3 6 4 1 12 5 6 0 10 9 14 8
13 8 5 0 7 11 2 13 8 6 3 1 12 9 3 7 6 8
11 11 0 14 5 1 4 2 12 5 2 3 9 6 5 6 11 8
2 13 2 4 13 12 0 5 9 13 9 8 14 1 6 11 9 8
4 0 6 9 2 6 14 14 10 11 11 12 5 7 9 1 7 8
0 6 8 1 3 7 12 4 2 0 10 11 8 5 7 12 12 8
3 7 14 2 1 14 13 0 5 10 13 6 0 10 13 10 4 8
6 14 1 11 11 10 5 12 6 4 14 14 11 11 2 0 8 8
14 2 11 12 8 0 8 7 1 9 7 7 13 14 12 8 5 8
8 4 4 5 9 4 1 3 0 8 5 10 7 12 11 2 10 8
12 9 10 10 0 8 10 8 13 12 6 2 10 13 1 4 13 8
10 1 12 3 4 9 6 11 11 14 0 13 2 4 14 5 3 8
1 3 7 6 12 5 9 9 14 3 1 9 4 3 0 3 2 8
11 14 13 4 7 5 6 10 3 1 10 2 5 10 11 8 0 13
6 0 5 5 3 8 9 6 5 13 12 6 2 8 12 6 1 13
1 9 2 11 9 3 11 11 7 5 7 1 0 5 9 5 14 13
4 1 8 12 6 14 10 14 6 8 9 4 4 2 5 0 6 13
5 8 1 10 2 12 3 12 10 3 0 10 8 14 13 14 11 13
12 7 4 9 8 11 7 3 14 4 2 11 1 0 14 3 9 13
0 5 12 13 12 0 1 2 8 10 6 3 14 11 8 7 7 13
10 3 9 14 13 13 13 9 0 9 5 0 10 9 2 1 12 13
14 11 3 7 10 9 14 1 13 0 3 9 11 13 6 2 4 13
13 6 6 2 4 4 0 13 12 12 1 7 6 6 4 13 8 13
9 10 0 6 11 2 12 8 11 14 11 8 12 12 1 10 5 13
3 12 11 3 5 7 2 4 9 11 14 5 3 1 0 4 10 13
8 2 14 1 14 6 5 0 1 6 8 13 9 3 10 11 13 13
7 13 7 8 0 1 8 7 4 2 13 14 7 7 3 12 3 13
2 4 10 0 1 10 4 5 2 7 4 12 13 4 7 9 2 13
7 9 14 12 11 12 9 1 2 7 5 12 3 6 14 7 0 6
2 7 3 14 2 4 10 10 4 2 7 13 12 11 0 12 1 6
11 8 8 3 0 10 7 9 1 6 11 6 14 3 4 2 14 6
8 12 13 11 4 0 13 6 9 11 2 9 8 7 1 9 6 6
1 4 11 13 7 8 0 8 11 14 13 11 11 2 10 1 11 6
6 6 9 6 1 6 2 11 12 12 0 4 7 13 8 8 9 6
3 11 1 0 6 13 8 13 13 0 8 8 2 5 11 3 7 6
14 10 5 9 12 1 11 14 0 9 14 2 6 4 13 11 12 6
0 3 10 5 5 2 6 0 8 10 9 14 1 14 9 13 4 6
12 2 0 8 3 14 1 12 14 4 4 5 5 9 6 5 8 6
10 13 4 2 10 5 3 4 10 3 6 1 9 8 7 0 5 6
4 5 2 10 14 9 12 3 6 8 1 0 13 10 3 6 10 6
13 1 7 4 8 7 14 5 7 5 12 3 0 12 2 14 13 6
9 14 6 1 13 3 4 2 5 13 3 10 4 0 12 4 3 6
5 0 12 7 9 11 5 7 3 1 10 7 10 1 5 10 2 6
3 8 6 6 8 9 1 6 4 5 13 14 10 2 7 11 0 11
9 6 12 10 5 5 8 14 9 4 6 12 0 9 10 2 1 11
0 4 14 8 4 13 14 3 12 3 4 2 12 1 12 0 14 11
5 5 7 2 11 8 4 9 0 11 2 13 1 5 6 8 6 11
14 0 8 4 14 2 13 13 14 7 14 1 7 11 14 4 11 11
7 2 3 0 12 3 6 4 6 12 0 6 8 12 5 1 9 11
6 3 2 12 7 4 7 7 5 0 8 5 9 4 1 14 7 11
13 13 10 13 2 14 5 11 1 14 9 9 3 0 11 6 12 11
12 10 1 3 9 6 0 10 2 9 1 3 4 8 3 9 4 11
11 1 9 5 10 12 11 2 13 6 7 11 13 7 0 10 8 11
8 14 5 7 1 7 10 12 11 2 11 0 14 6 9 3 5 11
2 11 13 1 0 11 9 8 10 10 12 4 6 14 2 5 10 11
1 12 0 9 13 10 3 1 8 8 5 7 2 10 8 12 13 11
4 9 4 14 3 0 2 5 3 1 10 8 11 3 13 13 3 11
10 7 11 11 6 1 12 0 7 13 3 10 5 13 4 7 2 11
1 5 4 8 5 6 10 13 1 13 3 10 8 4 2 10 0 9
12 13 11 0 11 9 13 2 12 8 10 8 6 3 9 14 1 9
5 11 6 4 12 14 2 0 11 4 5 7 13 8 1 12 14 9
3 4 0 1 2 5 11 7 6 9 12 4 14 13 14 13 6 9
2 3 14 11 10 7 1 14 3 12 11 0 2 0 3 8 11 9
13 14 12 5 0 13 12 1 14 11 7 11 9 2 13 9 9 9
14 7 13 3 3 12 4 11 8 2 1 3 10 12 10 0 7 9
9 2 1 7 4 8 7 5 10 5 9 9 7 10 0 7 12 9
10 6 2 13 8 10 9 12 0 1 8 5 12 7 5 4 4 9
8 9 3 9 7 2 8 9 7 10 0 6 4 1 7 6 8 9
7 1 10 14 14 11 0 6 5 3 14 1 5 5 8 2 5 9
0 0 7 12 1 3 3 10 13 14 2 13 11 9 4 11 10 9
4 8 9 2 9 1 6 8 9 0 4 2 3 11 12 3 13 9
11 12 5 6 6 4 5 3 2 7 6 12 0 14 6 1 3 9
6 10 8 10 13 0 14 4 4 6 13 14 1 6 11 5 2 9
10 11 8 9 1 8 5 2 9 3 7 5 14 12 3 13 0 12
1 14 9 3 14 14 14 7 0 12 2 8 6 14 7 7 1 12
9 3 11 2 3 11 10 1 6 7 0 3 7 7 11 11 14 12
12 0 2 6 10 13 6 5 1 10 14 10 0 6 10 12 6 12
7 10 12 1 8 4 2 9 13 13 4 9 1 10 9 0 11 12
5 9 0 13 6 7 13 10 10 6 1 14 12 4 12 2 9 12
8 6 10 4 11 1 3 3 3 9 3 6 13 2 0 5 7 12
3 1 4 10 7 3 9 0 12 2 11 7 2 11 6 9 12 12
4 2 5 11 0 5 4 13 4 14 5 11 8 1 8 14 4 12
2 8 7 7 5 0 12 11 5 8 8 2 10 8 14 1 8 12
0 12 6 0 9 12 7 14 14 1 13 13 3 13 2 6 5 12
13 7 1 8 13 2 11 6 11 0 6 12 5 3 5 8 10 12
6 4 13 14 12 9 8 12 2 11 9 1 4 0 4 10 13 12
14 5 14 5 2 10 0 4 7 5 10 4 11 9 1 3 3 12
11 13 3 12 4 6 1 8 8 4 12 0 9 5 13 4 2 12
0 10 9 11 2 11 8 5 11 8 1 6 9 5 6 4 0 5
7 8 2 9 4 7 4 0 14 9 6 4 11 9 11 10 1 5
14 13 0 10 1 4 6 6 3 11 8 11 4 0 2 7 14 5
2 6 4 3 12 2 5 1 13 5 13 0 5 3 12 14 6 5
10 14 7 0 3 6 11 3 4 10 9 7 3 13 1 2 11 5
11 4 1 2 14 0 9 14 7 14 3 5 10 8 9 12 9 5
12 1 14 7 13 5 2 8 0 7 7 14 8 1 4 6 7 5
8 5 11 6 0 12 14 10 5 4 4 1 2 11 5 13 12 5
13 12 8 14 11 3 1 7 10 13 0 2 13 2 10 3 4 5
1 0 10 1 6 9 7 4 9 2 5 3 12 4 13 8 8 5
4 11 12 8 7 10 13 11 2 12 12 10 1 10 0 11 5 5
6 2 6 13 10 1 10 9 8 3 10 8 0 6 14 9 10 5
5 7 5 12 5 13 0 2 6 1 11 9 7 7 7 5 13 5
3 3 3 4 9 8 12 12 1 6 2 12 6 14 8 0 3 5
9 9 13 5 8 14 3 13 12 0 14 13 14 12 3 1 2 5
5 2 10 3 13 4 12 14 12 10 12 1 11 7 1 3 0 3
13 11 14 6 9 0 3 9 6 2 9 11 5 4 0 4 1 3
2 1 5 13 11 6 8 4 14 0 2 10 10 10 13 13 14 3
0 14 3 10 8 1 0 11 10 7 5 5 2 3 12 10 6 3
6 12 4 7 0 14 6 2 7 9 1 12 12 5 5 11 11 3
8 3 8 8 2 9 4 8 13 1 14 7 0 8 9 7 9 3
10 8 0 5 14 3 10 5 2 4 13 9 6 1 4 8 7 3
7 0 13 2 5 10 1 3 11 6 7 8 4 13 10 14 12 3
9 4 7 9 6 12 2 6 1 12 10 0 9 11 14 5 4 3
4 10 11 4 1 13 9 7 8 5 6 13 8 0 11 2 8 3
11 7 2 1 12 8 14 13 3 8 0 14 3 9 2 9 5 3
14 9 9 0 4 5 5 12 5 13 11 3 1 2 7 12 10 3
3 13 12 11 3 2 7 10 0 3 3 4 13 6 6 1 13 3
1 6 1 12 10 11 13 0 4 11 4 2 14 12 3 6 3 3
12 5 6 14 7 7 11 1 9 14 8 6 7 14 8 0 2 3
13 2 9 9 5 9 9 10 3 7 13 10 14 5 1 0 2 15
5 4 8 11 8 6 6 1 5 2 6 8 6 9 0 6 2 1
0 11 2 3 11 5 10 6 7 6 4 7 7 0 13 1 2 1
10 10 10 7 7 12 1 13 6 11 2 4 0 3 12 12 2 1
1 8 14 4 3 4 8 2 10 14 14 0 1 13 5 9 2 1
3 5 13 12 13 1 5 5 14 12 0 11 12 8 9 2 2 1
7 14 4 6 2 8 13 14 8 0 8 3 13 1 4 5 2 1
11 9 6 8 1 11 12 4 0 9 9 9 2 11 10 14 2 1
9 13 5 14 9 10 14 0 13 10 1 5 8 2 14 8 2 1
4 12 7 1 10 2 0 12 12 4 7 6 10 4 11 7 2 1
12 6 3 5 6 0 4 7 11 3 11 1 3 10 2 11 2 1
14 3 1 13 0 3 2 3 9 8 12 13 5 6 7 10 2 1
6 7 12 0 14 7 3 8 1 5 5 2 4 7 6 13 2 1
8 1 0 2 12 13 7 11 4 13 10 12 11 14 3 4 2 1
2 0 11 10 4 14 11 9 2 1 3 14 9 12 8 3 15 1
13 4 2 7 3 1 13 4 13 4 11 13 4 14 8 0 0 1
0 2 4 4 6 10 11 8 5 11 0 9 10 6 3 0 1 1
8 0 1 14 8 5 12 2 8 12 13 4 3 4 6 0 14 15
7 11 11 5 13 6 7 12 3 14 1 2 0 11 7 0 6 15
4 7 10 6 4 3 8 1 0 6 10 5 14 8 2 0 11 15
14 1 6 11 5 8 3 7 2 10 4 0 12 3 11 0 9 15
1 10 3 2 0 7 5 6 12 1 9 10 13 9 14 0 7 15
2 14 0 12 9 9 2 13 7 3 6 6 1 7 10 0 12 15
5 13 9 1 7 0 10 3 14 5 14 12 2 12 4 0 4 15
10 12 14 10 12 11 4 10 1 0 12 8 7 2 9 0 8 15
6 9 7 3 2 13 1 0 9 7 3 11 6 10 5 0 5 15
11 3 12 9 11 14 0 5 4 2 8 1 8 13 12 0 10 15
9 5 8 0 10 4 9 11 11 9 2 14 5 1 13 0 13 15
12 8 13 13 1 2 14 14 6 13 5 7 9 5 0 0 3 15
3 6 5 8 14 12 6 9 10 8 7 3 11 0 1 15 15 15
