# Supplementary material for: Optimal shortening of uniform covering arrays
Source: PLoS One. 2017 Dec 21;12(12):e0189283. doi: 10.1371/journal.pone.0189283 (PMC5739513; doi:10.1371/journal.pone.0189283)
Supplement: S1 Dataset — (ZIP) [file pone.0189283.s001.zip › L1/N357k20v18^20t2.ca]

357 20 18^20 2
17 7 10 17 17 0 10 17 9 13 17 17 13 17 13 17 17 9 17 17
7 9 9 3 14 13 0 17 4 15 13 10 11 9 12 7 12 12 16 13
11 14 1 2 16 0 2 13 15 15 8 2 5 14 9 0 3 7 9 12
10 14 6 10 10 17 12 10 1 5 10 10 10 10 14 10 10 8 10 10
15 16 15 7 8 7 6 14 5 14 17 10 0 11 7 6 3 14 4 4
8 12 1 6 0 15 12 14 2 11 11 9 4 13 13 16 12 2 2 3
2 3 15 14 9 4 7 10 4 17 12 15 4 10 17 0 5 4 17 7
15 15 5 10 17 12 15 1 16 1 7 11 3 6 3 0 4 11 16 8
11 15 3 4 7 11 0 0 1 8 17 15 9 11 15 1 10 6 2 13
12 13 12 6 16 9 14 0 6 13 13 8 1 10 1 6 4 15 7 14
4 15 4 16 1 4 10 5 13 7 0 10 2 15 1 12 6 3 8 3
3 1 1 10 2 14 5 0 5 0 12 4 8 16 12 9 6 15 5 17
1 9 1 1 1 6 6 1 9 12 1 1 1 1 17 1 1 0 1 1
16 17 14 11 17 11 12 16 3 6 13 2 15 5 17 12 0 15 0 4
11 4 7 9 2 0 7 16 7 3 1 10 17 13 5 13 4 1 3 15
17 8 5 7 2 11 13 9 4 11 0 12 1 13 16 10 11 7 14 16
2 8 3 10 14 9 3 16 8 12 15 3 7 4 13 5 9 3 4 12
2 0 6 16 2 2 1 10 9 2 1 8 9 12 13 11 7 17 16 4
16 2 5 15 2 15 8 10 0 1 9 0 17 11 9 7 6 14 4 6
15 1 7 8 3 10 17 10 15 12 4 17 11 7 1 10 17 5 2 0
9 4 11 5 7 10 6 8 17 1 16 4 3 10 13 2 13 7 0 3
14 15 0 14 14 10 5 14 0 6 14 14 14 14 10 14 14 1 14 14
8 6 10 11 3 17 5 7 9 1 0 15 16 9 4 13 4 14 1 12
3 5 12 3 3 11 3 3 4 17 3 3 3 3 0 3 3 17 3 3
11 11 11 11 11 9 9 11 9 0 11 11 11 11 7 11 11 4 11 11
10 8 9 16 5 5 4 3 5 6 16 9 17 0 11 1 4 5 17 11
13 2 3 5 17 4 6 7 3 13 10 9 11 1 6 15 3 1 12 8
16 3 4 8 7 5 10 4 12 0 1 3 10 9 16 16 3 11 15 14
14 12 16 5 17 5 11 10 14 3 3 14 1 11 12 4 10 10 8 12
11 10 10 3 0 12 6 2 3 5 5 12 6 16 11 8 2 3 7 14
9 8 16 4 16 15 5 1 12 2 5 10 13 2 7 3 15 9 12 7
9 10 0 13 17 8 9 17 13 8 3 6 5 7 17 16 4 16 4 10
12 11 16 0 8 12 8 17 10 17 10 1 16 4 16 14 13 15 2 15
6 4 8 14 4 15 9 5 8 5 8 17 1 0 15 1 3 15 16 2
9 17 11 9 9 12 16 9 4 14 10 9 9 9 1 9 9 10 9 9
12 4 4 12 12 7 15 12 0 8 12 12 12 12 2 12 12 5 12 12
13 1 15 13 13 5 1 13 0 10 13 13 13 13 3 0 13 3 13 13
14 16 17 16 16 4 17 16 10 16 16 16 16 16 8 16 16 6 16 16
5 7 12 8 14 4 6 12 1 2 2 11 17 13 4 4 0 15 9 10
7 16 8 13 6 2 10 1 3 4 14 3 17 10 5 9 11 13 2 12
1 14 3 11 4 7 1 8 4 9 7 14 17 3 1 16 2 9 5 15
14 17 4 17 15 16 13 7 6 12 3 10 17 16 15 0 13 2 11 5
4 13 14 10 0 1 17 17 7 10 6 15 17 12 7 2 3 10 14 1
0 15 10 5 13 1 14 9 8 16 8 1 17 7 14 3 12 4 15 4
17 4 16 3 9 6 12 13 9 0 4 6 17 15 1 5 14 6 7 8
12 1 0 0 7 17 7 15 11 11 5 2 17 11 6 17 9 0 16 3
2 10 6 1 3 12 2 5 12 8 11 13 17 17 12 6 8 1 0 16
6 6 1 16 8 10 16 4 13 13 15 12 17 5 3 11 10 12 3 7
9 12 15 12 11 14 0 16 15 5 0 8 17 1 0 14 15 11 6 17
3 0 7 4 12 9 11 14 16 7 10 16 17 9 17 8 17 7 13 2
11 3 17 7 10 8 5 2 17 4 13 17 17 4 2 15 1 17 8 9
17 3 2 1 13 15 0 15 0 6 10 11 0 16 1 2 7 16 3 12
8 2 0 16 9 0 11 5 1 12 13 4 0 12 11 3 11 11 10 15
12 9 6 9 17 4 5 4 2 10 9 3 0 7 15 5 2 7 6 11
2 7 1 12 7 13 8 6 3 16 8 14 0 15 7 10 4 17 13 5
6 10 13 4 3 2 15 16 4 0 2 9 0 14 14 17 13 5 8 1
9 14 7 15 1 5 3 2 6 11 14 15 0 17 8 11 12 15 14 8
11 17 5 8 12 1 1 10 8 13 16 6 0 2 12 14 5 13 1 3
16 13 4 14 10 2 4 12 9 15 3 7 0 1 3 8 9 9 2 16
7 1 3 17 16 12 12 3 13 1 1 5 0 8 2 4 15 4 14 2
1 10 9 10 6 10 9 7 14 17 5 8 0 13 9 12 17 6 15 9
10 6 4 5 4 11 7 17 15 2 11 16 0 6 10 9 1 3 7 6
1 11 14 3 5 14 2 9 16 3 15 17 0 10 4 16 6 0 12 13
4 12 10 2 15 9 16 13 17 4 12 0 0 3 16 1 11 1 16 10
16 12 12 11 12 8 7 1 0 14 15 4 11 17 14 1 2 6 14 5
5 3 8 10 2 0 16 3 2 8 0 14 11 2 8 8 13 0 7 4
1 7 4 2 16 2 11 9 5 5 9 15 11 4 3 13 14 16 0 3
10 3 14 0 6 7 5 13 6 7 6 1 11 6 13 4 5 11 3 16
14 16 10 1 4 5 8 0 7 11 2 6 11 8 0 12 9 7 10 7
4 14 16 16 5 16 15 15 8 1 17 7 11 13 17 9 8 17 6 14
17 17 0 12 0 14 3 4 10 2 7 13 11 10 9 1 16 14 8 2
8 13 6 4 13 6 10 6 11 3 16 12 11 3 10 0 15 15 4 9
2 4 13 15 17 17 4 14 13 9 6 8 11 16 16 3 1 13 9 13
6 5 15 6 7 12 13 2 14 6 8 16 11 12 5 5 6 9 1 10
9 10 17 14 8 11 14 10 16 10 1 0 11 15 11 17 0 2 5 12
3 6 5 13 1 14 12 12 17 16 5 3 11 14 15 6 7 10 17 15
12 0 13 8 13 0 9 2 3 1 15 10 4 6 0 1 14 10 5 16
6 2 7 13 17 13 2 10 5 2 0 1 4 3 2 2 9 6 11 14
9 7 5 16 3 7 15 11 7 4 13 7 4 16 10 5 10 0 15 2
3 10 11 17 8 5 0 1 8 9 9 2 4 12 4 10 16 1 7 9
11 16 12 10 1 16 11 8 9 6 8 13 4 7 16 17 15 12 12 6
16 14 11 5 11 1 5 3 10 12 2 12 4 15 5 6 17 16 16 13
14 8 8 3 12 14 8 7 11 10 17 5 4 14 1 11 1 11 0 10
5 17 3 2 10 6 15 17 12 16 14 8 4 11 11 13 6 7 3 0
13 13 9 0 2 3 6 9 13 0 7 16 4 17 15 14 17 17 10 12
7 15 4 1 6 17 3 13 14 14 16 17 4 5 7 8 0 2 6 15
1 4 14 16 14 12 10 0 15 11 3 0 4 2 14 15 7 14 13 11
16 10 8 0 1 9 1 17 1 3 8 9 3 16 2 10 14 14 6 7
5 11 9 16 12 15 13 13 3 9 1 15 3 7 10 6 9 8 8 17
13 12 4 9 10 0 17 0 4 6 5 1 3 15 4 11 8 13 4 2
1 3 10 4 17 13 12 5 6 10 15 7 3 11 5 14 16 5 9 6
10 2 16 7 14 2 9 4 7 16 12 2 3 17 1 8 15 2 1 13
6 9 2 15 16 7 7 6 8 0 0 13 3 5 11 15 17 10 2 10
4 7 0 6 6 5 2 16 9 14 10 12 3 2 15 7 1 4 5 0
12 8 15 11 0 6 11 10 13 15 2 17 3 8 8 9 7 1 15 5
2 17 7 16 13 3 5 12 14 5 17 0 3 8 6 16 11 12 7 1
4 4 6 13 16 11 8 2 0 12 7 9 14 11 4 8 5 12 15 17
0 5 1 11 6 14 15 10 1 10 16 10 14 17 16 15 9 16 7 2
17 1 13 16 4 9 6 10 2 16 3 15 14 5 5 7 8 11 12 9
8 10 15 17 5 8 3 12 3 0 6 1 14 2 1 13 10 7 16 6
12 6 7 10 15 15 10 11 4 14 8 6 14 1 11 4 16 17 0 13
2 11 17 5 0 0 1 1 5 11 4 7 14 9 15 12 15 15 3 10
6 12 5 3 13 4 4 8 6 8 1 2 14 4 7 9 17 14 10 0
15 0 4 2 9 13 13 3 7 13 5 13 14 11 14 16 1 15 6 12
3 2 11 1 7 7 14 17 9 5 15 5 14 13 8 0 15 13 8 11
11 9 8 16 3 5 12 9 10 7 12 8 14 6 6 2 0 9 4 5
16 7 3 9 8 16 9 13 11 4 0 16 14 10 12 3 7 5 6 1
5 16 4 4 11 14 2 15 13 17 13 0 14 0 13 10 2 10 1 8
1 17 16 6 2 17 0 6 16 4 2 4 14 7 2 11 3 3 17 16
10 13 2 8 2 12 11 16 17 9 17 3 14 15 9 1 12 0 11 7
3 13 8 12 17 10 11 13 0 11 2 10 9 4 11 16 8 4 1 6
16 4 9 7 3 14 11 15 2 13 14 1 9 8 7 0 16 3 5 10
14 5 4 15 8 9 5 5 3 15 7 6 9 13 14 2 15 0 17 0
5 1 14 6 1 8 8 4 4 5 16 7 9 6 10 3 17 1 11 12
13 10 10 8 11 15 15 6 5 7 3 2 9 10 8 5 1 12 14 15
10 12 0 11 2 13 10 2 8 17 4 5 9 16 3 6 0 7 12 1
0 2 13 10 16 5 13 12 11 4 11 17 9 15 17 14 2 14 3 3
12 9 17 2 5 0 12 8 14 12 0 11 9 17 10 7 3 13 13 7
2 16 5 0 15 6 9 3 15 10 10 4 9 5 4 13 12 9 8 14
6 14 3 1 0 3 7 7 16 16 13 3 9 2 16 4 14 5 4 17
4 8 1 5 2 12 9 12 0 7 13 15 10 3 4 17 16 13 6 0
4 17 13 3 17 10 7 11 1 4 9 1 10 0 8 6 15 9 13 12
0 13 15 2 14 11 2 1 2 1 8 6 10 16 6 11 17 5 8 15
17 15 7 0 16 14 16 8 3 17 2 7 10 12 12 5 1 2 4 11
8 4 17 1 6 9 11 3 4 2 17 2 10 7 3 14 6 10 7 5
12 5 5 16 4 8 0 7 5 3 14 13 10 15 13 8 4 4 9 1
6 10 12 12 15 0 5 9 7 9 16 5 10 11 17 7 7 3 2 8
9 11 8 7 13 13 15 0 9 12 6 16 10 5 9 4 2 1 17 3
3 12 3 15 9 2 6 15 10 10 8 17 10 2 10 12 4 12 11 16
11 0 9 6 17 7 3 5 11 16 4 0 10 1 4 9 13 16 14 7
14 2 14 14 3 16 1 6 13 14 5 11 10 4 5 1 12 7 7 17
5 9 10 13 8 1 4 16 14 11 11 4 10 6 1 0 14 17 12 2
7 9 2 6 11 6 17 2 16 13 12 14 10 13 15 3 9 14 0 6
9 16 3 8 0 17 13 5 0 3 12 1 15 14 3 7 17 17 7 11
11 8 4 13 9 10 14 6 2 9 10 7 15 17 0 4 6 14 16 1
5 15 16 17 3 9 7 2 5 10 10 12 15 1 9 16 7 13 10 3
13 4 2 10 8 8 2 10 6 16 2 5 15 9 10 1 11 9 6 3
7 5 0 5 1 15 16 10 7 0 17 8 15 4 4 0 2 5 13 16
1 1 6 3 11 0 11 12 8 14 14 16 15 6 16 2 4 2 8 7
10 10 1 2 12 4 0 11 9 11 7 17 15 8 5 3 13 10 4 14
2 6 13 0 10 13 11 1 10 8 16 0 15 13 1 5 3 4 6 17
4 11 15 1 2 2 5 8 11 13 3 6 15 6 11 10 12 6 9 2
17 0 17 9 14 5 15 7 13 5 8 4 15 3 7 6 5 0 2 6
8 3 5 12 16 16 6 17 14 7 4 3 15 0 14 11 9 1 5 13
12 2 3 4 6 1 3 9 15 11 1 14 15 16 4 6 8 12 17 10
2 9 12 7 4 14 10 13 16 1 5 9 15 12 8 14 10 16 11 0
6 7 11 15 5 6 1 0 17 17 11 10 15 7 6 8 16 11 14 12
10 7 13 16 11 3 3 8 0 10 5 6 1 9 2 0 6 1 2 4
0 14 17 4 2 10 4 17 3 14 12 13 1 8 4 5 7 11 11 3
2 15 11 8 6 8 12 15 7 15 9 16 1 3 11 11 13 14 12 17
15 5 3 13 5 0 7 4 9 7 2 0 1 16 7 14 12 8 0 9
11 6 14 17 13 2 15 14 12 17 7 4 1 15 8 7 9 5 6 10
16 11 10 10 9 7 0 2 13 2 16 3 1 14 6 13 8 2 13 0
5 0 2 3 7 16 5 10 15 4 6 9 1 17 3 12 16 4 4 15
13 3 0 2 3 1 8 12 16 9 8 10 1 5 13 9 15 6 6 11
7 2 6 0 8 0 15 11 17 6 4 15 1 2 0 16 17 3 9 5
15 2 9 17 4 6 5 16 0 8 8 7 6 10 16 11 0 10 13 3
3 7 14 5 15 17 15 2 2 15 1 13 6 0 1 14 11 6 4 7
16 16 16 2 13 10 3 10 4 7 11 5 6 12 15 15 4 0 9 17
14 14 2 0 9 11 10 12 5 4 15 8 6 7 7 7 13 1 1 2
5 8 0 1 17 14 1 11 6 1 12 16 6 15 14 13 3 12 2 9
13 17 6 16 7 9 4 1 7 17 0 17 6 14 4 4 12 16 5 6
7 13 1 9 3 8 13 8 8 2 10 0 6 11 8 12 14 11 17 13
1 15 13 12 8 15 17 3 9 3 13 3 6 17 6 9 5 7 11 10
6 5 7 7 11 4 12 17 11 9 6 4 6 2 3 1 8 2 15 12
4 1 17 15 12 13 9 9 12 6 2 3 6 1 13 0 10 14 7 15
0 10 5 6 10 2 7 13 13 12 17 14 6 9 0 2 16 15 12 11
17 6 4 8 2 7 2 0 14 10 14 9 6 4 17 3 15 8 16 5
12 12 11 13 14 16 15 5 16 0 16 15 6 8 9 10 1 9 3 4
2 0 8 11 16 1 0 4 17 14 3 1 6 13 10 17 6 5 10 8
1 0 15 15 3 0 16 17 0 17 16 2 7 15 15 4 11 8 12 14
10 3 7 6 8 6 15 9 1 1 3 13 7 14 7 12 2 13 16 17
0 7 3 13 12 12 5 15 4 3 4 8 7 5 8 1 3 2 10 6
17 10 12 11 10 10 8 5 5 4 1 16 7 2 6 0 12 10 6 13
8 16 11 16 2 11 15 4 6 9 5 17 7 1 12 2 14 4 13 10
12 14 8 17 6 14 6 6 7 6 11 0 7 9 3 3 5 6 8 0
15 13 4 3 6 15 1 2 10 16 0 4 7 8 17 17 10 1 9 11
9 15 14 2 4 0 4 10 11 0 10 3 7 13 2 6 16 12 1 5
3 4 10 0 5 4 13 10 12 14 13 14 7 6 9 11 15 16 2 1
16 1 2 16 0 2 14 11 14 8 10 10 7 3 4 14 1 7 17 8
13 11 1 4 17 16 7 3 17 5 14 6 7 12 1 7 0 14 15 16
15 12 14 1 16 0 9 10 1 9 14 12 2 9 6 5 13 17 17 6
11 2 2 12 5 17 16 1 4 10 3 16 2 8 13 6 14 15 15 0
16 9 0 4 15 12 15 8 5 16 6 17 2 13 0 11 5 8 7 12
14 7 6 7 0 10 0 3 6 0 8 0 2 6 17 6 9 13 12 15
5 3 1 15 13 11 11 7 7 14 4 6 2 10 2 14 8 9 16 11
13 16 13 6 9 14 5 17 8 11 1 11 2 3 9 8 10 5 0 5
7 14 15 8 17 9 8 9 9 8 5 4 2 0 10 15 16 2 3 1
1 8 7 14 7 8 15 13 10 13 11 3 2 16 4 7 15 10 10 4
10 17 17 13 3 15 6 0 11 15 15 14 2 12 16 13 17 4 6 8
14 13 5 11 8 0 3 15 12 5 12 9 2 7 5 4 1 6 13 13
8 1 8 5 10 7 13 16 16 17 9 6 2 17 7 1 7 12 9 14
12 10 3 3 2 5 17 14 17 2 6 7 2 5 14 0 11 16 1 17
7 10 7 11 9 16 4 0 0 16 9 12 13 6 13 14 3 0 8 10
1 6 17 16 17 1 13 15 1 0 8 5 13 10 0 8 12 1 4 0
4 0 12 5 8 3 12 6 4 8 14 17 13 16 9 13 9 11 1 11
0 3 11 3 1 17 9 16 5 13 7 0 13 12 10 4 8 7 2 5
12 7 9 1 10 11 16 6 8 7 6 4 13 14 5 16 15 14 11 8
6 16 14 9 6 9 0 12 10 1 4 14 13 17 11 0 1 8 15 3
15 14 10 12 14 8 11 11 11 17 1 9 13 5 15 2 6 13 7 16
3 17 2 7 6 0 8 8 13 3 11 15 13 1 14 5 0 5 16 14
11 13 0 15 4 4 15 3 14 4 15 1 13 9 4 10 7 2 0 17
16 15 6 6 5 13 6 7 15 9 12 6 13 4 8 17 11 10 3 2
14 4 1 8 15 2 3 17 16 6 0 7 13 11 6 6 2 4 10 9
5 5 13 14 0 7 10 9 17 12 10 2 13 8 12 11 4 6 6 6
2 5 14 4 10 5 6 11 0 13 0 5 12 7 9 9 14 2 16 15
6 1 10 7 2 16 3 1 1 15 10 8 12 15 10 16 5 10 0 11
15 10 16 15 12 1 10 8 2 5 13 16 12 14 4 1 9 4 3 5
9 6 2 6 14 0 1 3 3 7 9 17 12 11 16 0 8 6 10 1
11 12 6 14 6 3 13 17 5 1 2 6 12 5 1 3 16 0 13 8
14 3 13 11 5 12 14 13 7 2 14 4 12 1 15 10 17 12 4 3
5 2 15 10 15 10 12 0 8 3 7 3 12 9 7 17 1 16 0 16
13 9 7 17 0 11 9 15 9 4 16 14 12 4 14 6 6 11 9 7
1 9 5 5 9 9 2 4 11 6 6 10 12 8 8 13 0 17 2 17
10 16 11 3 17 8 16 6 12 12 8 15 12 13 6 14 7 2 5 2
14 14 12 2 7 15 15 16 13 10 4 1 12 6 12 8 11 14 17 9
4 8 11 0 3 0 0 14 14 16 1 6 12 10 3 15 2 15 11 6
0 17 8 1 8 4 11 2 15 0 5 7 12 3 13 7 4 8 14 13
17 13 3 16 1 13 5 2 16 14 11 2 12 0 0 13 13 13 15 10
8 15 9 9 11 2 8 10 17 11 15 13 12 16 17 4 3 9 7 0
13 15 17 3 15 7 11 4 0 1 11 8 5 2 5 10 9 15 17 1
7 4 5 2 0 5 5 6 1 17 15 16 5 1 1 17 8 8 11 4
1 5 11 0 13 16 8 16 2 2 12 17 5 9 11 6 10 13 14 8
0 11 3 12 3 3 10 10 6 6 9 4 5 13 7 8 1 10 16 7
17 12 9 4 8 17 1 12 7 12 10 3 5 6 8 15 6 4 0 14
12 3 14 15 11 10 13 1 9 16 17 9 5 3 12 13 0 3 10 2
2 2 10 6 12 11 17 8 10 0 14 10 5 0 3 4 7 0 6 9
6 9 16 8 10 14 14 3 11 14 7 15 5 16 13 12 11 1 13 6
15 7 2 14 2 9 12 7 12 11 16 1 5 12 0 9 2 12 8 13
3 16 6 11 14 15 7 9 14 13 6 7 5 15 2 1 13 11 7 0
16 8 13 17 6 4 16 0 16 5 4 13 5 11 10 2 12 17 1 15
14 17 15 10 4 13 6 15 17 7 1 12 5 17 4 3 14 5 2 11
12 17 10 14 1 2 2 3 0 9 4 16 8 13 7 15 10 11 4 3
6 15 2 11 12 5 11 17 2 12 5 0 8 10 4 13 15 17 9 16
16 6 15 3 16 3 15 5 7 11 10 14 8 7 13 1 0 13 11 9
14 11 7 2 6 17 6 4 8 8 13 9 8 15 0 0 7 9 14 6
5 12 17 0 4 12 3 6 9 13 9 10 8 14 17 2 11 5 15 13
13 0 5 1 5 10 10 16 10 15 8 15 8 11 2 3 2 2 7 10
7 3 3 16 15 11 1 14 11 5 2 1 8 17 9 5 4 10 12 0
1 2 12 9 0 14 4 2 12 7 17 6 8 5 10 10 13 4 16 12
6 7 8 4 9 8 17 10 14 1 7 2 8 1 16 6 12 3 3 11
4 9 3 7 17 15 14 12 15 17 16 13 8 9 5 11 14 0 10 5
0 16 9 15 7 0 12 11 16 2 3 12 8 4 1 12 5 1 6 1
5 14 5 9 6 13 14 14 0 0 3 17 16 12 6 1 15 3 0 7
13 8 11 12 4 2 12 2 1 14 6 0 16 7 12 0 17 0 3 14
7 17 12 4 5 7 9 5 2 11 8 3 16 15 3 2 1 1 10 17
10 15 8 15 0 16 2 12 4 13 1 4 16 11 0 5 15 16 13 9
14 4 3 6 13 1 16 11 5 15 5 3 16 17 17 10 0 11 8 6
17 10 14 13 7 3 11 3 8 17 12 10 16 1 10 11 2 14 9 0
2 12 2 17 1 10 15 9 11 2 13 6 16 11 5 8 3 8 5 11
6 0 0 10 11 11 6 13 12 3 9 7 16 8 1 15 12 13 17 5
9 2 1 3 10 9 10 15 14 9 2 13 16 6 15 13 5 5 14 4
3 9 13 2 2 8 1 5 15 6 17 12 16 10 7 4 9 2 15 8
11 7 15 0 17 15 4 4 16 12 14 5 16 3 14 12 8 10 7 3
16 3 7 1 14 0 13 6 17 10 7 8 16 0 4 9 10 4 12 3
6 8 6 2 1 7 17 15 3 4 3 4 4 9 9 14 0 4 7 13
15 17 1 0 11 5 14 5 4 1 6 3 17 4 10 8 7 6 12 10
16 5 17 12 2 6 2 14 8 4 5 15 13 6 1 4 13 12 10 11
14 1 5 4 14 3 16 2 9 9 11 1 6 10 11 12 3 16 6 5
5 10 3 7 16 17 11 6 10 6 15 6 6 3 15 9 12 11 13 1
13 6 12 15 6 12 0 10 11 12 12 7 13 0 7 16 14 7 8 4
7 11 11 6 4 10 11 12 12 10 0 2 17 16 14 1 5 17 4 8
10 0 3 14 15 14 8 1 14 0 13 12 5 7 8 2 8 14 9 3
10 5 10 9 16 10 1 15 16 8 6 6 4 1 4 7 11 15 8 5
14 1 16 12 6 11 4 5 17 13 8 11 4 9 8 13 2 8 4 1
6 13 17 17 9 17 8 11 15 7 14 6 3 13 12 1 2 16 12 4
0 12 7 16 7 7 8 3 12 15 6 11 15 10 15 17 14 3 1 9
10 4 15 4 1 0 14 7 10 4 9 11 6 5 12 16 9 17 14 0
8 9 3 0 12 10 2 2 7 5 3 11 13 15 16 9 16 5 17 4
4 6 8 9 7 6 3 2 5 9 13 11 5 8 14 14 17 2 12 16
9 5 6 17 2 1 11 13 4 16 15 11 8 0 6 12 1 14 2 14
1 13 11 7 15 5 7 10 3 8 4 11 16 14 13 3 6 12 6 2
8 3 16 10 7 4 1 9 0 15 14 0 6 5 0 6 1 5 11 2
0 0 16 0 0 8 6 0 4 9 0 11 0 0 5 0 0 12 0 0
2 6 9 2 17 16 14 2 4 3 2 2 2 2 7 2 2 11 2 2
7 12 13 7 7 1 2 7 0 7 7 7 7 7 11 13 7 15 7 7
4 9 5 14 11 17 11 0 3 2 8 5 7 17 2 16 13 5 3 9
14 13 10 16 7 14 9 14 4 12 9 13 15 2 2 9 0 8 3 8
17 9 15 5 6 16 17 11 12 9 15 0 9 14 2 8 4 15 10 3
14 10 9 12 1 1 7 0 12 1 10 17 14 3 3 5 11 2 9 4
14 6 3 1 11 8 4 9 2 4 4 10 3 12 9 17 5 15 13 14
15 9 17 11 7 2 16 12 6 3 10 6 4 0 9 3 8 3 14 17
12 15 1 7 9 3 1 16 12 4 3 5 11 0 4 2 17 8 14 6
14 15 12 13 2 6 13 11 10 5 6 2 0 9 13 15 8 5 5 7
0 9 14 16 9 15 3 7 17 8 2 16 5 11 3 10 15 13 5 14
3 8 17 6 11 16 10 10 7 8 7 1 0 5 6 13 14 8 9 13
15 9 8 6 15 3 4 15 0 2 15 15 15 15 12 15 15 7 15 15
9 9 4 10 5 3 8 14 1 13 4 2 6 3 5 1 7 4 8 16
14 0 11 17 10 15 2 8 1 11 12 3 11 5 1 14 4 3 15 1
7 8 10 15 10 3 11 4 15 3 6 11 14 12 17 6 13 6 5 3
8 0 4 7 1 12 4 11 8 10 2 14 5 10 6 7 17 6 3 17
10 9 11 12 13 9 13 10 13 4 14 7 8 2 4 17 3 6 0 15
5 4 11 11 2 3 17 1 11 7 8 13 0 4 0 7 10 2 17 14
8 17 3 15 14 14 17 13 5 8 10 5 1 6 5 17 2 17 15 7
6 12 4 10 3 6 14 4 3 11 17 16 13 0 2 7 5 16 9 15
4 16 7 12 10 12 1 7 2 0 15 2 1 8 10 3 0 16 17 13
13 9 11 14 16 13 3 11 2 3 17 4 17 6 16 12 7 8 1 0
15 11 13 9 1 11 15 6 14 15 12 5 17 2 13 6 16 16 10 14
13 5 8 6 14 17 14 8 12 17 4 12 0 8 17 13 16 10 11 17
11 1 11 2 8 14 10 7 0 2 6 14 3 0 17 5 12 5 10 16
0 3 6 8 4 16 16 14 10 11 13 5 3 1 7 13 6 6 17 12
1 11 2 13 10 4 3 14 7 1 8 12 9 0 12 17 15 11 7 5
2 1 4 9 5 15 11 17 6 4 7 12 10 14 0 15 0 6 1 4
1 16 0 17 12 3 14 10 17 15 0 9 10 6 7 5 8 15 3 13
14 2 17 8 1 3 0 13 2 17 6 12 7 11 14 9 4 9 0 2
9 0 10 16 6 6 7 12 2 6 7 5 2 4 12 10 3 14 11 13
17 5 11 10 12 2 4 6 15 1 13 1 2 11 15 16 0 1 6 7
3 11 0 8 16 6 4 7 4 11 6 0 12 17 5 2 10 3 6 4
17 14 4 6 3 4 9 1 17 3 6 5 8 14 11 14 9 12 13 4
3 15 15 16 10 1 9 6 6 2 4 9 17 8 16 7 2 0 0 12
6 3 9 13 0 9 15 8 15 14 9 5 13 15 6 3 10 15 1 16
4 2 4 11 13 8 6 3 16 11 8 8 6 14 12 5 16 8 2 7
5 13 7 5 5 2 0 5 4 4 5 5 5 5 16 5 5 14 5 5
8 8 14 8 8 13 7 8 0 4 8 8 8 8 15 8 8 16 8 8
17 2 8 2 11 12 7 14 6 15 16 14 13 7 4 12 10 17 5 1
14 9 15 9 12 17 10 3 1 16 11 7 1 4 9 2 1 12 5 8
9 1 9 11 15 4 2 6 10 11 17 1 1 12 14 8 14 13 3 6
14 10 0 9 13 7 12 1 15 13 2 15 7 0 16 8 6 17 11 3
3 10 4 16 0 13 16 16 11 1 14 11 1 7 7 15 5 9 10 13
15 8 12 16 13 17 2 17 17 0 9 14 9 1 5 12 5 2 14 2
5 6 6 12 9 5 9 8 16 15 17 1 7 16 5 15 15 5 14 3
7 0 14 12 2 4 14 15 5 12 11 6 3 14 16 6 10 9 6 9
17 16 1 14 5 1 6 2 11 8 9 8 3 9 14 4 15 3 11 15
8 11 12 14 6 5 16 15 15 16 7 10 6 6 2 5 17 13 0 1
9 13 13 1 12 16 12 4 5 17 8 14 17 6 4 15 11 3 16 0
7 7 17 10 13 14 7 5 10 9 3 9 12 11 1 11 17 7 1 14
0 4 12 17 11 13 1 4 14 4 10 15 2 14 11 9 15 0 4 16
6 17 9 5 16 8 10 14 9 10 12 11 7 6 0 10 8 0 6 15
8 14 13 13 15 14 0 10 12 13 8 16 3 4 1 12 0 0 14 11
8 5 2 2 17 3 9 0 10 14 1 7 17 14 8 10 5 3 12 0
0 8 2 9 15 1 6 5 9 17 14 2 11 6 2 16 10 15 13 17
0 6 0 7 5 9 17 6 0 5 1 3 4 6 12 12 13 9 9 8
17 11 6 15 15 8 14 16 1 7 5 14 4 8 3 9 3 5 1 11
9 3 12 0 17 2 17 7 8 15 11 12 14 8 1 1 6 8 13 15
7 6 16 14 12 0 6 16 6 4 6 13 9 3 6 10 6 16 15 11
3 14 9 14 13 12 17 4 1 4 0 6 15 11 13 13 1 2 12 5
6 11 4 0 14 1 12 10 0 4 17 13 2 1 8 3 4 7 5 9
4 5 9 8 9 10 0 1 6 5 11 14 16 5 2 17 7 7 4 13
8 7 7 3 4 1 14 1 13 6 12 3 9 11 9 15 13 8 6 16
16 0 1 13 4 17 17 9 6 17 17 11 12 2 11 5 15 1 8 13
4 10 2 4 4 14 13 4 9 15 4 4 4 4 6 4 4 13 14 4
0 1 4 14 17 6 0 8 7 7 15 9 16 2 9 6 11 17 14 10
11 10 13 5 14 6 8 15 6 14 0 3 8 12 3 16 15 8 17 2
15 4 0 16 10 16 0 9 3 10 11 3 8 3 8 4 17 15 1 7
13 7 16 11 1 0 13 14 15 8 15 3 10 8 11 2 5 14 16 9
3 3 16 9 4 3 2 11 3 12 16 8 2 11 3 17 12 14 14 10
10 11 5 17 7 14 17 5 2 14 2 8 13 3 17 15 14 12 4 12
10 1 12 1 9 1 15 14 3 3 0 0 5 4 15 11 16 9 15 13
2 13 16 13 11 7 16 7 1 6 1 17 8 6 14 7 16 7 14 3
15 6 11 4 0 4 8 13 8 6 3 8 10 17 2 13 11 0 5 9
2 14 0 3 8 2 13 0 2 7 16 11 13 1 2 1 17 10 15 6
12 16 2 5 3 13 4 13 1 5 7 3 13 2 17 11 6 2 14 9
11 5 16 1 15 13 17 12 13 11 9 9 7 10 10 13 17 11 5 4
15 3 6 5 12 14 3 0 13 4 14 2 16 13 11 7 14 9 11 1
4 3 1 17 14 7 4 10 10 3 5 16 9 7 0 6 11 2 0 8
13 14 14 7 12 6 16 5 14 2 9 17 14 16 0 17 4 4 2 17
1 12 8 8 5 11 5 11 13 16 10 13 17 12 7 0 9 5 7 13
C Elapsed Time 978.060000 
