# Supplementary material for: Optimal shortening of uniform covering arrays
Source: PLoS One. 2017 Dec 21;12(12):e0189283. doi: 10.1371/journal.pone.0189283 (PMC5739513; doi:10.1371/journal.pone.0189283)
Supplement: S1 Dataset — (ZIP) [file pone.0189283.s001.zip › L1/N498k29v18^29t2.ca]

C CONST 18
C JTJ SA
498 29 18^29 2
0 0 0 0 0 0 0 0 0 0 0 0 0 0 0 0 0 0 0 0 0 0 0 0 0 0 0 0 0
1 1 1 1 1 1 1 1 1 1 1 1 1 1 1 1 1 1 1 1 1 1 1 1 1 1 1 1 1
2 2 2 2 2 2 2 2 2 2 2 2 2 2 2 2 2 2 2 2 2 2 2 2 2 2 2 2 2
3 3 3 3 3 3 3 3 3 3 3 3 3 3 3 3 3 3 3 3 3 3 3 3 3 3 3 3 3
4 4 4 4 4 4 4 4 4 4 4 4 4 4 4 4 4 4 4 4 4 4 4 4 4 4 4 4 4
5 5 5 5 5 5 5 5 5 5 5 5 5 5 5 5 5 5 5 5 5 5 5 5 5 5 5 5 5
6 6 6 6 6 6 6 6 6 6 6 6 6 6 6 6 6 6 6 6 6 6 6 6 6 6 6 6 6
7 7 7 7 7 7 7 7 7 7 7 7 7 7 7 7 7 7 7 7 7 7 7 7 7 7 7 7 7
8 8 8 8 8 8 8 8 8 8 8 8 8 8 8 8 8 8 8 8 8 8 8 8 8 8 8 8 8
9 9 9 9 9 9 9 9 9 9 9 9 9 9 9 9 9 9 9 9 9 9 9 9 9 9 9 9 9
10 10 10 10 10 10 10 10 10 10 10 10 10 10 10 10 10 10 10 10 10 10 10 10 10 10 10 10 10
11 11 11 11 11 11 11 11 11 11 11 11 11 11 11 11 11 11 11 11 11 11 11 11 11 11 11 11 11
12 12 12 12 12 12 12 12 12 12 12 12 12 12 12 12 12 12 12 12 12 12 12 12 12 12 12 12 12
13 13 13 13 13 13 13 13 13 13 13 13 13 13 13 13 13 13 13 13 13 13 13 13 13 13 13 13 13
14 14 14 14 14 14 14 14 14 14 14 14 14 14 14 14 14 14 14 14 14 14 14 14 14 14 14 14 14
15 15 15 15 15 15 15 15 15 15 15 15 15 15 15 15 15 15 15 15 15 15 15 15 15 15 15 15 15
16 16 16 16 16 16 16 16 16 16 16 16 16 16 16 16 16 16 16 16 16 16 16 16 16 16 16 16 16
17 17 17 17 17 17 17 17 17 17 17 17 17 17 17 17 17 17 17 17 17 17 17 17 17 17 17 17 17
8 3 16 4 15 0 1 2 3 4 5 6 7 8 9 10 11 12 13 14 15 16 17 1 4 3 2 1 0
13 7 11 8 9 9 7 10 5 11 0 12 1 13 2 14 3 15 4 16 5 17 6 12 8 6 4 2 0
17 3 11 16 4 12 3 5 13 13 6 14 0 7 15 0 8 16 1 9 17 2 10 8 12 9 6 3 0
9 1 7 13 11 2 8 14 16 3 9 15 16 4 10 16 13 5 11 17 11 6 12 6 16 12 8 4 0
2 9 0 14 5 9 10 1 15 6 5 11 2 16 7 6 12 3 17 8 17 13 4 2 0 15 10 5 0
6 0 3 7 11 15 1 0 4 8 12 16 11 1 5 9 13 17 18 2 6 10 14 4 1 1 12 6 0
14 5 15 2 12 15 9 1 6 16 3 13 0 10 0 7 17 4 14 1 11 7 8 7 5 16 14 7 0
9 12 1 4 7 10 13 16 12 2 2 5 8 11 14 17 17 0 3 6 9 12 15 10 9 1 16 8 0
5 13 8 3 3 16 11 6 1 6 14 9 4 10 17 12 7 2 4 15 10 5 0 0 13 4 16 9 0
15 2 9 16 0 7 14 12 5 12 5 3 10 17 1 8 15 8 6 13 17 4 11 3 17 7 14 10 0
8 16 14 12 10 8 6 4 2 0 13 2 17 15 13 11 9 7 5 3 1 7 0 0 0 10 0 11 0
6 12 15 1 3 5 7 9 11 13 15 17 5 16 0 2 4 6 8 10 12 14 16 13 2 13 1 12 0
12 11 4 5 13 6 6 15 8 1 17 10 3 16 12 5 14 14 7 0 16 9 2 14 6 16 3 13 0
5 0 5 10 15 15 2 7 12 17 1 4 9 14 5 1 6 11 16 11 3 8 13 16 10 12 5 14 0
5 15 12 9 6 3 0 13 17 14 11 8 5 2 8 13 16 13 10 7 4 1 5 0 14 16 7 15 0
13 8 17 11 1 14 4 17 7 0 10 0 13 3 16 6 6 9 17 12 2 15 5 5 11 2 9 16 0
8 14 10 6 2 11 17 13 9 5 1 14 16 12 8 4 0 17 15 11 7 3 8 12 4 5 11 17 3
17 4 13 11 8 17 3 12 4 7 16 2 11 15 6 15 1 10 5 5 14 8 9 9 3 8 13 17 0
16 12 6 0 17 11 5 16 16 10 4 1 15 9 3 6 14 8 2 7 13 7 1 17 7 11 15 0 0
2 10 2 17 9 1 16 8 0 15 7 8 14 6 11 13 5 14 12 4 17 11 3 15 11 14 17 17 0
10 6 17 5 16 4 15 3 14 2 13 1 12 0 11 14 10 16 9 13 8 3 7 11 15 17 0 13 0
10 17 16 15 14 13 12 11 10 9 8 7 6 5 4 3 2 1 0 7 11 10 17 0 7 13 11 5 0
5 17 17 16 15 14 13 12 11 10 9 8 7 6 5 4 3 2 1 0 0 9 17 0 2 5 12 17 1
17 2 14 3 1 2 0 1 2 3 4 5 6 7 8 9 10 11 12 13 14 15 16 1 5 4 3 2 1
6 14 7 2 8 10 9 8 10 0 11 0 12 1 13 2 14 3 15 4 16 5 17 12 9 7 5 3 1
10 8 3 11 12 4 12 7 5 13 6 6 14 11 7 15 0 8 16 1 9 17 2 8 13 10 7 4 1
12 17 1 7 13 15 2 8 14 10 3 9 15 14 4 10 16 12 5 11 17 13 6 6 17 13 9 5 1
4 6 9 0 14 5 8 10 1 15 6 15 11 2 16 7 8 12 3 17 8 3 13 2 11 16 11 6 1
14 0 5 3 7 11 15 16 0 4 8 12 16 1 1 5 9 13 17 14 2 6 10 4 2 16 13 7 1
8 15 5 15 2 12 4 9 13 6 16 3 13 0 10 0 7 17 4 14 1 11 0 7 6 1 15 8 1
15 1 2 1 4 7 10 13 16 9 10 2 5 8 11 14 17 17 0 3 6 9 12 10 10 2 17 9 1
0 9 13 8 3 12 16 11 6 1 6 14 9 4 13 17 12 7 2 7 15 10 5 0 14 5 14 10 1
11 5 2 9 16 0 7 14 6 5 12 9 3 10 17 1 8 15 15 6 13 0 4 3 13 8 17 11 1
17 4 16 14 12 10 8 6 4 2 0 10 10 17 15 13 11 9 7 5 3 1 5 11 10 11 15 12 1
16 15 0 17 1 3 5 7 9 11 13 15 17 3 3 0 2 4 6 8 10 12 14 13 3 14 2 13 1
2 12 11 4 1 13 6 6 15 8 1 17 10 3 13 12 5 12 14 7 0 16 9 14 7 17 4 14 1
13 12 0 5 10 15 10 2 7 12 17 2 4 9 14 8 1 6 11 16 11 3 8 16 11 4 6 15 1
16 13 15 12 9 6 3 0 7 17 14 11 8 5 2 1 13 16 13 10 7 4 1 9 15 16 8 16 1
5 16 8 15 11 1 14 4 17 7 0 10 0 13 3 16 6 8 9 6 12 2 15 5 0 3 10 17 1
17 9 14 10 6 2 0 17 13 9 5 1 3 16 12 8 4 0 6 15 11 7 3 11 0 6 12 4 1
9 9 4 13 5 8 17 3 12 15 7 16 2 11 9 6 15 1 10 3 5 14 0 9 4 9 14 0 1
1 17 12 6 0 17 11 5 7 16 10 4 12 15 9 3 16 14 8 2 1 13 7 17 8 12 16 17 1
3 5 10 2 17 9 1 16 8 0 15 7 11 14 6 14 13 5 17 12 4 1 11 15 12 15 13 0 1
7 0 6 17 5 16 4 15 3 14 2 13 1 12 0 11 2 10 13 9 1 8 12 11 16 9 0 15 1
9 7 11 6 17 5 16 4 15 3 14 2 13 1 12 0 11 13 10 17 9 0 8 11 17 0 1 9 2
2 8 1 17 16 15 14 13 12 11 10 9 8 7 6 5 4 3 2 1 0 18 2 0 8 11 14 1 2
16 17 17 13 12 8 10 0 1 2 3 4 5 6 7 8 9 10 11 12 13 14 15 1 6 5 4 3 2
17 6 17 7 14 8 11 9 12 10 13 11 0 12 1 13 2 14 3 15 4 16 5 12 10 8 6 4 2
2 10 9 3 11 6 4 12 1 5 13 14 6 14 15 7 15 0 8 16 1 9 17 8 14 11 8 5 2
6 12 14 1 7 13 10 2 8 14 6 3 9 15 8 4 10 16 7 5 11 17 17 6 10 14 10 6 2
13 4 17 9 0 14 5 0 10 1 15 6 6 11 2 16 7 12 12 3 17 8 0 2 0 17 12 7 2
10 14 16 4 3 7 11 15 13 0 4 8 12 16 5 1 5 9 13 17 3 2 6 4 3 0 14 8 2
17 8 1 5 15 2 12 10 9 8 6 16 3 13 0 10 1 7 17 4 14 1 11 7 7 0 16 9 2
12 15 15 11 1 4 7 10 13 16 13 9 2 5 8 11 14 17 17 0 3 6 9 10 11 3 1 10 2
5 0 4 13 8 3 15 16 11 6 1 2 14 9 4 9 17 12 7 2 7 15 10 0 15 6 14 11 2
4 11 14 2 9 16 0 7 14 17 5 12 14 3 10 17 1 8 15 6 6 13 4 3 9 9 1 12 2
0 1 2 16 14 12 10 8 6 4 2 0 12 13 17 15 13 11 9 7 5 3 1 1 0 12 1 13 2
14 16 11 2 1 1 3 5 7 9 11 13 15 17 12 13 0 2 4 6 8 10 12 13 4 15 3 14 2
9 2 10 11 4 1 13 6 7 15 8 1 17 10 3 5 12 5 4 14 7 3 16 14 8 0 5 15 2
8 13 0 0 5 10 15 2 2 7 12 17 16 4 9 14 2 1 6 11 16 17 3 16 12 4 7 16 2
1 7 10 15 12 9 6 3 0 3 17 14 11 8 5 2 1 6 16 13 10 7 4 0 16 1 9 17 2
15 5 17 8 4 11 1 14 4 17 7 1 10 0 13 3 16 6 4 9 0 12 2 5 11 4 11 11 2
3 9 1 14 10 6 2 7 17 13 9 5 1 5 16 12 8 4 0 3 15 11 7 15 1 7 13 17 2
0 9 9 4 13 6 8 17 3 12 13 7 16 2 11 4 6 15 1 10 7 5 14 9 5 10 15 7 2
7 1 13 12 6 0 17 11 5 11 16 10 4 9 15 9 3 7 14 8 2 5 13 17 9 13 17 16 2
11 3 6 10 2 17 9 1 16 8 0 15 7 8 14 6 2 13 5 3 12 4 4 15 13 16 14 2 2
6 11 3 1 10 2 17 9 1 16 8 0 15 7 12 14 6 15 13 5 0 12 4 15 14 17 6 0 3
8 2 7 17 6 17 5 16 4 15 3 14 2 13 1 12 0 11 5 10 0 9 18 11 6 10 2 1 3
14 15 1 13 17 16 15 14 13 12 11 10 9 8 7 6 5 4 3 2 1 10 6 0 0 12 1 2 3
15 16 17 3 8 14 17 7 0 1 2 3 4 5 6 7 8 9 10 11 12 13 14 1 7 6 5 4 3
5 17 6 10 7 12 8 10 9 4 10 2 11 0 12 1 13 2 14 3 15 4 16 12 11 9 7 5 3
17 2 10 3 3 11 12 4 12 16 5 13 15 6 14 5 7 15 0 8 16 1 9 8 15 12 9 6 3
0 6 12 14 1 7 13 6 2 8 14 17 3 9 15 4 4 10 16 0 5 11 17 6 0 15 11 7 3
17 13 4 8 9 0 14 5 7 10 1 15 6 6 11 2 16 7 5 12 3 17 8 2 0 14 13 8 3
6 10 14 8 17 3 7 11 15 16 0 4 8 12 16 1 1 5 9 13 17 9 2 4 4 7 15 9 3
11 16 8 14 5 15 2 12 9 9 7 6 16 3 13 0 10 2 7 17 4 14 1 7 8 1 17 10 3
9 12 15 15 3 1 4 7 10 13 16 9 10 2 5 8 11 14 17 17 7 3 6 10 12 4 0 11 3
10 5 0 13 13 8 3 9 16 11 6 1 4 14 9 4 1 17 12 7 2 0 15 1 16 7 0 12 3
16 4 11 3 2 9 16 0 7 14 11 5 12 3 3 10 17 1 8 15 6 6 13 3 17 10 0 13 3
1 0 12 13 16 14 12 10 8 6 4 2 0 1 14 17 15 13 11 9 7 5 3 0 1 13 2 14 3
12 14 16 11 11 9 1 3 5 7 9 11 13 15 17 14 6 0 2 4 6 8 10 13 5 16 4 15 3
16 9 2 4 11 4 14 13 6 1 15 8 1 17 10 3 9 12 5 3 14 7 2 14 9 15 6 16 3
3 8 13 10 0 5 10 15 9 2 7 12 17 4 4 9 14 2 1 6 11 16 6 16 13 2 8 8 3
4 1 0 5 15 12 9 6 3 0 15 17 14 11 8 5 2 2 10 16 13 10 7 17 17 2 10 0 3
2 15 5 16 8 0 11 1 14 4 17 7 13 10 0 13 3 16 6 3 9 15 12 5 8 5 12 11 3
7 3 0 9 14 10 6 2 5 17 13 9 5 1 12 16 12 8 4 0 11 15 11 1 2 8 14 0 3
14 0 9 14 4 13 14 8 17 3 12 0 7 16 2 11 17 6 15 1 10 7 5 9 6 11 16 0 3
13 7 1 4 12 6 0 17 11 5 12 16 10 4 10 15 9 3 8 14 8 2 0 17 10 14 17 1 3
6 13 7 1 5 12 6 0 17 11 5 13 16 10 4 8 15 9 3 18 14 8 2 17 11 15 13 2 4
4 9 11 3 1 10 2 17 9 1 16 8 0 15 7 16 14 6 11 13 5 3 12 15 15 2 14 1 4
15 8 10 7 11 6 17 5 16 4 15 3 14 2 13 1 12 0 11 7 10 8 9 11 0 8 0 2 4
2 17 2 3 4 17 16 15 14 13 12 11 10 9 8 7 6 5 4 3 2 1 0 0 9 1 2 3 4
14 15 16 17 4 5 6 7 4 0 1 2 3 4 5 6 7 8 9 10 11 12 13 1 8 7 6 5 4
16 5 17 6 10 7 8 8 15 9 4 10 2 11 0 12 1 13 2 14 3 15 4 12 12 10 8 6 4
9 17 2 10 13 3 11 10 4 12 7 5 13 4 6 14 8 7 15 0 8 16 1 8 16 13 10 7 4
17 0 6 12 4 1 7 13 8 2 8 14 3 3 9 15 5 4 10 16 7 5 11 6 16 16 12 8 4
8 15 13 4 3 9 0 14 5 7 10 1 15 6 2 11 2 16 7 6 12 3 17 2 1 12 14 9 4
2 6 10 14 15 3 3 7 11 15 15 0 4 8 12 16 17 1 5 9 13 17 0 4 5 0 16 10 4
1 11 4 8 3 5 15 2 12 12 9 11 6 16 3 13 0 10 4 7 17 4 14 7 9 2 15 11 4
6 9 12 15 16 8 1 4 7 10 13 16 1 13 2 5 8 11 14 17 0 15 3 10 13 5 10 12 4
15 10 5 0 12 13 8 3 5 16 11 6 1 10 14 9 4 10 17 12 7 2 17 0 17 8 16 13 4
13 9 4 11 8 2 9 16 0 7 14 3 5 12 0 3 10 17 1 8 15 16 6 3 15 11 1 14 4
3 1 0 13 11 16 14 12 10 8 6 4 2 0 2 1 17 15 13 11 9 7 5 11 2 14 3 15 4
10 12 14 16 9 16 9 1 3 5 7 9 11 13 15 17 6 12 0 2 4 6 8 13 6 17 5 16 4
0 16 9 2 10 11 4 9 13 6 16 15 8 1 17 10 3 12 12 5 0 14 7 14 10 0 7 17 4
0 3 8 13 4 0 5 10 15 9 2 7 12 17 14 4 9 14 4 1 6 11 16 16 14 11 9 13 4
7 4 1 16 4 15 12 9 6 3 0 12 17 14 11 8 5 2 11 8 16 13 10 0 14 3 11 12 4
12 2 15 5 2 8 1 11 1 14 4 17 7 9 10 0 13 3 16 6 17 9 4 5 10 6 13 7 4
11 7 3 5 14 14 10 6 2 0 17 13 9 5 1 9 16 12 8 4 17 15 15 11 3 9 15 0 4
5 14 0 9 17 4 13 6 8 17 3 12 11 7 16 2 11 16 6 15 1 10 6 9 7 12 17 3 4
12 5 14 0 9 6 4 13 8 8 17 3 12 1 7 16 2 11 2 6 15 1 10 9 8 13 0 0 5
2 9 13 7 1 0 12 6 0 17 11 5 13 16 10 4 5 15 9 3 0 14 8 17 12 16 3 1 5
12 4 16 11 3 3 10 2 17 9 1 16 8 0 15 7 9 14 6 17 13 5 0 15 16 15 17 2 5
9 12 8 10 7 8 6 17 5 16 4 15 3 14 2 13 1 12 0 11 16 10 14 11 14 15 1 3 5
0 2 0 9 11 16 17 16 15 14 13 12 11 10 9 8 7 6 5 4 3 2 1 0 1 2 3 4 5
13 14 15 16 17 13 4 5 9 7 0 1 2 3 4 5 6 7 8 9 10 11 12 1 9 8 7 6 5
4 16 5 17 6 14 7 13 8 12 9 11 10 10 11 0 12 1 13 2 14 3 15 12 13 11 9 7 5
1 9 17 2 10 11 3 11 10 4 12 11 5 13 4 6 14 0 7 15 3 8 16 8 17 14 11 8 5
11 17 0 6 12 9 1 7 13 12 2 8 14 1 3 9 15 5 4 10 16 6 5 6 0 17 13 9 5
17 8 14 13 4 9 9 0 14 5 7 10 1 15 6 0 11 2 16 7 7 12 3 2 2 0 15 10 5
16 2 6 10 14 2 13 3 7 11 15 3 0 4 8 12 16 6 1 5 9 13 17 4 6 13 17 11 5
14 1 11 14 8 0 5 15 2 12 14 9 15 6 16 3 13 0 10 7 7 17 4 7 10 3 15 12 5
3 6 9 12 15 12 13 1 4 7 10 13 16 3 5 2 5 8 11 14 17 0 5 10 14 6 1 13 5
17 15 10 5 0 0 13 8 3 14 16 11 6 1 9 14 9 4 11 17 12 7 2 11 8 9 16 14 5
6 13 15 4 11 2 2 9 16 0 7 14 13 5 12 12 3 10 17 1 8 15 2 3 8 12 2 15 5
5 3 1 12 11 0 16 14 12 10 8 6 4 2 0 0 17 17 15 13 11 9 7 11 3 15 4 16 5
8 10 12 14 16 10 0 15 1 3 5 7 9 11 13 15 17 4 18 0 2 4 6 13 7 0 6 17 5
7 0 16 9 2 2 11 4 0 13 6 10 15 8 1 17 10 3 6 12 5 0 14 14 11 15 8 17 5
16 17 3 8 13 4 0 5 10 15 9 2 7 12 17 10 4 9 14 8 1 6 11 16 15 1 10 0 5
10 7 4 1 10 9 15 12 9 6 3 0 5 17 14 11 8 5 2 1 0 16 13 6 11 4 12 17 5
2 12 2 15 5 9 8 2 11 1 14 4 17 7 10 10 0 13 3 16 6 17 9 5 13 7 14 0 5
15 11 7 3 14 3 14 10 6 2 14 17 13 9 5 1 2 16 12 8 4 1 18 8 4 10 16 17 5
2 15 11 7 3 11 0 14 10 6 2 16 17 13 9 5 1 12 16 12 8 4 10 0 5 11 17 0 6
10 12 5 14 0 9 2 4 13 1 8 17 3 12 16 7 16 2 11 7 6 15 1 9 9 14 0 1 6
8 2 11 13 7 1 7 12 6 0 17 11 5 0 16 10 4 17 15 9 3 15 14 17 13 17 0 2 6
6 12 4 0 11 3 3 10 2 17 9 1 16 8 0 15 7 16 14 6 0 13 5 15 17 16 0 3 6
6 9 17 8 5 7 16 6 17 5 16 4 15 3 14 2 13 1 12 7 11 1 10 11 5 9 2 4 6
1 0 1 2 3 4 5 17 16 15 14 13 12 11 10 9 8 7 6 5 4 3 2 1 2 3 4 5 6
12 13 14 15 16 17 13 12 13 13 11 0 1 2 3 4 5 6 7 8 9 10 11 1 10 9 8 7 6
15 4 16 5 17 6 9 7 14 8 0 9 3 10 9 11 0 12 1 13 2 14 3 12 14 12 10 8 6
16 1 9 17 2 10 11 3 11 1 4 12 10 5 13 0 6 14 17 7 15 0 8 8 0 15 12 9 6
5 11 17 0 6 12 8 1 7 13 1 2 8 14 3 3 9 15 7 4 10 16 0 6 4 1 14 10 6
3 17 8 9 13 4 10 9 0 14 5 5 10 1 15 6 0 11 2 16 7 3 12 2 3 13 16 11 6
17 13 2 6 10 14 12 4 3 7 11 15 9 0 4 8 12 16 15 1 5 9 13 4 7 1 16 12 6
4 14 1 11 15 8 14 5 15 2 12 8 9 3 6 16 3 13 0 10 6 7 17 7 11 4 15 13 6
0 3 6 9 12 15 3 14 1 4 7 10 13 16 8 4 2 5 8 11 14 17 0 10 15 7 1 14 6
2 16 15 10 5 0 14 13 8 3 8 16 11 6 1 13 14 9 4 17 17 12 7 1 12 10 1 15 6
6 6 13 11 4 11 15 2 9 16 0 7 14 7 5 12 2 3 10 17 1 8 15 3 0 13 3 16 6
7 5 3 1 2 7 6 16 14 12 10 8 6 4 2 0 17 2 17 15 13 11 9 1 4 16 5 17 6
6 8 10 12 14 16 4 0 12 1 3 5 7 9 11 13 15 17 16 18 11 2 4 13 8 12 7 12 6
14 7 0 16 9 2 15 11 4 4 13 6 9 15 8 1 17 10 3 17 12 5 17 14 12 0 9 0 6
11 16 15 3 8 13 8 0 5 10 15 4 2 7 12 17 5 4 9 14 11 1 6 16 16 2 11 13 6
13 10 7 4 1 5 6 15 12 9 6 3 0 13 17 14 11 8 5 2 0 0 16 11 11 5 13 0 6
9 15 12 2 15 5 1 8 6 11 1 14 4 17 7 8 10 0 13 3 16 6 15 5 1 8 15 14 6
0 9 12 12 2 15 5 7 8 14 11 1 14 4 17 7 4 10 0 13 3 16 6 5 2 9 16 10 7
0 0 15 11 7 3 6 14 14 10 6 2 8 17 13 9 5 1 10 16 12 8 4 8 6 12 2 1 7
1 10 3 5 14 0 9 7 4 13 2 8 17 3 12 16 7 16 2 11 0 6 15 9 10 15 14 2 7
14 8 2 4 13 7 1 12 12 6 0 17 11 5 14 16 10 4 6 15 9 3 8 17 14 0 0 3 7
5 6 12 4 11 11 3 16 10 2 17 9 1 16 8 0 15 7 14 14 6 17 13 15 0 0 1 4 7
10 2 9 1 8 8 7 5 6 17 5 16 4 15 3 14 2 13 1 12 3 11 2 11 0 1 3 5 7
2 1 0 3 6 2 6 7 17 16 15 14 13 12 11 10 9 8 7 6 5 4 3 0 3 4 5 6 7
11 12 13 14 15 16 17 9 13 16 2 15 0 1 2 3 4 5 6 7 8 9 10 1 11 10 9 8 7
3 15 4 16 5 17 6 8 7 15 8 5 9 1 10 0 11 0 12 1 13 2 14 12 15 13 11 9 7
8 16 1 9 17 2 10 2 3 11 9 4 12 3 5 13 17 6 14 7 7 15 0 8 10 16 13 10 7
17 5 11 17 0 6 12 7 1 7 13 11 2 8 14 9 3 9 15 3 4 10 16 6 14 4 15 11 7
12 3 17 8 13 13 4 10 9 0 14 5 3 10 1 15 6 2 11 2 16 7 12 2 4 0 17 12 7
13 17 1 2 6 10 14 12 12 3 7 11 15 1 0 4 8 12 16 17 1 5 9 4 8 2 15 13 7
17 4 14 1 11 10 8 14 5 15 2 12 8 9 1 6 16 3 13 0 10 7 7 7 12 5 0 14 7
0 0 3 6 9 12 15 7 14 1 4 7 10 13 16 0 16 2 5 8 11 14 17 10 16 8 17 15 7
7 2 6 15 10 5 0 4 13 8 3 2 16 11 6 1 10 14 9 4 17 17 12 0 2 11 2 16 7
15 16 6 13 2 4 11 14 2 9 16 0 7 14 12 5 12 9 3 10 17 1 8 3 1 14 4 17 7
9 7 5 3 1 0 15 0 16 14 12 10 8 6 4 2 0 6 6 17 15 13 11 12 5 17 6 0 7
4 6 8 10 12 14 16 14 1 4 1 3 5 7 9 11 13 15 17 0 3 0 2 13 9 2 8 17 7
13 14 7 0 16 9 2 13 11 4 3 13 6 10 15 8 1 17 10 3 16 12 5 14 13 15 10 11 7
6 11 16 16 3 8 13 6 0 5 10 15 14 2 7 12 17 11 4 9 14 7 1 16 17 3 12 1 7
16 13 10 7 4 1 1 1 15 12 9 6 3 0 16 17 14 11 8 5 2 17 5 11 3 6 14 16 7
13 16 13 10 7 4 1 6 0 15 12 9 6 3 0 14 17 14 11 8 5 2 15 17 6 7 15 0 8
6 6 9 13 12 2 15 5 7 8 0 11 1 14 4 17 7 10 10 0 13 3 16 5 3 10 17 1 8
4 0 0 15 11 7 3 8 13 14 10 6 2 17 17 13 9 5 1 13 16 12 8 12 7 13 0 2 8
15 1 10 1 5 14 0 9 4 4 13 9 8 17 3 12 6 7 16 2 11 13 6 9 11 16 3 3 8
2 14 8 2 2 13 7 1 6 12 6 0 17 11 5 13 16 10 4 17 15 9 3 17 15 0 15 4 8
13 5 5 12 4 2 11 3 12 10 2 17 9 1 16 8 0 15 7 16 14 6 17 15 17 11 2 5 8
10 10 2 9 1 8 8 7 6 6 17 5 16 4 15 3 14 2 13 1 12 0 11 11 0 2 4 6 8
3 2 1 0 4 2 4 0 1 17 16 15 14 13 12 11 10 9 8 7 6 5 4 0 4 5 6 7 8
10 11 12 13 14 15 16 17 5 14 3 5 1 0 1 2 3 4 5 6 7 8 9 1 12 11 10 9 8
14 3 15 4 16 5 17 6 7 7 0 8 16 9 15 10 10 11 0 12 1 13 2 12 16 14 12 10 8
0 8 16 1 9 17 2 10 12 3 11 0 4 12 3 5 13 2 6 14 0 7 15 8 0 17 14 11 8
16 17 5 11 17 0 6 12 2 1 7 13 10 2 8 14 4 3 9 15 3 4 10 6 1 0 16 12 8
4 12 3 17 8 3 13 4 8 9 0 14 5 6 10 1 15 6 5 11 2 16 7 2 5 0 12 13 8
9 13 17 10 2 6 10 14 13 13 3 7 11 15 2 0 4 8 12 16 0 1 5 4 9 3 16 14 8
7 17 4 14 1 11 5 8 17 5 15 2 12 3 9 4 6 16 3 13 0 10 14 7 13 6 16 15 8
17 14 0 3 6 9 12 15 4 10 1 4 7 10 13 16 16 14 2 5 8 11 14 10 17 9 1 16 8
12 7 2 14 15 10 5 0 0 13 8 3 5 16 11 6 1 7 14 9 4 0 17 11 0 12 3 17 8
8 15 15 6 13 3 4 11 13 2 9 16 0 7 14 9 5 12 8 3 10 17 1 3 2 15 5 11 8
11 9 7 5 3 1 11 0 9 16 14 12 10 8 6 4 2 0 17 6 17 15 13 0 6 3 7 11 8
2 4 6 8 10 12 14 16 15 5 4 1 3 5 7 9 11 13 15 17 11 0 15 13 10 0 9 16 8
5 17 14 7 0 16 9 2 4 11 4 11 13 6 7 15 8 1 17 10 3 7 12 14 14 1 11 6 8
1 6 11 16 12 3 8 13 8 0 5 10 15 1 2 7 12 17 2 4 9 14 15 16 0 4 13 15 8
15 1 6 11 16 10 3 8 13 6 0 5 10 15 11 2 7 12 17 17 4 9 14 16 16 5 14 17 9
4 15 16 13 10 7 4 1 0 4 15 12 9 6 3 8 8 17 14 11 8 5 2 9 10 8 16 1 9
16 6 17 9 3 12 2 15 5 7 8 9 11 1 14 4 17 7 13 10 1 13 3 5 4 11 13 2 9
8 4 0 15 15 11 7 3 1 12 14 10 6 2 9 17 13 9 5 1 0 16 12 8 8 14 16 3 9
6 15 1 10 9 5 14 0 9 15 4 13 16 8 17 3 12 10 7 16 2 11 4 9 12 17 0 4 9
3 13 14 8 2 3 13 7 1 5 12 6 0 17 11 5 7 16 10 4 6 15 9 17 16 0 1 5 9
4 13 5 8 12 4 3 11 3 16 10 2 17 9 1 16 8 0 15 7 17 14 6 15 2 7 3 6 9
11 5 10 4 9 3 8 5 7 7 6 17 5 16 4 15 3 14 2 13 1 12 14 11 1 3 5 7 9
4 3 2 1 0 4 2 3 5 1 17 16 15 14 13 12 11 10 9 8 7 6 5 11 5 6 7 8 9
9 10 11 12 13 14 15 16 17 6 2 0 9 15 0 1 2 3 4 5 6 7 8 1 13 12 11 10 9
2 14 3 15 4 16 5 17 6 2 7 10 8 10 9 8 10 7 11 0 12 1 13 12 17 15 13 11 9
15 0 8 16 1 9 17 2 10 7 3 11 16 4 12 2 5 13 4 6 14 18 7 8 10 13 15 12 9
10 16 9 5 11 17 0 6 12 1 1 7 13 3 2 8 14 5 3 9 15 6 4 6 2 3 17 13 9
7 4 12 3 17 8 13 13 4 0 9 0 14 5 13 10 1 15 6 14 11 2 16 2 6 1 16 14 9
5 9 13 17 9 2 6 10 14 12 0 3 7 11 15 6 0 4 8 12 16 15 1 4 10 4 16 15 9
13 7 17 4 14 1 11 13 8 8 5 15 2 12 15 9 15 6 16 3 13 0 10 7 14 7 16 16 9
14 17 9 0 3 6 9 12 15 7 14 1 4 7 10 13 16 6 15 2 5 8 11 10 0 10 2 17 9
17 12 7 2 7 15 10 5 0 11 13 8 3 0 16 11 6 1 13 14 9 4 16 0 0 13 4 17 9
1 8 15 8 6 13 12 4 11 14 2 9 16 0 7 14 10 5 12 3 3 10 17 3 3 16 6 17 9
13 11 9 7 5 3 1 1 12 0 16 14 12 10 8 6 4 2 0 3 6 17 15 0 7 13 8 17 9
0 2 4 6 8 10 12 14 16 6 11 4 1 3 5 7 9 11 13 15 17 5 16 13 11 0 10 5 9
12 5 12 14 7 0 16 9 2 13 11 4 2 13 6 0 15 8 1 17 10 3 8 14 15 2 12 0 9
12 12 5 9 14 7 0 16 9 2 5 11 4 3 13 6 16 15 8 1 17 10 3 14 16 3 13 0 10
14 15 1 6 11 16 10 3 8 13 11 0 5 10 15 1 2 7 12 17 17 4 9 16 17 6 15 1 10
2 9 14 16 13 10 7 4 1 4 2 15 12 9 6 3 0 16 17 14 11 8 5 0 1 9 17 2 10
3 16 6 10 9 12 12 2 15 5 16 8 5 11 1 14 4 17 7 18 10 13 13 5 5 12 1 3 10
12 8 4 0 1 15 11 7 3 10 16 14 10 6 2 5 17 13 9 5 1 8 16 0 9 15 3 4 10
17 6 15 1 10 3 5 14 0 9 11 4 13 5 8 17 3 12 8 7 16 2 11 9 13 11 14 5 10
9 3 1 14 8 2 3 13 7 1 6 12 6 0 17 11 5 9 16 10 4 18 15 17 17 1 2 6 10
6 12 13 5 13 12 4 14 11 3 3 10 2 17 9 1 16 8 0 15 7 11 14 15 0 1 4 7 10
0 11 5 10 3 9 7 8 6 7 10 6 17 5 16 4 15 3 14 2 13 1 12 11 2 4 6 8 10
5 4 3 2 1 0 5 6 7 8 9 17 16 15 14 13 12 11 10 9 8 7 6 1 6 7 8 9 10
8 9 10 11 12 13 14 15 16 17 7 11 0 11 3 0 1 2 3 4 5 6 7 1 14 13 12 11 10
13 2 14 3 15 4 16 5 17 6 15 7 3 8 9 9 15 10 17 11 1 12 1 12 11 16 14 12 10
7 15 0 8 16 1 9 17 2 10 4 3 11 6 4 12 14 5 13 0 6 14 10 8 7 7 16 13 10
4 10 16 14 5 11 17 0 6 12 14 1 7 13 3 2 8 14 4 3 9 15 0 6 3 1 0 14 10
16 7 6 12 3 17 8 13 13 4 0 9 0 14 5 5 10 1 15 6 0 11 2 2 7 2 17 15 10
1 5 9 13 17 12 2 6 10 14 1 6 3 7 11 15 8 0 4 8 12 16 8 4 11 5 0 16 10
10 0 7 17 4 14 1 11 7 8 5 5 15 2 12 7 9 16 6 16 3 13 0 7 15 8 1 17 10
11 14 17 10 0 3 6 9 12 15 2 11 1 4 7 10 13 16 15 16 2 5 8 10 0 11 3 12 10
4 17 12 7 2 9 15 10 5 0 16 13 8 3 0 16 11 6 1 0 14 9 4 0 0 14 5 16 10
17 1 8 15 2 6 13 12 4 11 2 2 9 16 0 7 14 7 5 12 0 3 10 3 4 17 7 0 10
15 13 11 9 7 5 3 1 13 17 14 16 14 12 10 8 6 4 2 0 16 7 17 12 8 9 9 17 10
2 0 2 4 6 8 10 12 14 16 14 6 17 1 3 5 7 9 11 13 15 17 10 13 12 12 11 16 10
16 13 0 2 4 6 8 10 12 14 16 4 4 12 1 3 5 7 9 11 13 15 17 13 13 1 12 0 11
3 13 12 5 17 14 7 0 16 9 2 2 11 4 15 13 6 5 15 8 1 17 10 14 17 4 14 1 11
9 14 0 1 6 11 16 16 3 8 13 15 0 5 10 15 8 2 7 12 17 1 4 16 6 7 16 2 11
5 2 15 6 16 13 10 7 4 1 14 10 15 12 9 6 3 0 10 17 14 11 8 15 2 10 0 3 11
13 3 16 6 11 9 12 12 2 15 5 10 8 11 11 1 14 4 17 7 0 10 0 5 6 13 3 4 11
16 12 8 4 0 0 15 11 7 3 6 0 14 10 6 2 13 17 13 9 5 1 2 15 10 16 2 5 11
11 0 6 15 1 10 12 5 14 0 9 3 4 13 1 8 17 3 12 17 7 16 2 9 14 17 1 6 11
15 9 3 5 14 8 2 7 13 7 1 0 12 6 0 17 11 5 10 16 10 4 16 17 8 0 3 7 11
14 6 5 13 5 6 12 4 5 11 3 8 10 2 17 9 1 16 8 0 15 7 4 15 7 2 5 8 11
12 0 11 10 10 3 9 4 8 7 7 9 6 17 5 16 4 15 3 14 2 13 1 11 3 5 7 9 11
6 5 4 3 2 1 0 5 7 16 6 5 17 16 15 14 13 12 11 10 9 8 7 0 7 8 9 10 11
7 8 9 10 11 12 13 14 15 16 17 14 5 10 17 0 0 1 2 3 4 5 6 1 15 14 13 12 11
1 13 2 14 3 15 4 16 5 17 6 14 7 15 8 16 9 15 10 17 11 0 12 12 0 17 15 13 11
5 7 15 0 8 16 1 9 17 2 10 6 3 11 14 4 12 9 5 13 13 6 14 8 0 14 17 14 11
0 4 10 16 3 5 11 17 0 6 12 8 1 7 13 17 2 8 14 16 3 9 15 6 4 2 0 15 11
2 16 7 17 12 3 17 8 10 13 4 2 9 0 14 5 10 10 1 15 6 1 11 2 8 3 0 16 11
17 1 5 9 13 17 2 2 6 10 14 11 5 3 7 11 15 8 0 4 8 12 16 4 12 6 15 17 11
0 10 14 7 17 4 14 1 11 16 8 11 5 15 2 12 10 9 5 6 16 3 13 7 16 9 2 8 11
8 11 14 17 16 0 3 6 9 12 15 2 1 1 4 7 10 13 16 18 16 2 5 10 14 12 4 17 11
4 14 17 12 7 2 5 15 10 5 0 0 13 8 3 9 16 11 6 1 3 14 9 0 1 15 6 13 11
10 17 1 8 15 2 6 13 5 4 11 2 2 9 16 0 7 14 15 5 12 1 3 3 5 1 8 3 11
17 15 13 11 9 7 5 3 1 1 12 6 16 14 12 10 8 6 4 2 7 0 6 11 9 15 10 7 11
12 17 15 13 11 9 7 5 3 1 0 14 9 16 14 12 10 8 6 4 2 0 17 8 10 4 11 0 12
17 14 13 0 2 4 6 8 10 12 14 16 3 2 1 1 3 5 7 9 11 13 15 13 14 2 13 1 12
10 3 5 12 5 6 14 7 0 16 9 2 3 11 4 17 13 6 17 15 8 1 17 14 0 5 15 2 12
4 9 14 1 1 6 11 16 7 3 8 13 0 0 5 10 15 4 2 7 12 17 10 16 9 8 17 3 12
8 5 2 1 16 16 13 10 7 4 1 6 5 15 12 9 6 3 0 11 17 14 11 15 3 11 15 4 12
0 13 3 16 6 11 9 12 12 2 15 5 4 8 2 11 1 14 4 17 7 0 10 5 7 14 0 5 12
17 16 12 8 4 0 5 15 11 7 3 0 11 14 10 6 2 13 17 13 9 5 1 11 11 17 17 6 12
2 11 1 6 15 1 10 2 5 14 0 9 11 4 13 4 8 17 3 12 3 7 16 9 15 0 2 7 12
15 15 9 3 11 14 8 2 7 13 7 1 3 12 6 0 17 11 5 11 16 10 4 17 5 17 4 8 12
4 14 6 10 13 5 3 12 4 7 11 3 9 10 2 17 9 1 16 8 0 15 7 15 0 3 6 9 12
1 12 0 11 10 10 4 9 6 8 8 7 14 6 17 5 16 4 15 3 14 2 13 11 4 6 8 10 12
7 6 5 4 3 2 1 0 7 7 15 10 10 17 16 15 14 13 12 11 10 9 8 0 8 9 10 11 12
6 7 8 9 10 11 12 13 14 15 16 17 4 3 15 1 0 0 1 2 3 4 5 1 16 15 14 13 12
12 1 13 2 14 3 15 4 16 5 17 6 10 7 9 8 3 9 7 10 6 11 0 12 8 16 16 14 12
14 8 7 15 0 8 16 1 9 17 2 10 17 3 11 0 4 12 15 5 13 13 6 8 1 7 12 15 12
15 8 4 10 16 11 5 11 17 0 6 12 13 1 7 13 4 2 8 14 0 3 9 6 5 1 8 16 12
11 2 16 7 3 12 3 17 8 8 13 4 4 9 0 14 5 12 10 1 15 6 0 2 9 4 16 17 12
16 10 1 5 9 13 17 7 2 6 10 14 15 4 3 7 11 15 4 0 4 8 12 4 13 7 1 3 12
13 0 10 16 7 17 4 14 1 11 15 8 0 5 15 2 12 9 9 1 6 16 3 7 17 10 3 4 12
5 8 11 14 17 12 0 3 6 9 12 15 16 1 1 4 7 10 13 16 0 16 2 10 7 13 5 0 12
9 4 9 17 12 7 2 1 15 10 5 0 15 13 8 3 8 16 11 6 1 8 14 12 2 16 7 0 12
3 10 17 1 8 15 12 6 13 4 4 11 1 2 9 16 0 7 14 14 5 12 14 3 6 17 9 0 12
6 3 10 17 1 8 15 4 6 13 14 4 11 4 2 9 16 0 7 14 11 5 12 3 7 7 10 17 13
6 17 17 15 13 11 9 7 5 3 1 12 0 11 16 14 12 10 8 6 4 2 0 11 11 16 12 1 13
15 17 13 1 0 2 4 6 8 10 12 14 16 11 15 17 1 3 5 7 9 11 13 13 15 3 14 2 13
17 10 3 14 12 5 12 14 7 0 16 9 2 4 11 4 16 13 6 6 15 8 1 14 0 6 16 3 13
4 4 9 14 2 1 6 11 16 11 3 8 13 11 0 5 10 15 16 2 7 12 17 16 1 9 0 4 13
11 8 5 2 2 15 16 13 10 7 4 1 0 6 15 12 9 6 3 0 0 17 14 11 4 12 0 5 13
10 0 13 3 16 6 2 9 10 12 2 15 5 16 8 14 11 1 14 4 17 7 17 5 8 15 16 6 13
1 17 16 12 8 4 0 14 15 11 7 3 15 11 14 10 6 2 18 17 13 9 5 0 12 13 1 7 13
16 2 11 14 6 15 1 10 2 5 14 0 9 1 4 13 0 8 17 3 12 5 7 9 16 8 3 8 13
4 16 15 9 3 17 14 8 2 5 13 7 1 4 12 6 0 17 11 5 17 16 10 17 15 1 5 9 13
7 9 14 6 2 13 5 12 12 4 8 11 3 9 10 2 17 9 1 16 8 0 15 15 1 4 7 10 13
13 1 12 0 11 11 10 5 9 7 8 9 7 11 6 17 5 16 4 15 3 14 2 11 5 7 9 11 13
8 7 6 5 4 3 2 1 0 1 9 10 11 11 17 16 15 14 13 12 11 10 9 1 9 10 11 12 13
5 6 7 8 9 10 11 12 13 14 15 16 17 5 4 12 4 4 0 1 2 3 4 1 17 16 15 14 13
0 12 1 13 2 14 3 15 4 16 5 17 6 3 7 9 8 16 9 13 10 5 11 12 12 14 17 15 13
6 14 9 7 15 0 8 16 1 9 17 2 10 4 3 11 12 4 12 8 5 13 3 8 2 15 0 16 13
9 15 5 4 10 16 0 5 11 17 0 6 12 11 1 7 13 9 2 8 14 7 3 6 6 2 1 17 13
8 11 2 16 7 3 12 3 17 8 8 13 4 16 9 0 14 5 16 10 1 15 6 2 10 5 0 8 13
12 16 10 1 5 9 13 17 1 2 6 10 14 0 4 3 7 11 15 3 0 4 8 4 14 8 2 9 13
3 13 0 10 8 7 17 4 14 1 11 0 8 10 5 15 2 12 4 9 7 6 16 7 6 11 4 0 13
2 5 8 11 14 17 9 0 3 6 9 12 15 2 1 1 4 7 10 13 16 17 16 10 16 14 6 0 13
14 9 4 3 17 12 7 2 8 15 10 5 0 13 13 8 3 6 16 11 6 1 5 11 3 17 8 6 13
4 14 9 4 16 17 12 7 2 15 15 10 5 0 1 13 8 3 11 16 11 6 1 8 4 5 9 5 14
12 5 3 10 17 1 8 15 7 6 13 0 4 11 1 2 9 16 0 7 14 5 5 3 8 12 11 1 14
0 5 15 17 15 13 11 9 7 5 3 1 5 10 3 16 14 12 10 8 6 4 2 11 12 1 13 2 14
13 15 17 7 7 0 2 4 6 8 10 12 14 16 15 9 12 1 3 5 7 9 11 13 16 4 15 3 14
1 17 10 3 10 12 5 0 14 7 0 16 9 2 13 11 4 14 13 6 11 15 8 14 15 7 17 4 14
17 4 4 9 14 5 1 6 11 16 15 3 8 13 10 0 5 10 15 17 2 7 12 16 1 10 0 5 14
14 11 8 5 2 8 0 16 13 10 7 4 1 13 5 15 12 9 6 3 13 0 17 15 5 13 0 6 14
10 10 0 13 3 16 6 8 9 7 12 2 15 5 0 8 0 11 1 14 4 17 7 5 9 16 17 7 14
5 1 5 16 12 8 4 0 2 15 11 7 3 9 9 14 10 6 2 1 17 13 9 11 13 13 2 8 14
7 16 2 11 11 6 15 1 10 7 5 14 0 9 2 4 13 2 8 17 3 12 16 9 17 10 4 9 14
10 4 4 15 9 3 2 14 8 2 0 13 7 1 16 12 6 0 17 11 5 8 16 17 12 2 6 10 14
15 7 13 14 6 10 13 5 7 12 4 4 11 3 13 10 2 17 9 1 16 8 16 15 2 5 8 11 14
2 13 1 12 0 11 3 10 6 9 4 8 10 7 12 6 17 5 16 4 15 3 14 11 6 8 10 12 14
9 8 7 6 5 4 3 2 1 0 6 0 10 5 16 17 16 15 14 13 12 11 10 0 10 11 12 13 14
4 5 6 7 8 9 10 11 12 13 14 15 16 17 15 2 17 9 17 0 1 2 3 1 16 17 16 15 14
11 12 12 1 13 2 14 3 15 4 16 5 17 6 9 7 17 8 10 9 3 10 5 12 8 5 15 16 14
16 6 14 3 7 15 0 8 16 1 9 17 2 10 15 3 11 17 4 12 0 5 13 8 3 0 0 17 14
3 9 15 11 4 10 16 6 5 11 17 0 6 12 9 1 7 13 8 2 8 14 6 6 7 3 0 10 14
6 4 11 2 16 7 3 12 3 17 8 6 13 4 5 9 0 14 5 16 10 1 15 2 11 6 1 0 14
8 12 16 12 1 5 9 13 17 7 2 6 10 14 1 0 3 7 11 15 3 11 4 4 15 9 3 0 14
16 3 13 0 10 16 7 17 4 14 1 11 6 8 13 5 15 2 12 7 9 3 6 7 10 12 5 0 14
6 2 5 8 11 14 17 14 0 3 6 9 12 15 4 12 1 4 7 10 13 16 0 10 8 15 7 6 14
10 11 2 5 8 11 14 17 8 0 3 6 9 12 15 16 16 1 4 7 10 13 16 10 1 16 8 0 15
1 15 14 9 4 0 17 12 7 2 8 15 10 5 0 5 13 8 3 3 16 11 6 8 5 0 10 1 15
5 12 12 3 10 17 1 8 15 15 6 13 1 4 11 4 2 9 16 0 7 14 16 3 9 12 12 2 15
2 0 12 1 17 15 13 11 9 7 5 3 1 6 16 0 16 14 12 10 8 6 4 12 13 2 14 3 15
11 13 15 17 11 9 0 2 4 6 8 10 12 14 16 5 10 6 1 3 5 7 9 13 17 5 16 4 15
8 1 17 10 3 5 12 5 10 14 7 0 16 9 2 12 11 4 16 13 6 1 15 14 6 8 14 5 15
12 17 4 4 9 14 3 1 6 11 16 15 3 8 13 12 0 5 10 15 0 2 7 16 2 11 0 6 15
17 14 11 8 5 2 0 12 16 13 10 7 4 1 15 0 15 12 9 6 3 7 16 15 6 14 0 7 15
7 16 10 0 13 3 16 6 4 9 7 12 2 15 5 2 8 0 11 1 14 4 17 5 10 17 1 8 15
9 5 1 17 16 12 8 4 0 4 15 11 7 3 17 14 14 10 6 2 7 17 13 6 14 7 3 9 15
13 7 16 2 11 8 6 15 1 10 12 5 14 0 9 12 4 13 11 8 17 3 12 9 0 16 5 10 15
16 10 4 1 15 9 3 15 14 8 2 6 13 7 1 2 12 6 0 17 11 5 10 17 0 3 7 11 15
0 15 7 16 14 6 3 13 5 2 12 4 15 11 3 5 10 2 17 9 1 16 8 15 3 6 9 12 15
14 2 13 1 12 0 11 9 10 7 9 3 8 3 7 1 6 17 5 16 4 15 3 11 7 9 11 13 15
10 9 8 7 6 5 4 3 2 1 0 10 14 12 13 4 17 16 15 14 13 12 11 15 11 12 13 14 15
3 4 5 6 7 8 9 10 11 12 13 14 15 16 17 8 16 5 10 7 1 1 2 1 5 8 17 16 15
12 11 0 12 1 13 2 14 3 15 4 16 5 17 6 17 7 10 8 8 9 16 10 12 7 4 1 17 15
13 15 6 14 12 7 15 0 8 16 1 9 17 2 10 8 3 11 6 4 12 7 5 8 4 1 1 16 15
13 3 9 15 14 4 10 16 17 5 11 17 0 6 12 9 1 7 13 0 2 8 14 6 8 4 0 11 15
15 6 0 11 2 16 7 5 12 3 17 8 10 13 4 8 9 0 14 5 0 10 1 2 12 7 2 0 15
4 8 12 16 17 1 5 9 13 17 12 2 6 10 14 10 8 3 7 11 15 18 12 4 16 10 4 0 15
6 16 3 13 0 10 0 7 17 4 14 1 11 15 8 16 5 15 2 12 7 9 0 7 4 13 6 16 15
10 6 16 3 13 0 10 11 7 17 4 14 1 11 6 8 17 5 15 2 12 10 9 7 0 14 7 9 16
16 14 13 2 5 8 11 14 17 6 0 3 6 9 12 15 13 14 1 4 7 10 13 10 2 17 9 1 16
6 1 15 14 9 4 11 17 12 7 2 2 15 10 5 0 16 13 8 3 0 16 11 0 6 0 11 2 16
16 5 12 12 3 10 17 1 8 15 0 6 13 4 4 11 1 2 9 16 0 7 14 3 10 0 13 3 16
4 2 0 3 15 17 15 13 11 9 7 5 3 1 10 15 9 16 14 12 10 8 6 1 14 3 15 4 16
9 11 13 15 17 5 12 0 2 4 6 8 10 12 14 16 3 10 17 1 3 5 7 13 16 6 17 5 16
15 8 1 17 10 3 11 12 5 6 14 7 0 16 9 2 12 11 4 11 13 6 10 14 9 9 1 6 16
7 12 17 1 4 9 14 1 1 6 11 16 10 3 8 13 8 0 5 10 15 17 2 16 3 12 17 7 16
10 17 14 11 8 5 2 0 15 16 13 10 7 4 1 5 8 15 12 9 6 3 16 0 7 15 14 8 16
17 7 17 10 0 13 3 16 6 11 9 3 12 2 15 5 5 8 7 11 1 14 4 5 11 13 2 9 16
13 9 5 1 1 16 12 8 4 0 14 15 11 7 3 8 2 14 10 6 2 0 17 17 15 0 4 10 16
12 0 7 16 2 11 16 6 15 1 10 8 5 14 0 9 4 4 13 7 8 17 3 9 2 1 6 11 16
17 16 10 4 16 15 9 3 10 14 8 2 8 13 7 1 8 12 6 0 17 11 5 17 9 4 8 12 16
8 0 15 7 3 14 6 3 13 5 16 12 4 12 11 3 6 10 2 17 9 1 16 15 4 7 10 13 16
3 14 2 13 1 12 0 11 5 10 7 9 9 8 11 7 13 6 17 5 16 4 15 11 8 10 12 14 16
11 10 9 8 7 6 5 4 3 2 1 0 14 12 11 14 15 17 16 15 14 13 12 1 12 13 14 15 16
2 3 4 5 6 7 8 9 10 11 12 13 14 15 16 17 17 17 6 6 0 6 1 1 16 5 2 17 16
10 10 11 0 12 1 13 2 14 3 15 4 16 5 17 6 10 7 7 8 0 9 0 12 1 0 8 6 16
14 15 3 9 15 13 4 10 16 9 5 11 17 0 6 12 0 1 7 13 0 2 8 6 9 5 1 14 16
1 15 6 4 11 2 16 7 17 12 3 17 8 16 13 4 8 9 0 14 5 9 10 2 13 8 3 0 16
0 4 8 12 16 13 1 5 9 13 17 13 2 6 10 14 14 15 3 7 11 15 0 4 17 11 5 17 16
5 13 5 6 14 13 7 15 0 8 16 1 9 17 2 10 0 3 11 6 4 12 12 8 5 2 13 16 16
8 0 4 8 12 16 11 1 5 9 13 17 14 2 6 10 14 11 17 3 7 11 15 4 5 12 6 17 17
9 8 6 16 3 13 0 10 4 7 17 4 14 1 11 0 8 12 5 15 2 12 2 7 0 15 8 1 17
13 16 9 2 2 5 8 11 14 17 2 0 3 6 9 12 15 16 15 1 4 7 10 10 3 0 10 2 17
11 6 1 11 14 9 4 1 17 12 7 2 3 15 10 5 0 12 13 8 3 1 16 17 7 9 12 3 17
14 17 5 12 13 3 10 17 1 8 15 6 6 13 3 4 11 4 2 9 16 0 7 3 11 1 14 4 17
6 4 2 0 8 5 17 15 13 11 9 7 5 3 1 12 4 14 16 14 12 10 8 15 15 4 16 5 17
7 9 11 13 15 17 12 1 0 2 4 6 8 10 12 14 16 6 5 7 1 3 5 13 11 7 16 6 17
8 15 8 1 17 10 3 4 12 5 1 14 7 0 16 9 2 8 11 4 0 13 6 14 5 10 1 7 17
2 7 12 17 11 4 9 14 7 1 6 11 16 3 3 8 13 0 0 5 10 15 17 16 4 13 0 8 17
0 5 17 14 11 8 5 2 13 13 16 13 10 7 4 1 17 17 15 12 9 6 3 1 8 16 1 9 17
4 17 7 0 10 0 13 3 16 6 2 9 11 12 2 15 5 17 8 13 11 1 14 5 12 0 3 10 17
17 13 9 5 1 9 16 12 8 4 0 3 15 11 7 3 11 6 14 10 6 2 15 8 16 16 5 11 17
3 12 16 7 16 2 11 16 6 15 1 10 11 5 14 0 9 9 4 13 17 8 17 9 13 2 7 12 17
5 4 16 10 4 2 15 9 3 1 14 8 2 10 13 7 1 5 12 6 7 17 11 17 1 5 9 13 17
16 8 0 15 7 5 14 6 13 13 5 11 12 4 15 11 3 17 10 2 17 9 1 15 5 8 11 14 17
15 3 14 2 13 1 12 0 11 16 10 10 9 16 8 14 7 2 6 17 5 16 4 11 9 11 13 15 17
12 11 10 9 8 7 6 5 4 3 2 1 0 13 14 15 16 17 17 16 15 14 13 0 13 14 15 16 17
1 2 3 4 5 6 7 8 9 10 11 12 13 14 15 16 17 10 11 3 11 10 2 1 13 0 1 17 17
2 5 13 8 6 14 2 7 15 0 8 16 1 9 17 2 10 8 3 11 17 4 12 8 6 3 0 14 17
8 14 13 3 9 15 9 4 10 16 5 5 11 17 0 6 12 7 1 7 13 17 2 6 10 6 2 0 17
10 1 15 6 14 11 2 16 7 2 12 3 17 8 14 13 4 15 9 0 14 5 0 2 14 9 4 0 17
4 10 11 11 0 12 1 13 2 14 3 15 4 16 5 17 6 8 7 0 8 11 9 12 2 14 2 4 17
15 15 3 12 0 1 2 3 4 5 6 7 8 9 10 11 12 13 14 15 16 17 0 1 3 2 1 5 2
17 8 3 9 13 10 15 11 0 12 1 13 2 14 3 15 4 16 5 17 6 0 7 12 6 4 2 13 11
14 4 12 11 5 13 8 6 14 5 7 15 0 8 16 1 9 17 2 10 17 3 11 8 9 6 3 0 2
2 2 8 14 0 3 9 15 4 4 10 16 5 5 11 17 0 6 12 3 1 7 13 6 12 8 4 0 4
6 10 1 15 6 10 11 2 16 7 14 12 3 17 8 14 13 4 8 9 3 14 5 2 15 10 5 0 4
7 10 8 15 9 8 10 13 11 0 12 1 13 2 14 3 15 4 16 5 17 6 0 12 7 5 3 1 1
11 16 4 12 5 5 13 10 6 14 15 7 15 0 8 16 1 9 17 2 10 0 3 8 10 7 4 1 11
13 16 2 8 14 4 3 9 15 8 4 10 16 17 5 11 17 0 6 12 0 1 7 6 13 9 5 1 15
5 14 10 1 15 6 15 11 2 16 7 12 12 3 17 8 14 13 4 3 9 13 14 2 16 11 6 1 7
15 4 0 4 8 12 16 8 1 5 9 13 17 6 2 6 10 14 6 14 3 7 11 4 0 13 7 1 15
3 11 4 4 12 11 5 13 1 6 14 5 7 15 0 8 16 1 9 17 2 10 17 8 11 8 5 2 13
7 13 0 2 8 14 13 3 9 15 16 4 10 16 0 5 11 17 0 6 12 0 1 6 14 10 6 2 7
14 5 14 10 1 15 6 9 11 2 16 7 4 12 3 17 8 9 13 4 17 9 6 2 17 12 7 2 13
11 15 8 0 4 8 12 16 2 1 5 9 13 17 11 2 6 10 14 16 17 3 7 4 2 14 8 2 2
12 9 15 6 16 3 13 0 10 8 7 17 4 14 1 11 8 8 7 5 15 2 12 7 0 16 9 2 8
1 7 13 16 2 8 14 7 3 9 15 9 4 10 16 0 5 11 17 0 6 12 0 6 15 11 7 3 1
0 14 5 3 10 1 15 6 7 11 2 16 7 5 12 3 17 8 17 13 4 0 9 2 5 13 8 3 12
7 11 15 16 0 4 8 12 16 14 1 5 9 13 17 1 2 6 10 14 0 10 3 4 0 15 9 3 14
12 6 9 17 6 16 3 13 0 10 17 7 17 4 14 1 11 2 8 13 5 15 2 7 1 17 10 3 9
10 13 16 10 8 2 5 8 11 14 17 16 0 3 6 9 12 15 11 14 1 4 7 10 4 0 11 3 10
9 0 14 5 3 10 1 15 6 10 11 2 16 7 17 12 3 17 8 1 13 4 0 2 11 14 9 4 13
3 7 11 15 10 0 4 8 12 16 4 1 5 9 13 17 14 2 6 10 14 0 0 4 1 16 10 4 11
2 12 10 9 17 6 16 3 13 0 10 11 7 17 4 14 1 11 5 8 7 5 15 7 2 0 11 4 13
7 10 13 16 11 5 2 5 8 11 14 17 15 0 3 6 9 12 15 10 7 1 4 10 5 0 12 4 18
16 11 6 1 4 14 9 4 6 17 12 7 2 13 15 10 5 0 6 13 8 3 0 0 8 16 13 4 10
2 3 7 11 15 7 0 4 8 12 16 9 1 5 9 13 17 4 2 6 10 14 12 4 1 17 11 5 5
15 2 12 15 9 14 6 16 3 13 0 10 12 7 17 4 14 1 11 7 8 6 5 7 3 0 12 5 0
4 7 10 13 16 16 8 2 5 8 11 14 17 8 0 3 6 9 12 15 0 0 1 10 6 13 13 5 18
12 16 11 6 1 8 14 9 4 4 17 12 7 2 17 15 10 5 0 13 13 8 3 17 9 10 14 5 11
7 14 14 5 12 11 3 10 17 1 8 15 4 6 13 10 4 11 6 2 9 16 10 3 12 2 15 5 0
5 15 2 12 9 9 6 6 16 3 13 0 10 0 7 17 4 14 1 11 16 8 16 7 4 9 13 6 3
1 4 7 10 13 16 14 2 2 5 8 11 14 17 0 0 3 6 9 12 15 0 6 10 7 2 14 6 0
3 9 16 11 6 1 0 14 9 4 4 17 12 7 2 5 15 10 5 0 0 13 8 12 10 1 15 6 0
0 7 14 12 5 12 15 3 10 17 1 8 15 11 6 13 17 4 11 11 2 9 16 3 13 3 16 6 18
8 6 4 2 0 15 16 17 15 13 11 9 7 5 3 1 2 15 11 16 14 12 10 1 16 5 17 6 3
4 1 4 7 10 13 16 9 8 2 5 8 11 14 17 8 0 3 6 9 12 15 16 10 8 12 15 7 13
8 3 9 16 11 6 1 0 14 9 4 14 17 12 7 2 16 15 10 5 7 0 13 15 11 2 16 7 1
16 0 7 14 13 5 12 16 3 10 17 1 8 15 16 6 13 2 4 11 7 2 9 3 14 4 17 7 2
10 8 6 4 2 0 16 10 17 15 13 11 9 7 5 3 1 0 13 6 16 14 12 17 17 6 13 7 0
5 7 9 11 13 15 17 15 15 0 2 4 6 8 10 12 14 16 18 7 7 1 3 13 12 8 16 7 5
13 8 3 13 16 11 6 1 1 14 9 4 3 17 12 7 2 8 15 10 5 6 0 0 12 3 17 8 15
9 16 0 7 14 4 5 12 0 3 10 17 1 8 15 9 6 13 16 4 11 11 2 3 15 5 0 8 11
12 10 8 6 4 2 0 15 16 17 15 13 11 9 7 5 3 1 8 11 11 16 14 0 0 7 11 8 17
3 5 7 9 11 13 15 17 3 1 0 2 4 6 8 10 12 14 16 6 0 5 1 13 0 9 14 8 14
6 4 15 8 1 17 10 3 12 12 5 8 14 7 0 16 9 2 15 11 4 0 13 14 1 11 0 8 16
16 2 7 12 17 17 4 9 14 0 1 6 11 16 9 3 8 13 7 0 5 10 15 16 5 14 12 9 15
2 9 16 0 7 14 15 5 12 10 3 10 17 1 8 15 6 6 13 1 4 11 0 3 16 6 0 9 18
14 12 10 8 6 4 2 0 1 16 17 15 13 11 9 7 5 3 1 14 18 0 16 9 10 8 12 9 17
1 3 5 7 9 11 13 15 17 13 3 0 2 4 6 8 10 12 14 16 11 15 12 13 14 10 0 9 2
13 6 14 15 8 1 17 10 3 7 12 5 9 14 7 0 16 9 2 13 11 4 0 14 2 12 8 9 8
9 13 6 11 15 8 1 17 10 3 15 12 5 1 14 7 0 16 9 2 3 11 4 14 3 13 17 10 7
15 14 2 7 12 17 7 4 9 14 3 1 6 11 16 2 3 8 13 17 16 5 10 16 6 15 1 10 12
3 0 4 17 14 11 8 5 2 14 15 16 13 10 7 4 1 8 4 15 12 9 6 15 9 17 2 10 14
16 14 12 10 8 6 4 2 0 15 16 17 15 13 11 9 7 5 3 1 0 0 0 0 11 9 0 10 14
14 1 3 5 7 9 11 13 15 17 4 14 0 2 4 6 8 10 12 14 16 10 0 13 15 11 0 10 9
14 13 1 3 5 7 9 11 13 15 17 4 2 0 2 4 6 8 10 12 14 16 15 13 1 12 17 11 12
4 2 13 6 7 15 8 1 17 10 3 3 12 5 13 14 7 0 16 9 2 0 11 14 4 14 1 11 0
10 15 15 2 7 12 17 14 4 9 14 15 1 6 11 16 1 3 8 13 7 13 5 16 7 16 2 11 0
6 3 0 12 17 14 11 8 5 2 5 4 16 13 10 7 4 1 12 0 15 12 9 0 10 17 3 11 6
14 4 17 7 15 10 0 13 3 16 6 14 9 2 12 2 15 5 1 8 7 11 1 5 13 0 4 11 3
11 4 1 13 6 5 15 8 1 17 10 3 13 12 5 15 14 7 0 16 9 2 0 14 5 15 2 12 0
5 10 15 9 2 7 12 17 2 4 9 14 0 1 6 11 16 12 3 8 13 0 16 16 8 17 3 12 14
9 6 3 0 10 17 14 11 8 5 2 3 2 16 13 10 7 4 1 7 7 15 12 1 11 3 4 12 3
1 14 4 17 7 0 10 0 13 3 16 6 15 9 11 12 2 15 5 16 8 8 11 5 14 1 5 12 9
4 17 13 9 5 1 1 16 12 8 4 0 6 15 11 7 3 7 18 14 10 6 2 15 17 5 6 12 5
0 5 10 15 6 2 7 12 17 6 4 9 14 16 1 6 11 16 15 3 8 13 0 16 9 0 4 13 0
12 9 6 3 0 5 17 14 11 8 5 2 5 4 16 13 10 7 4 1 7 0 15 9 12 7 5 13 15
11 1 14 4 17 7 8 10 0 13 3 16 6 9 9 2 12 2 15 5 0 8 4 5 15 0 6 13 11
2 0 17 13 9 5 1 17 16 12 8 4 0 2 15 11 7 3 5 14 14 10 6 17 17 1 7 13 16
17 3 12 7 7 16 2 11 4 6 15 1 10 11 5 14 0 9 13 4 13 0 8 9 5 3 8 13 4
15 12 9 6 3 0 14 17 14 11 8 5 2 1 4 16 13 10 7 4 1 0 0 8 13 12 6 14 10
12 11 1 14 4 17 7 6 10 0 13 3 16 6 16 9 15 12 2 15 5 0 8 5 16 0 7 14 1
6 2 17 17 13 9 5 1 11 16 12 8 4 0 9 15 11 7 3 18 11 14 10 15 8 2 8 14 16
8 17 3 12 1 7 16 2 11 11 6 15 1 10 15 5 14 0 9 16 4 13 0 9 2 4 9 14 8
11 5 16 16 10 4 14 15 9 3 2 14 8 2 10 13 7 1 8 12 6 0 17 17 2 6 10 14 7
8 6 11 1 14 4 17 7 1 10 0 13 3 16 6 16 9 17 12 2 15 5 0 5 17 1 8 15 6
10 6 2 6 17 13 9 5 1 13 16 12 8 4 0 10 15 11 7 3 17 0 14 12 3 3 9 15 12
6 8 17 3 12 16 7 16 2 11 1 6 15 1 10 10 5 14 0 9 17 4 13 9 14 5 10 15 0
17 11 5 0 16 10 4 4 15 9 3 8 14 8 2 12 13 7 1 6 12 6 0 17 3 7 11 15 13
1 16 8 0 15 7 0 14 6 1 13 5 9 12 4 3 11 3 8 10 2 17 9 15 6 9 12 15 10
14 10 6 2 10 17 13 9 5 1 2 16 12 8 4 0 5 15 11 7 3 17 0 12 11 4 10 16 5
13 12 8 17 3 12 11 7 16 2 11 6 6 15 1 10 1 5 14 0 9 7 4 9 1 6 11 16 8
0 17 11 5 16 16 10 4 3 15 9 3 8 14 8 2 12 13 7 1 3 12 6 17 4 8 12 16 17
9 1 16 8 0 15 7 4 14 6 7 13 5 11 12 4 2 11 3 16 10 2 17 15 7 10 13 16 8
