# Supplementary material for: Optimal shortening of uniform covering arrays
Source: PLoS One. 2017 Dec 21;12(12):e0189283. doi: 10.1371/journal.pone.0189283 (PMC5739513; doi:10.1371/journal.pone.0189283)
Supplement: S1 Dataset — (ZIP) [file pone.0189283.s001.zip › L1/N520k22v21^22t2.ca]

C Covering array with N=520 k=22 v=21^22 t=2
C by parallelSA at 20/10/17 10:35:13
520 22 21^22 2
0 0 0 0 0 0 0 0 0 0 0 0 0 0 0 0 0 0 0 0 0 0
1 1 1 1 1 1 1 1 1 1 1 1 1 1 1 1 1 1 1 1 1 1
2 2 2 2 2 2 2 2 2 2 2 2 2 2 2 2 2 2 2 2 2 2
3 3 3 3 3 3 3 3 3 3 3 3 3 3 3 3 3 3 3 3 3 3
4 4 4 4 4 4 4 4 4 4 4 4 4 4 4 4 4 4 4 4 4 4
5 5 5 5 5 5 5 5 5 5 5 5 5 5 5 5 5 5 5 5 5 5
6 6 6 6 6 6 6 6 6 6 6 6 6 6 6 6 6 6 6 6 6 6
7 7 7 7 7 7 7 7 7 7 7 7 7 7 7 7 7 7 7 7 7 7
8 8 8 8 8 8 8 8 8 8 8 8 8 8 8 8 8 8 8 8 8 8
9 9 9 9 9 9 9 9 9 9 9 9 9 9 9 9 9 9 9 9 9 9
10 10 10 10 10 10 10 10 10 10 10 10 10 10 10 10 10 10 10 10 10 10
11 11 11 11 11 11 11 11 11 11 11 11 11 11 11 11 11 11 11 11 11 11
0 14 12 17 6 20 9 10 11 5 7 4 18 8 19 20 19 15 13 2 12 1
10 14 13 14 4 9 8 7 20 3 1 20 6 15 13 11 2 13 5 11 6 14
4 12 19 11 3 2 12 13 19 5 16 8 17 10 7 16 11 1 16 9 3 14
1 14 3 16 0 12 20 18 9 14 20 10 1 13 6 15 11 8 2 15 4 5
12 20 1 7 20 19 2 8 3 5 12 4 10 4 1 11 6 20 18 19 9 13
0 6 17 15 1 10 8 2 4 11 17 14 12 3 7 5 20 3 12 15 9 8
10 7 11 17 14 1 19 6 16 18 19 8 9 14 4 5 12 0 2 17 3 4
18 16 10 11 9 2 17 12 0 15 19 3 16 4 8 2 13 6 14 11 12 5
13 7 14 9 10 12 4 11 20 5 2 6 19 3 10 1 13 17 20 0 8 18
0 12 10 9 3 18 8 6 12 14 11 7 15 2 0 19 18 20 4 12 5 1
10 12 16 3 6 0 5 4 2 20 15 11 7 19 7 8 13 8 20 16 18 17
6 8 16 2 12 5 17 1 4 14 7 16 10 13 11 0 12 12 9 3 19 14
1 11 7 13 15 10 5 13 6 8 12 16 20 15 4 19 15 3 20 2 0 9
15 7 1 6 2 8 15 5 9 17 17 16 11 10 15 3 17 13 0 4 12 0
20 3 11 19 8 18 4 0 2 19 16 5 6 1 12 14 19 3 18 10 12 9
14 17 2 0 17 9 4 6 1 10 20 16 11 18 7 2 4 12 8 5 20 20
8 1 7 10 16 19 3 9 5 18 16 20 0 6 15 20 13 12 4 15 11 11
15 18 17 7 4 2 9 0 17 10 10 18 17 12 10 3 14 6 2 20 5 11
2 5 2 12 9 1 6 20 3 19 20 16 18 7 13 13 11 18 4 0 18 10
11 13 15 13 7 6 17 19 20 0 16 19 8 17 1 9 19 2 12 4 5 4
13 0 5 16 14 6 6 7 4 8 16 3 11 9 10 15 18 10 1 16 16 2
16 12 9 10 19 6 11 18 18 5 10 13 12 1 4 7 16 13 0 3 15 2
6 9 17 1 20 20 7 19 13 15 20 5 2 10 4 11 8 19 3 0 11 17
2 6 12 7 20 8 3 13 18 14 19 6 4 19 9 4 19 10 11 5 13 18
20 19 2 20 15 8 15 14 19 14 15 12 19 17 17 20 20 19 17 11 15 12
0 12 7 12 8 0 17 5 10 13 20 2 16 14 14 1 6 4 16 11 6 3
5 2 16 14 17 1 11 14 14 9 18 4 0 10 8 4 6 3 12 20 16 18
3 15 10 17 4 8 1 19 6 11 0 2 16 20 11 13 5 12 15 9 15 19
18 1 20 3 14 5 12 2 20 7 15 11 16 20 6 7 4 19 11 14 10 9
16 11 19 4 13 5 18 19 3 1 9 11 19 14 0 6 2 10 8 15 12 7
1 20 15 20 8 14 9 20 4 3 5 17 13 10 0 2 13 7 11 17 15 6
15 16 20 8 3 19 4 18 6 12 5 0 9 11 13 0 20 2 18 7 1 10
8 12 5 5 20 1 10 2 6 3 9 19 17 4 20 20 7 11 13 13 20 0
19 14 18 6 10 17 12 12 8 11 5 7 0 6 4 9 19 18 17 19 20 3
9 20 19 8 19 0 15 11 10 4 3 5 15 15 19 9 7 12 2 14 16 15
9 3 14 6 15 1 16 11 4 18 13 18 7 13 8 13 2 1 10 13 5 17
12 7 15 18 1 2 13 4 15 14 3 13 0 12 5 13 10 11 8 6 6 9
18 13 7 4 6 18 0 1 15 10 5 15 2 3 9 12 11 13 15 13 16 8
4 14 7 9 14 11 19 20 2 13 0 19 14 0 8 3 16 19 1 5 19 10
19 5 15 14 2 16 4 13 10 1 15 3 7 5 11 17 0 11 13 15 19 19
7 4 3 11 10 14 6 8 2 15 17 7 16 15 9 20 12 11 19 1 5 19
10 6 5 13 0 18 16 9 3 11 18 13 4 8 12 2 17 19 16 7 17 4
18 18 6 15 20 4 0 13 5 9 3 2 11 1 0 2 12 15 17 7 8 17
7 3 5 7 9 6 8 16 16 9 10 11 13 5 17 19 4 12 16 1 0 18
16 2 1 11 18 20 7 4 0 10 16 9 1 5 13 19 12 9 11 8 17 3
7 3 9 1 6 17 18 14 14 17 0 8 20 4 2 10 18 2 11 15 6 20
2 9 6 8 1 0 11 17 20 18 5 4 10 16 12 3 18 8 16 18 7 19
2 11 10 16 17 14 0 16 15 20 6 8 7 1 19 0 14 19 5 4 9 3
0 15 11 8 7 19 18 20 8 9 10 3 2 19 18 18 15 1 5 6 4 15
8 10 14 18 7 3 18 6 18 2 5 11 1 15 12 1 0 19 9 20 12 18
13 20 8 18 13 11 3 0 6 15 15 9 7 14 2 5 1 13 16 12 4 20
9 15 15 5 20 10 16 17 0 2 20 8 6 11 9 15 7 17 4 3 14 12
3 10 7 16 3 9 2 12 13 4 18 18 19 0 1 5 8 15 11 6 18 19
9 16 17 12 0 5 10 4 14 9 11 6 7 15 12 16 20 14 1 19 15 8
18 14 0 7 18 17 11 1 4 19 20 19 19 15 2 18 10 5 10 9 3 1
10 7 14 11 1 19 20 0 14 8 7 2 19 5 9 7 16 14 3 4 20 6
20 6 2 18 0 14 7 15 8 5 19 2 6 9 1 10 4 11 10 13 19 11
16 16 6 13 10 9 3 14 15 19 7 14 5 3 1 8 4 1 2 11 14 0
6 6 15 3 17 17 10 0 5 9 2 1 9 8 10 19 11 4 19 11 7 15
7 4 16 17 18 11 13 7 19 16 14 10 5 6 0 1 19 2 3 13 9 15
15 5 8 6 16 3 18 10 0 14 2 19 20 1 7 11 4 14 12 17 16 19
16 13 20 18 5 13 2 10 4 13 11 8 16 6 17 3 15 13 19 0 20 16
17 7 3 15 18 16 11 20 6 13 16 7 5 2 19 10 8 14 9 11 13 4
17 0 4 1 0 9 14 3 5 20 1 7 10 17 2 15 15 11 15 17 12 18
15 13 13 15 13 14 13 12 14 18 20 16 15 19 1 14 16 16 13 14 17 18
18 8 3 12 1 0 18 9 16 4 15 7 6 10 1 17 3 2 0 5 16 16
16 19 8 19 1 7 12 5 13 6 0 3 9 15 10 2 14 15 4 13 13 18
19 3 18 13 13 12 9 4 19 6 1 2 10 11 20 20 8 0 19 5 16 8
17 16 0 19 5 1 9 13 8 2 15 10 16 3 18 11 18 12 6 4 17 7
11 7 19 19 6 4 3 2 12 12 20 18 10 9 8 19 0 18 5 1 15 16
14 1 9 18 18 4 5 20 16 11 2 17 10 13 3 14 7 15 14 4 11 8
5 12 10 17 2 19 14 12 4 6 3 9 8 18 12 10 11 19 6 1 14 7
6 12 4 18 7 8 2 11 16 19 1 17 3 9 5 12 14 14 17 15 17 10
12 8 11 4 19 17 3 10 9 1 14 2 12 0 13 16 7 19 6 16 5 18
6 2 3 5 19 19 18 13 20 11 4 18 15 7 17 8 10 0 1 13 12 20
2 0 7 11 13 17 4 3 17 2 13 13 18 10 6 8 5 14 14 1 9 8
8 7 12 12 3 20 0 14 17 11 10 9 4 1 18 15 2 5 19 14 19 6
19 13 9 16 20 5 8 0 12 2 3 0 14 7 10 20 6 1 20 17 16 4
12 12 18 1 17 9 6 13 7 0 19 20 19 11 10 3 5 3 9 14 4 8
15 13 4 7 16 1 5 18 19 15 0 14 11 8 12 17 2 17 9 6 10 3
1 5 10 18 19 7 2 0 11 16 14 14 8 3 15 15 4 18 9 5 6 17
2 8 14 3 5 9 15 1 13 11 16 15 20 12 0 7 6 17 13 1 4 10
11 16 9 18 2 12 19 8 5 13 18 15 6 4 7 13 14 10 3 14 0 1
0 19 6 18 11 12 18 12 7 8 5 19 3 10 9 19 2 12 18 16 1 4
5 6 8 16 11 6 0 4 1 18 12 12 16 2 2 17 7 18 3 9 12 10
7 2 13 10 0 3 1 5 4 9 15 15 17 11 19 7 9 18 18 6 8 5
20 10 19 12 0 6 5 3 4 16 19 1 0 14 9 11 14 8 13 7 2 20
3 16 12 18 1 0 6 10 19 10 13 1 8 2 4 7 17 7 5 15 11 18
9 10 1 11 5 16 14 2 17 14 0 4 6 7 4 12 3 16 16 16 8 15
20 0 13 1 16 12 2 6 15 11 9 4 16 5 8 16 11 7 5 3 13 15
2 7 6 1 4 5 16 8 18 16 15 3 13 0 16 14 11 9 12 2 20 10
11 14 2 15 15 7 1 9 0 12 10 11 2 16 5 16 6 10 19 4 3 20
2 1 11 6 0 16 17 8 19 4 9 17 16 3 10 19 16 5 7 20 14 20
4 0 20 1 10 15 13 5 16 2 12 9 12 19 0 13 4 8 7 11 16 11
19 11 3 1 7 8 13 2 0 5 14 15 9 12 12 4 17 12 10 12 18 6
0 11 15 6 20 18 2 15 17 12 15 20 5 18 3 4 12 8 1 9 10 18
18 2 18 18 15 8 19 18 10 20 9 0 5 0 11 11 16 3 4 1 7 6
13 3 7 2 1 13 10 6 12 0 14 11 4 19 19 11 17 9 17 9 14 5
19 20 12 0 18 18 0 18 13 6 19 18 16 16 15 13 15 14 12 16 14 14
5 18 1 18 16 15 16 16 2 0 4 7 9 3 6 18 8 10 13 14 15 14
0 16 4 5 0 15 13 6 3 8 2 12 17 16 10 9 3 13 11 1 19 17
7 10 6 3 13 1 20 11 0 13 4 0 12 17 15 2 19 20 5 9 19 8
18 14 1 8 12 13 18 0 19 18 10 6 20 9 14 2 5 11 12 3 18 7
11 19 1 14 7 4 6 10 14 11 8 0 17 14 2 0 13 8 3 5 14 9
11 8 12 16 10 16 5 6 0 9 1 13 13 20 2 3 20 4 18 13 11 7
15 17 10 13 14 13 13 17 9 5 15 17 0 7 11 18 2 4 3 1 13 8
11 19 13 17 9 13 7 13 2 4 5 1 12 13 2 15 6 14 8 12 10 0
13 11 1 3 19 2 19 14 8 6 20 4 13 6 10 17 9 14 15 7 5 4
0 8 19 7 15 11 6 4 20 2 18 17 9 1 15 10 19 16 15 10 20 5
3 8 5 1 9 14 11 0 10 12 4 12 1 6 7 12 2 15 20 19 14 8
13 5 13 0 6 19 11 19 19 2 17 7 1 0 3 2 14 4 10 8 19 9
18 10 8 8 17 20 1 7 2 5 11 16 13 12 3 9 11 0 6 15 14 4
8 20 16 15 0 2 4 19 16 6 14 12 20 7 9 3 16 9 5 14 10 1
8 15 13 16 18 0 14 1 3 13 8 6 9 10 11 20 4 3 17 2 5 20
19 9 10 18 8 6 20 14 5 4 17 11 17 19 13 12 19 17 1 2 3 7
20 14 9 7 5 15 0 11 6 20 14 3 15 10 1 7 12 4 8 18 14 4
10 17 1 19 20 11 17 3 7 9 5 12 15 0 19 13 4 17 19 15 11 2
7 17 6 9 7 2 1 0 3 20 19 20 16 13 4 10 20 5 13 8 16 16
19 19 20 15 19 20 5 16 3 10 7 17 6 0 8 1 18 11 18 9 4 10
11 2 14 9 20 14 14 10 19 19 12 3 4 16 6 5 19 12 0 7 6 8
0 5 1 13 4 14 10 18 16 7 3 15 19 2 8 15 19 8 6 18 11 20
12 15 4 9 8 20 11 12 12 7 15 1 20 5 15 0 4 10 2 13 3 8
20 8 4 11 18 10 19 19 4 5 3 20 7 19 6 2 18 18 19 20 1 0
13 19 19 6 18 14 8 17 5 1 8 13 2 4 18 7 19 0 9 12 18 10
13 15 20 10 9 17 0 8 7 14 1 18 5 14 12 2 16 9 13 4 0 17
8 14 18 3 12 18 13 17 7 4 12 18 11 5 2 10 14 1 6 0 15 5
7 18 0 11 19 14 0 6 13 13 15 19 10 8 13 4 5 1 7 15 2 9
14 8 17 6 19 13 13 3 15 19 0 9 16 11 1 20 13 10 5 2 7 4
13 9 0 17 16 4 9 3 10 9 14 16 6 2 5 7 20 1 11 20 20 8
4 19 19 3 0 19 9 6 6 15 13 16 5 1 11 12 7 10 12 18 6 16
16 14 13 11 3 4 5 8 9 0 13 12 2 12 14 10 19 12 1 17 7 18
7 14 9 3 19 7 6 19 10 14 5 14 4 18 8 18 1 0 18 2 17 11
20 4 6 16 12 19 7 2 10 0 11 17 20 8 18 13 9 13 14 5 3 18
1 7 4 2 5 18 12 16 10 9 13 19 12 11 18 20 11 6 3 8 18 20
15 6 1 12 10 18 11 7 2 6 9 8 14 17 5 7 0 12 14 2 4 17
14 3 15 11 10 0 18 18 7 16 4 16 17 9 18 5 6 19 15 8 13 1
4 16 1 16 6 10 18 11 13 3 15 2 0 18 17 14 8 5 9 12 7 11
14 16 5 14 16 17 20 19 18 6 12 17 14 12 19 15 12 3 16 13 18 16
0 20 4 2 9 3 16 14 2 1 16 10 15 20 4 6 14 11 5 5 7 8
10 4 8 15 9 9 2 7 18 17 8 5 0 11 6 19 16 1 15 18 19 7
17 2 7 17 10 6 16 0 13 14 8 17 11 4 3 16 3 17 5 14 1 14
11 10 5 0 19 17 15 4 16 15 19 20 15 3 14 0 9 1 3 2 13 6
6 5 13 17 10 11 9 16 18 12 3 14 20 14 1 17 17 5 4 16 2 8
17 7 17 16 13 3 15 19 7 5 10 1 16 16 8 12 12 2 4 12 20 9
14 10 20 19 0 8 6 14 11 18 3 19 2 5 16 7 3 4 20 12 9 14
0 10 2 8 12 7 11 13 15 9 1 9 4 4 6 14 17 17 3 17 5 16
13 0 11 15 17 8 14 4 13 7 5 10 17 18 1 20 2 20 14 3 0 16
8 6 1 17 15 5 20 20 15 15 5 18 3 11 7 9 18 4 0 14 2 18
13 6 14 1 2 7 9 18 3 4 11 19 0 20 14 8 12 16 5 10 7 12
17 1 19 9 4 15 2 14 0 6 5 16 7 8 14 15 10 3 3 16 6 11
17 6 10 2 18 12 6 5 17 3 4 11 20 0 12 9 16 1 8 7 11 16
8 4 17 9 14 6 18 13 11 17 13 15 10 0 5 2 1 16 20 11 14 3
13 17 12 17 5 6 13 9 17 17 4 2 3 15 8 0 11 3 7 17 10 13
5 0 12 19 7 14 19 1 9 4 19 14 20 11 3 6 10 20 16 11 20 17
11 11 1 4 17 3 8 9 6 16 13 17 16 19 12 5 10 15 2 0 19 12
7 5 18 11 20 8 4 16 8 18 18 1 3 20 0 16 10 13 9 2 14 16
9 15 8 14 12 2 7 18 17 19 6 11 10 3 0 20 17 4 1 14 20 10
1 17 14 17 3 17 6 15 0 7 9 5 10 19 17 17 14 13 12 14 8 4
12 9 10 16 4 11 5 5 8 19 13 4 1 17 7 19 3 0 13 3 10 6
16 6 11 9 6 3 13 5 10 15 18 7 13 7 20 15 5 8 17 4 1 14
2 18 3 0 8 5 19 10 7 6 13 11 0 4 1 15 20 13 20 9 17 15
10 13 17 17 8 2 6 11 9 8 12 7 5 20 18 4 0 15 18 3 1 20
11 3 10 8 0 20 12 20 1 2 8 14 19 6 5 4 12 13 13 16 7 13
14 14 16 8 20 6 19 5 0 1 11 18 18 3 12 10 2 7 17 18 4 9
3 0 20 6 12 4 10 20 13 5 18 11 15 17 9 17 1 3 2 8 6 7
19 0 2 7 1 3 14 19 11 9 4 8 5 13 14 19 13 13 6 14 2 10
0 4 10 1 13 16 19 9 12 19 5 6 11 12 17 7 7 3 15 8 2 14
5 4 19 2 20 17 1 18 15 8 10 7 6 17 11 3 13 15 7 12 17 8
8 13 11 2 19 4 9 7 0 20 17 1 19 18 6 13 3 8 16 19 13 10
1 3 6 12 16 11 14 16 13 5 17 18 2 20 10 0 7 8 8 11 17 4
3 2 5 13 12 0 12 1 7 15 11 4 6 19 15 4 0 5 8 17 9 10
3 20 4 12 6 12 8 13 0 18 8 16 5 12 1 18 9 19 7 10 20 2
16 18 2 19 2 18 1 3 20 13 8 10 20 19 8 5 7 4 9 19 11 6
5 15 17 3 10 4 2 9 19 1 19 19 1 7 19 14 18 13 8 10 0 6
9 14 17 5 11 1 5 8 10 6 16 13 19 19 3 0 4 7 15 12 2 16
14 4 11 7 3 10 13 1 5 6 15 0 1 20 8 9 17 14 13 0 6 2
2 5 3 10 14 20 9 11 15 1 0 12 8 19 2 19 6 3 14 7 20 14
17 12 8 11 15 17 9 17 3 9 17 15 4 6 1 14 0 7 2 5 10 14
8 0 4 13 2 11 18 16 14 14 19 5 13 3 13 7 6 15 10 9 7 16
16 8 20 17 4 18 14 13 1 15 2 0 0 9 19 6 16 7 10 11 3 10
19 12 0 4 12 11 1 8 15 18 2 14 1 10 17 15 8 6 5 7 13 9
15 1 5 2 11 0 20 13 13 19 14 7 13 14 8 10 3 13 19 6 9 12
15 14 19 18 17 19 17 19 17 19 8 15 12 20 20 17 18 9 20 17 13 17
2 2 2 1 8 4 18 5 6 18 7 13 14 3 11 9 14 20 19 16 10 5
9 20 2 3 4 6 9 10 12 8 18 7 2 11 12 1 12 5 14 15 13 0
3 12 6 0 0 13 18 7 17 1 12 5 9 14 8 20 10 17 11 4 2 11
12 1 13 19 2 6 10 11 17 15 7 8 1 16 0 18 20 20 15 5 18 4
4 18 0 18 14 3 17 18 12 11 1 5 7 6 9 10 3 20 8 2 18 18
4 17 16 10 1 12 15 16 6 19 19 0 2 8 3 15 0 16 11 19 5 7
20 5 16 5 7 9 12 18 17 18 17 2 13 4 19 19 1 10 15 0 0 8
7 1 14 14 9 18 13 4 6 5 20 14 8 0 18 3 3 10 17 17 2 15
11 6 4 6 14 19 1 14 7 10 14 0 18 15 0 14 8 11 16 3 2 5
19 5 6 8 17 10 2 3 9 15 16 11 4 14 10 7 3 16 7 13 15 1
20 20 14 4 10 20 17 17 11 17 15 0 9 2 7 15 5 20 1 6 17 16
5 8 15 9 0 7 4 2 6 10 17 4 3 14 17 11 19 1 14 14 18 2
12 7 5 6 13 10 0 18 2 9 8 4 8 7 16 1 14 12 11 11 3 16
2 20 9 5 3 13 1 4 8 16 7 19 11 14 6 12 0 3 10 11 11 18
0 6 3 9 2 17 5 7 13 18 6 0 7 11 18 12 4 9 8 20 15 13
15 20 0 11 2 5 6 9 1 20 10 4 12 0 3 19 8 17 17 13 6 4
18 11 2 2 10 19 8 4 9 13 0 5 3 16 16 15 1 7 13 20 16 4
1 12 19 15 14 9 0 10 8 15 4 6 14 5 3 13 17 2 18 20 7 12
7 7 8 13 20 5 11 6 17 4 14 10 2 9 17 13 13 3 13 10 1 3
6 4 5 12 2 15 3 17 8 10 0 11 19 13 19 20 20 20 12 17 1 9
4 9 5 11 7 13 8 2 15 6 2 10 18 0 15 17 12 17 18 14 15 20
12 11 17 0 3 7 17 20 18 18 4 10 6 8 2 7 16 8 17 1 16 0
20 11 10 0 11 4 16 1 8 7 2 9 5 15 20 3 6 16 0 15 18 14
7 15 16 18 14 16 8 3 13 12 12 4 19 1 14 9 11 6 10 5 17 0
5 7 2 15 18 13 3 11 7 2 9 15 13 8 4 0 3 6 1 10 6 19
14 15 18 15 2 1 17 0 15 5 13 7 4 15 17 6 9 8 11 16 11 10
7 16 5 4 1 6 2 20 7 20 20 9 20 20 11 20 19 0 10 20 8 14
4 1 2 13 20 1 0 12 10 16 17 11 9 12 2 6 18 14 5 3 8 13
19 7 13 3 15 15 18 15 1 19 11 10 8 4 9 0 5 15 16 20 11 2
17 18 13 6 7 20 3 4 10 8 19 18 14 20 17 2 11 17 0 18 9 1
13 12 17 20 19 16 12 15 15 16 18 0 20 13 13 18 3 12 19 18 12 4
5 20 3 18 12 10 12 6 14 19 14 1 14 0 14 2 2 8 15 4 8 11
0 6 9 0 14 2 3 16 9 4 8 16 1 17 12 11 5 7 19 13 8 10
14 0 6 17 8 15 12 4 6 12 10 15 1 7 2 11 16 3 9 15 5 12
9 17 7 8 2 14 18 4 18 11 14 1 5 17 10 5 18 6 18 0 3 14
7 5 11 16 2 13 12 14 6 2 4 20 10 12 9 1 20 7 0 10 17 17
5 17 9 6 8 0 9 2 11 15 1 10 19 12 2 16 15 9 4 7 19 4
7 8 2 17 11 20 2 18 5 3 13 6 15 18 10 18 0 9 16 4 16 9
3 1 15 15 5 11 7 6 9 1 10 0 19 4 12 8 14 18 0 2 16 14
12 14 6 2 14 14 5 19 1 17 18 9 17 3 17 7 0 14 4 10 3 15
7 19 10 4 2 0 13 15 16 9 16 18 14 8 6 11 1 5 20 3 20 5
1 16 16 6 11 9 7 9 20 1 3 8 4 0 2 12 5 20 13 10 13 5
19 1 16 18 3 14 16 7 7 8 0 6 12 18 5 11 9 4 2 10 12 16
16 8 10 14 12 15 9 2 7 18 20 5 4 17 3 1 11 14 18 6 0 20
3 19 0 20 17 18 19 11 18 8 17 9 10 7 14 16 4 2 13 6 11 5
7 0 10 20 5 4 3 18 20 6 12 1 2 14 7 14 9 11 17 20 19 4
7 16 19 0 12 4 14 0 9 11 6 19 13 19 5 1 8 17 4 18 10 2
8 16 3 7 17 13 16 15 10 17 1 4 2 17 0 5 16 18 12 16 3 9
11 17 14 20 18 5 2 2 10 18 0 7 17 1 9 8 17 20 6 11 4 11
15 9 14 19 19 10 1 10 16 0 18 6 5 4 2 20 11 7 8 16 19 3
3 7 2 16 19 17 17 9 2 6 20 14 17 5 0 11 15 16 10 18 1 8
1 4 13 8 18 6 17 14 13 20 2 13 3 7 12 5 0 10 6 9 20 11
9 5 16 1 19 18 3 12 11 13 10 17 17 15 6 17 20 0 8 4 7 2
4 3 17 18 2 9 11 1 0 8 9 17 15 14 16 20 5 18 6 7 10 15
12 2 10 15 6 5 15 3 6 8 1 19 9 13 18 17 19 7 16 0 14 11
2 15 0 1 15 6 12 7 9 10 3 11 15 8 20 5 13 14 18 12 19 16
17 10 18 7 6 14 12 9 12 8 2 5 8 14 11 13 20 9 1 3 4 0
19 15 1 20 11 7 3 6 4 20 18 5 18 12 18 19 16 2 20 11 10 8
11 9 8 2 6 1 4 15 7 11 3 17 1 6 14 7 15 10 0 11 5 13
10 9 10 8 15 16 3 1 14 5 4 19 16 18 0 15 14 9 14 6 16 12
5 9 13 7 14 18 15 20 0 16 6 2 4 4 10 8 16 11 20 15 1 16
0 18 15 19 18 9 20 8 6 17 11 1 4 7 5 17 13 19 10 3 16 4
12 10 16 20 15 13 9 1 5 11 20 3 14 2 12 6 4 13 7 8 1 18
3 4 18 6 5 2 11 2 1 3 7 18 9 19 14 15 3 19 18 15 0 8
4 11 13 12 5 8 18 0 7 1 18 14 10 2 6 9 13 9 3 13 3 12
17 11 5 14 8 2 1 6 19 17 3 18 12 13 9 18 4 16 14 0 7 10
12 17 3 11 16 18 7 14 4 2 1 6 4 14 20 9 1 15 5 18 0 10
0 1 8 20 10 13 15 19 14 20 13 18 6 5 20 4 11 20 9 7 3 2
5 11 0 8 6 9 7 17 16 14 13 3 17 20 15 1 16 3 19 19 2 4
19 14 11 12 4 0 7 19 15 17 12 19 15 6 3 2 20 10 9 1 8 5
10 16 2 9 13 8 12 17 4 0 14 18 1 1 3 17 6 11 7 2 11 15
20 2 12 8 14 11 10 15 3 6 20 7 12 12 16 12 13 1 9 4 0 19
16 10 3 6 9 11 4 1 12 20 12 2 17 8 5 18 18 7 12 14 11 12
11 14 8 1 3 0 10 16 4 2 8 2 5 7 15 6 3 17 14 20 17 9
11 9 7 15 12 15 6 18 4 1 15 8 3 12 20 2 4 5 10 19 12 15
6 1 0 16 18 7 4 10 15 17 19 15 5 19 16 9 2 11 16 8 15 11
14 12 1 2 13 20 18 1 20 4 6 3 5 8 9 16 20 18 10 17 0 11
14 14 4 5 9 5 3 15 13 0 17 8 1 2 11 1 10 16 18 7 16 6
13 14 16 11 8 3 2 13 14 10 6 14 9 17 16 13 7 5 0 1 11 4
1 15 2 11 6 15 10 5 18 4 16 0 16 18 5 3 2 0 12 7 9 18
3 9 11 5 13 6 2 16 1 14 15 15 14 15 18 10 13 4 12 7 7 0
19 2 4 19 12 13 0 9 18 3 6 16 19 20 7 10 1 8 14 11 5 15
4 7 8 5 12 14 20 3 11 10 9 20 7 20 12 18 6 2 17 16 0 4
14 13 12 1 1 19 15 17 2 3 18 10 7 14 5 19 4 6 0 9 8 12
16 7 16 20 16 10 6 0 8 4 1 15 15 16 11 2 4 19 14 9 2 13
11 4 0 3 1 8 16 12 17 5 6 12 14 14 13 2 15 7 9 10 16 20
18 20 11 20 16 9 10 5 7 12 6 13 8 13 17 4 18 16 3 2 19 8
5 3 20 4 18 2 20 7 10 11 15 6 18 16 1 19 14 16 9 17 11 0
14 9 3 4 5 7 10 12 19 8 8 20 13 1 10 13 0 20 0 12 2 5
12 13 0 5 10 9 14 15 6 4 0 11 18 1 8 2 9 9 3 15 7 14
6 10 9 15 11 18 18 5 19 0 10 4 7 20 13 15 13 8 2 1 20 13
9 0 11 18 10 5 1 13 4 3 20 12 4 8 15 12 14 2 0 18 18 13
12 4 12 14 11 3 12 0 16 13 9 16 2 18 1 8 18 17 10 7 15 5
7 9 15 12 18 19 12 10 18 20 1 12 11 3 8 6 5 16 2 12 0 4
13 18 18 4 0 6 5 2 18 19 10 8 15 18 15 9 6 7 3 11 1 19
6 16 11 10 15 14 15 2 12 16 8 7 18 5 14 3 1 17 8 9 16 4
8 19 5 1 5 10 17 4 9 2 6 18 18 9 3 18 19 13 2 7 6 19
18 12 12 6 4 7 20 16 14 2 16 12 10 6 11 5 9 9 8 0 1 15
14 18 14 13 6 16 2 7 8 8 20 12 12 10 12 0 1 11 4 14 3 5
15 0 3 14 6 8 17 16 5 16 11 9 19 16 4 2 7 1 18 10 10 5
1 18 11 14 12 6 15 12 3 2 0 4 5 9 7 7 10 9 19 12 11 8
15 3 4 17 17 7 15 2 8 13 12 13 1 0 9 6 13 5 1 18 11 14
16 4 14 5 17 12 0 20 14 1 3 7 4 9 15 11 20 6 16 2 10 18
13 8 18 13 3 1 7 5 11 20 8 11 14 16 9 14 10 6 0 15 15 15
14 5 10 3 7 11 0 13 4 17 9 13 6 16 14 20 8 9 2 19 1 18
16 15 12 2 0 6 4 11 17 16 5 20 14 4 7 17 8 16 6 1 3 9
9 7 10 19 12 20 8 15 19 20 4 15 0 14 1 3 7 14 11 2 1 5
8 17 4 8 13 15 11 10 13 16 3 14 6 20 12 19 9 7 1 4 18 5
20 1 3 17 13 2 8 5 18 10 18 19 4 9 11 0 15 17 6 19 7 17
15 12 15 16 9 15 19 3 19 11 7 11 2 15 15 4 1 9 6 10 8 16
5 19 4 10 3 16 18 0 20 17 20 11 4 12 20 13 12 7 6 2 9 8
6 15 19 13 5 3 20 15 2 18 20 9 11 0 10 4 20 7 14 19 6 1
7 7 12 9 16 13 17 2 1 8 3 11 5 10 13 14 14 0 15 19 4 12
10 0 18 5 18 7 18 14 12 15 6 17 12 2 1 3 11 12 13 19 8 9
19 10 17 2 16 1 19 17 6 7 8 12 0 9 0 8 11 5 18 4 6 18
9 11 12 20 1 15 4 7 5 15 8 19 16 0 17 10 6 18 2 3 17 8
18 19 14 16 8 1 3 19 17 16 2 4 15 11 5 10 17 11 7 19 0 14
1 5 17 4 18 8 15 6 2 12 7 3 0 17 20 10 9 17 16 14 6 13
18 6 16 13 19 15 14 20 12 17 13 20 1 14 18 16 14 17 18 12 20 19
0 9 18 14 3 5 14 11 2 10 19 13 20 6 18 2 1 18 7 4 13 12
2 19 17 20 6 11 16 18 1 13 14 20 4 5 11 9 10 0 14 17 8 7
7 17 20 12 11 16 9 19 2 8 6 15 1 4 15 5 10 1 17 3 7 18
20 13 8 3 2 1 18 20 9 12 1 6 17 0 4 15 10 12 7 14 9 5
17 19 15 8 16 5 0 7 11 19 18 2 1 19 4 3 9 20 10 1 11 20
3 14 18 2 7 15 15 8 11 9 20 6 0 1 13 5 18 20 14 13 10 4
16 14 0 12 20 2 15 6 5 7 4 17 8 11 11 14 1 8 10 16 9 19
6 11 20 9 18 1 16 3 14 4 10 2 8 12 7 20 0 13 18 18 13 5
11 0 17 10 18 18 20 2 8 20 3 16 9 4 17 1 2 9 7 5 7 19
15 0 19 3 8 12 7 1 18 9 0 20 18 2 17 5 3 11 10 4 14 13
12 16 7 3 18 16 1 16 11 6 17 5 15 9 1 4 2 8 0 17 20 12
17 17 11 3 16 2 8 18 14 0 7 9 7 10 5 6 19 18 20 13 2 19
9 18 5 10 17 11 12 19 0 4 7 6 3 2 18 14 15 8 3 1 6 18
20 5 0 9 19 16 20 4 7 3 8 8 2 6 2 6 17 15 12 1 10 11
13 14 6 5 15 18 17 10 16 3 0 1 1 12 11 4 8 18 3 14 9 7
14 11 8 20 14 12 14 9 10 2 7 1 15 4 13 3 19 5 12 6 15 17
4 20 10 6 3 1 14 7 18 0 20 15 3 5 11 8 20 15 19 10 0 9
2 17 4 15 10 0 20 1 17 8 18 3 8 6 14 11 7 0 18 12 15 9
9 10 0 13 8 19 13 16 13 1 9 6 4 13 7 3 12 18 15 11 3 2
20 7 17 13 9 0 1 10 5 2 6 18 3 18 14 17 16 20 11 13 4 14
3 3 8 10 18 15 17 13 9 7 18 4 14 18 10 12 20 11 5 0 2 6
7 12 11 8 5 12 16 19 12 10 9 16 0 16 2 17 4 15 1 11 9 6
1 10 12 5 2 4 8 19 7 19 15 16 9 6 10 16 16 11 14 18 16 3
16 9 16 0 10 8 0 2 3 8 16 1 7 11 17 18 16 15 6 17 6 5
5 10 19 20 4 12 17 5 3 12 14 8 11 19 18 20 1 14 0 13 7 9
11 15 6 7 19 2 4 5 14 8 9 10 0 2 3 12 1 19 19 17 18 14
6 7 18 4 8 13 14 18 0 1 18 12 1 15 3 7 18 1 13 5 9 11
16 14 14 7 8 16 10 17 1 11 19 16 3 0 6 20 9 2 5 12 16 17
6 18 7 20 3 0 8 14 1 5 9 3 1 11 2 13 19 16 15 4 10 16
2 3 1 9 12 9 0 19 5 12 19 10 12 15 11 8 3 7 0 6 20 4
9 14 5 16 16 8 13 20 20 10 15 5 12 4 14 6 0 8 19 7 14 1
18 4 18 0 7 0 9 3 6 14 18 8 12 5 10 14 2 18 1 12 11 13
20 9 1 20 0 17 13 13 12 13 7 11 8 20 3 5 2 6 4 10 16 10
9 1 12 4 15 12 11 3 8 0 6 5 17 7 1 2 12 3 6 12 6 10
13 2 9 12 7 10 20 12 1 12 13 5 1 8 0 3 4 11 6 10 13 14
1 6 15 10 7 5 4 17 19 13 6 9 15 12 8 11 3 15 15 16 3 0
2 12 13 18 1 10 4 9 11 7 0 18 13 17 18 6 12 1 3 19 16 5
5 14 11 13 1 20 6 3 18 13 2 18 7 4 0 12 9 12 6 8 10 12
6 0 14 8 4 2 5 9 7 13 17 10 14 1 20 18 16 18 11 12 14 18
17 8 1 5 14 0 4 12 18 9 11 14 2 13 20 20 14 8 7 9 6 6
4 8 18 0 16 6 1 15 14 13 5 3 19 7 18 19 17 11 2 10 9 17
0 3 16 16 5 4 1 17 18 15 9 7 8 18 13 2 10 14 20 14 3 11
4 0 9 2 17 16 7 10 3 18 15 18 8 15 5 4 19 17 15 11 1 6
19 17 19 5 9 8 10 7 9 13 13 4 20 3 2 14 12 19 0 6 1 11
1 0 10 3 20 13 11 8 16 10 8 2 7 0 18 9 20 16 4 6 12 14
13 4 2 19 14 5 4 16 0 11 12 20 8 10 20 12 16 20 2 6 7 1
14 20 5 9 15 4 7 16 17 13 1 14 0 19 10 7 11 2 6 3 12 19
13 1 10 7 12 9 18 10 2 13 3 12 18 11 4 16 0 8 12 13 17 6
12 19 9 13 12 8 4 1 0 3 10 7 16 6 19 5 11 16 1 20 2 17
2 13 16 19 4 17 18 6 10 5 8 9 3 13 15 7 8 11 1 7 0 12
15 15 3 20 20 9 18 4 11 0 2 16 12 6 8 7 14 5 16 12 1 7
10 19 3 2 19 6 14 1 8 12 9 14 7 12 15 14 5 4 11 0 16 1
3 5 7 19 11 2 14 17 14 16 1 4 12 8 17 9 12 10 6 20 4 6
15 19 16 9 19 8 10 8 15 2 4 5 11 20 1 19 15 18 16 15 3 6
4 15 2 8 13 18 6 2 5 17 7 12 13 13 1 11 10 8 0 20 13 3
7 18 4 16 15 2 10 1 11 1 5 9 6 14 3 8 16 12 12 0 13 13
10 8 6 20 2 3 0 16 19 7 20 17 18 4 5 9 15 3 1 12 13 11
15 11 2 5 0 6 3 1 2 7 1 0 4 10 14 13 18 15 9 8 20 15
15 10 11 1 18 2 0 15 20 8 13 14 3 13 19 5 6 17 4 5 15 7
6 20 18 17 1 16 0 1 9 2 11 20 17 17 8 14 4 10 20 7 18 3
8 5 19 14 10 7 19 1 1 0 15 2 15 13 12 12 15 6 11 3 9 4
13 13 3 8 11 15 1 7 17 9 19 17 10 5 7 6 19 19 4 2 6 0
7 6 20 5 8 11 15 9 15 0 8 3 10 18 4 2 2 14 6 20 18 1
0 17 13 4 19 1 12 2 5 14 12 11 7 9 16 3 8 2 14 10 14 6
5 13 10 12 15 3 4 8 13 6 7 20 12 9 2 5 17 0 11 18 11 15
18 9 19 10 2 20 16 6 11 3 12 14 16 7 1 0 19 14 19 8 4 18
14 12 2 12 16 14 1 11 12 14 16 4 9 0 20 8 15 13 3 20 10 7
11 1 18 5 8 10 9 7 3 14 4 9 2 0 19 17 5 6 20 18 20 18
5 16 18 1 19 11 8 10 17 7 16 16 15 13 9 2 0 4 17 6 3 13
11 5 20 2 15 9 13 0 18 6 19 4 15 10 18 18 7 20 1 15 8 3
15 14 2 4 7 16 16 5 13 15 3 1 10 6 18 8 19 3 11 9 0 2
18 5 4 20 13 6 7 8 13 11 10 10 9 18 19 3 0 1 20 16 6 12
4 13 6 14 18 20 10 9 8 14 14 7 7 11 14 5 14 7 20 1 12 2
2 10 19 4 14 15 7 0 14 3 17 13 5 11 8 17 15 12 17 10 11 1
13 16 15 18 4 20 15 1 6 18 9 11 12 7 6 10 15 15 18 5 2 3
9 12 3 13 18 4 15 0 1 17 5 8 18 20 16 11 19 10 7 6 19 18
1 8 9 19 13 19 16 7 15 2 19 11 17 2 14 4 3 5 17 0 10 19
20 11 18 10 4 13 6 12 13 9 20 0 1 3 5 8 7 2 16 17 19 1
1 6 0 18 9 20 18 2 14 6 18 20 11 16 19 8 19 4 7 3 5 10
12 5 2 10 5 0 19 7 14 12 2 17 4 20 9 19 8 1 12 12 12 3
11 20 14 14 5 6 18 3 15 7 17 6 1 8 16 10 16 0 4 9 1 17
2 4 20 13 16 7 8 11 17 9 20 1 17 18 3 10 5 9 0 16 12 6
3 10 13 9 1 5 15 18 8 17 16 17 18 18 2 4 7 6 19 14 0 17
15 8 7 18 20 4 12 11 3 17 6 10 1 5 12 15 9 0 12 11 2 1
3 13 14 11 14 7 16 4 5 19 9 18 20 10 19 1 20 8 6 12 19 13
15 4 9 20 15 20 14 6 7 1 16 2 16 3 16 17 10 8 5 19 18 0
2 6 0 14 13 13 5 1 11 12 16 7 3 4 10 13 4 19 2 18 8 6
9 13 19 17 0 10 11 16 7 17 2 3 16 12 13 8 1 20 17 5 11 6
20 16 2 15 20 3 15 7 1 4 0 13 10 14 15 18 11 9 20 8 5 6
2 13 5 20 12 16 13 14 18 7 13 2 9 16 3 11 13 18 8 0 4 1
0 7 20 11 17 6 13 1 19 3 14 5 14 13 2 8 9 10 4 19 17 19
3 17 17 14 15 19 0 5 12 4 2 8 13 4 6 4 19 11 9 16 17 1
3 11 16 7 2 20 20 10 15 0 5 13 16 9 20 14 3 1 4 11 8 20
2 14 18 20 11 19 10 3 0 17 15 14 14 9 4 1 16 15 8 14 5 14
1 9 20 5 16 3 19 4 17 17 10 7 19 8 11 14 6 12 5 13 14 2
18 15 5 19 3 12 13 10 1 9 17 17 7 17 4 8 6 9 9 18 2 11
11 11 9 17 16 3 10 1 20 19 17 12 0 5 18 2 8 6 7 16 4 16
10 11 4 18 12 17 9 5 1 16 16 6 2 7 8 19 20 20 0 14 14 19
9 6 6 4 3 2 19 9 13 2 1 16 8 5 19 18 13 11 0 19 10 20
16 9 4 3 11 14 17 7 6 2 10 18 0 13 16 16 17 3 3 5 8 1
2 7 5 8 18 3 9 12 15 0 12 0 6 14 17 16 1 4 15 15 10 17
20 2 17 11 12 12 3 7 16 17 5 4 8 1 10 6 15 4 13 9 18 12
9 4 15 20 6 13 20 5 3 7 19 14 15 1 2 16 8 12 20 20 0 10
11 18 16 12 13 7 15 15 9 3 2 14 7 5 4 20 18 3 15 6 14 10
15 15 4 0 1 11 5 14 10 3 9 15 8 9 6 16 12 20 7 0 12 4
9 8 0 15 7 12 10 14 2 16 12 18 1 18 11 7 5 13 4 17 11 3
2 19 11 0 20 15 20 9 4 5 1 11 20 2 16 8 0 6 15 14 7 3
12 6 18 8 9 4 20 6 20 16 0 15 7 10 3 20 15 5 18 11 17 2
9 2 20 7 13 0 17 6 8 1 17 20 20 8 5 15 11 15 3 10 15 4
8 6 9 11 4 1 12 3 2 1 20 17 5 16 17 0 17 20 20 6 16 7
10 3 12 11 19 5 7 12 6 1 2 15 11 17 14 18 4 8 4 20 9 16
7 11 14 15 16 0 12 8 12 3 19 9 18 17 12 12 10 4 6 5 1 2
5 11 7 5 9 2 13 19 8 3 11 0 10 1 16 7 20 17 2 16 13 20
10 15 9 4 16 14 15 13 17 6 11 7 3 13 2 1 3 18 12 8 7 5
6 19 12 11 13 9 1 20 10 7 12 8 0 3 12 2 3 9 3 10 5 2
10 18 19 1 11 13 4 20 17 14 17 0 8 16 1 15 9 5 6 13 0 3
8 2 15 4 11 9 6 16 12 5 0 10 16 8 14 14 20 14 7 18 3 17
10 5 15 7 14 12 1 2 13 4 13 9 14 6 16 0 18 13 17 19 12 8
4 6 3 19 15 0 2 19 6 7 10 13 11 18 13 1 9 6 13 17 14 8
2 16 8 17 7 18 5 7 12 1 4 14 19 10 16 2 9 16 19 3 6 11
4 2 11 20 9 7 5 17 17 9 3 6 16 17 10 0 8 13 10 15 20 1
13 10 4 14 20 0 16 20 9 6 7 15 16 1 17 19 5 2 8 19 3 11
1 2 8 0 4 16 13 11 5 0 10 14 18 14 9 15 18 19 12 19 7 16
20 12 20 14 1 14 3 16 0 8 13 10 11 7 2 9 8 5 15 2 6 13
18 17 15 1 12 3 5 11 8 6 8 18 4 2 13 20 16 10 16 10 9 0
3 6 19 19 16 16 4 12 16 20 7 10 4 11 16 2 6 13 1 0 5 9
19 6 5 17 12 9 17 11 14 8 15 0 2 1 6 3 10 7 4 8 0 13
16 8 13 17 17 0 20 17 12 6 10 19 5 3 4 13 1 11 11 7 12 13
12 18 20 17 20 12 18 17 13 20 16 14 13 15 14 12 17 18 14 10 19 20
18 3 13 5 20 16 6 9 15 8 14 9 0 8 7 1 15 20 2 4 15 10
16 1 17 8 7 17 14 16 15 3 15 4 11 2 9 13 6 0 20 10 19 5
3 5 8 4 20 10 9 14 20 13 19 7 11 13 5 0 16 9 18 1 18 15
17 3 2 17 11 8 5 10 15 4 20 20 9 7 0 7 1 6 12 19 19 2
12 3 19 20 7 1 9 9 13 10 11 12 5 3 6 15 16 4 18 2 8 19
16 0 15 0 15 1 8 12 2 17 14 6 10 20 19 12 3 5 3 7 4 11
18 0 14 9 11 10 15 15 18 1 7 18 17 6 12 13 8 4 5 17 17 20
3 18 9 8 10 1 13 1 4 7 6 20 2 0 11 19 19 14 16 5 12 12
10 6 7 0 5 20 13 8 0 19 3 4 17 13 11 6 1 2 9 10 15 18
19 16 14 20 14 4 11 5 2 14 10 20 3 8 1 6 7 9 15 0 9 20
12 0 8 12 19 9 16 2 19 9 5 0 3 19 11 10 12 6 20 4 11 1
19 8 19 10 6 2 5 20 17 0 9 1 11 15 16 5 4 20 3 18 17 12
18 7 9 14 0 11 2 17 13 8 4 1 18 19 20 6 20 12 3 0 5 3
19 18 8 9 5 19 6 1 16 16 20 13 7 17 19 16 2 8 11 10 7 0
14 2 19 16 1 18 9 8 14 7 14 11 3 6 4 18 5 17 10 11 19 0
8 18 10 5 1 17 7 11 19 12 18 16 16 14 16 6 8 20 18 17 4 2
14 7 0 10 11 1 8 16 3 15 5 2 20 17 6 4 14 9 1 10 14 15
17 4 18 18 19 18 10 19 9 18 1 3 18 8 7 0 6 5 11 10 8 12
6 13 1 0 9 12 12 7 11 8 15 13 4 4 0 10 7 3 5 20 3 19
17 14 20 0 2 10 7 2 12 16 9 12 3 1 10 4 13 0 16 6 5 8
7 13 19 6 1 9 19 13 3 16 10 5 1 2 20 0 19 4 14 16 15 11
3 4 1 10 8 9 5 15 4 2 14 19 7 16 1 6 11 0 17 14 13 16
17 0 16 4 9 19 5 11 1 7 19 19 6 12 10 5 17 8 19 2 15 3
6 12 18 19 10 3 7 20 5 8 14 4 16 12 6 0 2 16 12 9 0 20
15 1 18 5 6 20 19 0 4 9 12 10 3 17 13 12 17 16 8 10 13 19
2 7 7 14 19 12 5 15 4 15 10 12 9 20 5 14 19 20 6 8 16 0
4 5 12 15 8 17 16 9 20 20 11 0 1 9 10 4 1 12 3 6 2 0
17 9 12 13 17 2 18 8 4 12 0 0 15 5 6 1 7 13 17 10 18 11
19 4 7 11 0 1 15 10 20 12 9 9 13 2 18 18 14 3 8 3 11 17
17 15 14 12 12 13 19 16 20 15 14 13 17 18 16 19 19 15 3 15 16 13
4 12 14 7 11 5 13 14 9 12 8 1 6 3 19 2 15 0 14 8 11 19
0 2 5 3 16 20 4 5 9 16 1 8 10 15 1 13 16 6 17 12 3 7
16 3 5 15 4 19 19 15 11 14 6 1 16 10 2 9 0 17 7 10 18 8
16 17 18 16 19 20 16 13 16 12 17 19 18 0 12 7 13 20 15 20 6 15
6 17 8 7 0 4 19 12 15 3 16 16 12 16 18 1 5 9 10 2 6 12
20 18 15 2 3 8 11 9 14 15 12 15 18 13 10 1 4 0 5 16 20 7
18 14 17 17 5 14 4 14 3 0 1 11 14 14 15 19 7 8 10 6 13 2
17 13 2 20 3 11 20 2 16 1 6 4 0 15 10 2 5 10 18 8 14 17
1 19 5 7 10 2 18 3 12 18 11 15 16 18 13 6 8 3 0 4 19 15
15 5 12 10 12 1 2 4 12 8 17 3 6 13 0 9 5 19 20 11 7 20
20 15 7 6 17 5 9 1 16 17 4 14 7 16 13 10 0 11 3 12 8 2
10 1 19 12 17 4 13 18 11 2 1 3 20 18 17 12 8 7 18 9 5 0
2 20 13 13 11 17 19 2 14 10 4 3 1 1 5 20 3 8 9 0 3 7
16 20 7 1 14 8 20 9 19 9 2 11 6 18 18 0 10 18 13 18 5 4
20 17 5 18 6 7 14 8 20 1 10 16 14 11 0 4 3 14 2 9 11 3
10 20 20 16 7 6 11 15 5 8 0 16 4 3 20 16 19 6 8 1 2 12
10 2 0 6 3 15 15 19 15 13 14 1 13 9 12 20 7 16 20 5 4 13
6 14 10 19 16 4 11 4 3 1 13 0 13 18 9 5 15 2 7 14 8 0
8 3 0 0 1 14 2 5 20 9 7 0 15 12 4 17 11 10 14 12 1 12
6 3 2 14 14 10 13 8 17 20 5 19 7 2 15 16 9 15 0 11 4 7
7 17 0 2 4 10 3 20 19 8 11 13 9 5 1 12 6 8 10 14 12 17
12 5 14 18 0 15 8 1 10 9 6 18 11 14 4 14 13 2 19 9 13 7
8 0 20 20 6 20 1 12 9 19 4 13 7 2 10 11 12 17 12 5 0 15
5 1 6 11 18 8 9 15 12 9 8 13 15 15 7 15 16 2 10 0 4 3
14 6 13 20 12 2 16 10 6 9 8 5 19 0 15 12 18 0 7 1 3 3
9 1 4 0 19 3 6 17 15 12 11 2 14 10 10 5 19 9 13 11 0 7
8 11 6 19 9 16 15 18 4 10 2 7 14 19 1 16 5 0 3 10 6 13
0 13 14 10 3 8 7 3 1 6 4 14 13 4 11 16 18 5 2 11 18 9
7 18 12 3 9 10 14 5 15 18 14 17 19 4 20 11 0 2 1 8 11 4
17 5 9 5 1 4 17 15 4 10 12 6 13 11 15 8 2 19 13 12 3 15
14 19 7 5 4 3 11 2 9 20 19 6 8 6 0 17 19 1 19 14 17 13
8 9 2 6 20 12 5 0 14 7 11 3 12 14 19 4 10 2 15 1 17 14
5 7 14 0 13 9 10 13 12 20 0 17 2 6 13 9 4 8 18 3 0 1
15 2 6 17 5 17 8 20 11 4 19 12 7 18 20 1 17 10 15 3 11 9
16 5 14 2 3 11 18 12 5 10 1 8 16 7 3 4 9 3 20 18 15 0
17 20 6 10 20 7 13 1 2 11 13 8 19 9 13 17 3 4 6 20 0 5
7 0 1 15 3 6 9 17 10 19 2 20 7 3 16 4 15 19 8 13 3 5
2 14 15 10 13 4 14 14 16 8 11 5 16 0 7 18 17 6 9 13 1 13
9 19 18 12 14 17 2 1 6 0 3 10 13 16 7 4 16 17 5 8 12 11
9 16 13 2 8 7 0 3 16 5 19 0 11 6 20 19 10 19 12 10 4 19
7 20 17 19 17 15 5 12 20 14 9 2 18 6 11 15 17 1 0 8 3 10
11 12 3 18 4 1 0 17 13 17 7 5 20 18 10 16 13 16 17 8 9 2
1 13 18 9 17 0 3 5 9 11 5 12 6 4 16 18 12 14 10 10 2 7
4 10 15 17 19 19 3 8 1 9 6 7 20 16 20 7 2 3 15 0 17 5
0 0 0 0 0 0 0 0 0 0 0 0 0 0 0 0 0 0 0 0 0 0
1 1 1 1 1 1 1 1 1 1 1 1 1 1 1 1 1 1 1 1 1 1
2 2 2 2 2 2 2 2 2 2 2 2 2 2 2 2 2 2 2 2 2 2
C
C Mis=0.000000	rank=0
