# Supplementary material for: Optimal shortening of uniform covering arrays
Source: PLoS One. 2017 Dec 21;12(12):e0189283. doi: 10.1371/journal.pone.0189283 (PMC5739513; doi:10.1371/journal.pone.0189283)
Supplement: S2 Dataset — (ZIP) [file pone.0189283.s002.zip]

Archive with 18 entries (18 files):
- L2/N120k80v8^80t2.ca
- L2/N136k68v2^68t5.ca
- L2/N153k99v9^99t2.ca
- L2/N165k14v12^14t2.ca
- L2/N188k140v9^140t2.ca
- L2/N194k36v10^36t2.ca
- L2/N206k78v10^78t2.ca
- L2/N247k18v14^18t2.ca
- L2/N255k18v15^18t2.ca
- L2/N355k12v18^12t2.ca
- L2/N358k20v18^20t2.ca
- L2/N498k29v18^29t2.ca
- L2/N511k22v20^22t2.ca
- L2/N520k22v21^22t2.ca
- L2/N526k24v22^24t2.ca
- L2/N53k52v5^52t2.ca
- L2/N622k26v24^26t2.ca
- L2/N93k113v6^113t2.ca
