# Supplementary material for: Optimal shortening of uniform covering arrays
Source: PLoS One. 2017 Dec 21;12(12):e0189283. doi: 10.1371/journal.pone.0189283 (PMC5739513; doi:10.1371/journal.pone.0189283)
Supplement: S2 Dataset — (ZIP) [file pone.0189283.s002.zip › L2/N136k68v2^68t5.ca]

C CONST 2
C JTJ SA
136 68 2^68 5
0 0 0 0 0 0 0 0 0 0 0 0 0 0 0 0 0 0 0 0 0 0 0 0 0 0 0 0 0 0 0 0 0 0 0 0 0 0 0 0 0 0 0 0 0 0 0 0 0 0 0 0 0 0 0 0 0 0 0 0 0 0 0 0 0 0 0 0
1 1 1 1 1 1 1 1 1 1 1 1 1 1 1 1 1 1 1 1 1 1 1 1 1 1 1 1 1 1 1 1 1 1 1 1 1 1 1 1 1 1 1 1 1 1 1 1 1 1 1 1 1 1 1 1 1 1 1 1 1 1 1 1 1 1 1 1
0 1 1 0 0 0 1 1 1 1 1 0 1 1 0 0 1 0 0 0 1 0 0 0 0 1 1 1 0 1 0 1 0 0 1 0 1 0 1 1 1 0 0 0 0 1 0 0 0 1 0 0 1 1 0 1 1 1 1 1 0 0 0 1 1 2 1 0
0 0 0 1 1 0 0 1 0 1 1 1 1 1 0 1 0 1 1 0 1 0 0 0 1 1 0 0 0 1 1 0 1 0 1 1 0 0 0 1 1 0 0 0 1 0 1 1 0 1 0 1 1 1 1 1 0 1 0 0 1 1 0 0 2 0 0 0
1 1 1 0 1 1 0 0 0 1 0 1 1 1 1 0 1 0 1 0 1 0 0 1 1 0 1 0 0 0 0 1 1 0 0 0 0 1 0 1 1 0 0 1 0 1 0 1 0 1 1 1 1 0 1 0 0 0 1 1 0 1 1 2 0 1 0 0
0 0 0 0 0 1 1 0 0 0 0 1 1 0 0 1 0 0 1 0 1 0 1 1 0 1 1 0 1 1 1 1 1 1 1 0 1 1 0 1 1 0 1 0 1 0 0 1 0 0 1 1 0 0 0 0 1 1 0 0 0 0 2 1 1 1 1 0
1 1 0 1 0 0 1 0 1 0 0 1 0 1 1 0 0 0 1 0 1 1 1 0 1 1 1 1 0 0 1 1 0 0 1 1 1 1 0 1 1 1 0 1 0 0 0 1 1 0 1 0 0 1 0 1 0 0 1 0 1 2 0 0 1 0 0 0
0 1 1 1 1 0 1 1 1 0 0 0 1 0 0 0 0 0 1 0 0 1 0 1 1 1 0 0 1 0 1 0 1 0 0 1 1 1 0 1 0 0 1 0 0 0 0 0 1 0 0 0 1 1 1 0 1 1 1 1 2 1 1 0 0 1 1 0
0 0 1 0 1 0 0 1 1 0 1 1 0 1 0 0 0 0 1 1 0 0 1 1 1 0 1 1 1 0 0 1 1 1 0 1 1 1 0 0 1 1 0 0 0 0 1 0 1 1 0 1 1 0 0 1 0 1 0 2 0 0 1 1 1 0 0 0
1 0 0 0 1 1 0 1 1 1 0 0 1 1 0 0 0 0 0 1 1 1 1 1 0 1 0 1 1 1 1 1 0 1 0 1 1 1 1 1 0 0 0 0 0 1 1 0 0 1 1 1 0 1 1 0 0 0 2 0 1 0 0 0 0 1 0 0
1 1 0 0 0 1 0 1 0 0 1 1 1 1 0 0 0 1 0 0 0 1 1 0 1 0 0 1 0 0 1 0 0 1 0 1 1 0 0 0 1 0 0 0 1 1 1 1 0 0 1 0 1 0 0 0 1 2 1 1 1 1 1 1 1 1 1 0
0 1 0 1 0 1 0 0 1 1 0 1 1 1 0 0 1 1 1 1 0 1 0 1 0 0 0 0 1 0 0 0 0 1 0 1 0 1 1 1 1 0 0 1 1 1 0 1 1 0 0 1 0 1 0 1 2 1 0 1 0 0 0 0 1 0 1 0
0 1 1 1 0 1 1 1 0 0 0 1 1 1 0 1 1 0 0 1 0 0 1 0 0 0 1 1 1 1 0 0 0 1 0 0 1 0 0 1 1 0 1 1 1 0 0 0 1 1 1 0 1 1 1 2 0 0 0 0 1 1 1 0 0 0 0 0
0 0 1 1 0 0 0 0 1 0 0 1 1 1 1 1 0 1 0 1 1 1 0 0 0 1 0 1 0 1 0 0 0 1 1 1 0 1 0 1 1 1 1 1 0 0 1 0 0 0 0 1 1 0 2 0 1 0 1 1 0 0 1 1 0 1 0 0
1 0 1 1 1 1 1 1 1 0 0 1 1 0 1 0 1 1 0 0 0 0 0 0 1 0 0 0 0 1 0 0 0 0 0 0 1 1 0 1 0 1 1 0 0 1 1 1 1 1 1 1 0 2 0 1 1 1 0 0 1 0 0 1 1 1 0 0
1 0 1 0 0 0 0 1 1 0 0 1 0 0 0 1 1 1 1 1 1 0 0 1 0 0 1 0 0 1 0 0 1 1 1 1 1 1 0 0 0 1 0 0 1 1 0 0 0 0 1 0 2 1 1 1 0 0 1 1 1 1 0 0 1 1 1 0
1 0 0 1 1 1 0 1 1 0 0 0 0 1 1 1 1 0 0 0 1 0 1 0 0 1 1 0 0 1 0 1 0 0 0 1 1 1 1 0 0 0 0 1 1 0 1 1 1 0 0 2 1 0 1 0 1 1 0 1 0 1 1 0 1 0 1 0
1 1 1 0 0 1 0 1 1 0 1 0 1 0 1 1 0 1 1 0 1 1 0 0 1 1 1 0 0 1 1 0 1 1 0 1 1 0 1 0 1 0 1 1 0 1 0 0 1 1 2 1 0 0 0 1 0 0 0 0 0 0 1 0 0 0 1 0
0 0 0 1 0 1 0 1 1 1 1 1 0 0 1 0 1 0 1 0 0 0 0 1 1 1 1 0 0 0 0 1 0 1 0 1 0 0 1 1 1 1 1 0 1 0 1 0 0 2 1 0 0 1 1 0 1 0 1 0 1 0 1 1 0 0 1 0
1 1 1 1 0 1 0 1 0 1 0 0 0 0 0 1 0 0 1 1 1 0 1 1 1 1 1 0 1 1 1 0 0 1 0 0 0 0 0 1 0 1 0 1 0 1 1 1 2 0 0 0 1 0 0 1 1 1 1 1 1 0 0 1 0 0 0 0
0 0 1 1 0 1 0 0 0 0 1 0 0 1 1 0 0 0 0 0 1 1 1 1 1 1 1 1 0 0 0 0 0 1 1 0 0 1 0 0 0 0 1 0 1 1 0 2 1 1 0 1 0 1 1 1 0 1 0 1 1 1 0 1 0 1 1 0
1 0 1 1 0 1 1 0 1 1 1 0 1 0 0 0 0 1 1 0 0 1 1 1 1 1 0 0 1 1 0 0 0 0 1 0 1 1 1 0 1 1 0 1 1 0 2 0 0 1 1 0 1 0 1 0 0 0 0 1 0 1 0 1 1 0 0 0
1 0 1 1 0 0 1 1 0 1 1 1 0 1 0 0 1 0 1 1 0 1 1 1 1 0 1 1 0 1 0 0 1 0 1 1 1 0 1 1 0 0 1 1 0 2 1 1 0 0 0 1 0 0 0 0 1 0 0 0 0 1 0 0 0 1 1 0
1 0 1 1 1 0 0 0 0 1 0 0 1 1 0 1 0 0 0 1 0 1 1 1 0 1 0 0 0 1 0 1 1 0 0 1 0 0 0 0 1 1 1 0 2 1 0 1 1 1 1 0 0 1 0 1 1 0 1 0 0 1 1 1 1 0 1 0
1 0 1 0 1 1 1 0 0 0 1 1 1 1 1 0 0 1 0 1 0 1 1 0 1 0 1 0 0 1 1 1 1 1 0 0 0 1 1 1 0 1 0 2 1 0 0 0 0 0 0 0 1 1 1 1 1 1 1 0 0 0 0 0 0 0 1 0
1 0 0 0 0 0 1 0 1 1 0 1 1 0 0 0 1 1 0 1 0 1 0 1 0 1 1 0 0 0 1 1 0 1 1 0 1 0 0 0 0 0 2 1 0 0 1 1 1 1 0 1 1 0 1 1 0 1 1 0 1 1 1 1 0 0 1 0
1 1 0 1 1 0 1 1 0 0 0 1 0 1 0 1 1 1 0 1 0 0 1 0 1 1 1 0 1 0 1 0 0 0 1 1 0 1 1 0 1 2 1 0 0 1 0 0 0 1 1 1 0 0 1 0 0 1 1 1 0 0 0 1 0 0 1 0
0 1 1 0 1 0 0 0 1 0 0 0 1 1 1 1 1 1 0 1 1 1 0 1 1 1 1 1 1 0 0 0 1 0 0 0 1 0 1 1 2 1 0 0 1 0 1 1 0 0 1 0 0 0 0 0 0 1 0 0 1 1 0 1 0 0 1 0
0 0 0 0 1 1 1 1 1 0 1 1 1 0 1 1 1 1 0 0 0 0 1 1 1 1 0 1 1 1 0 1 1 1 1 1 0 0 0 2 0 0 0 1 0 1 0 1 1 0 0 0 0 1 0 0 0 0 1 1 0 1 0 1 0 0 0 0
1 1 0 0 0 0 0 1 1 1 0 1 0 0 1 1 1 1 1 1 1 1 1 1 1 0 0 1 0 1 1 1 0 0 0 0 0 1 2 0 1 0 1 0 1 0 0 0 1 1 0 0 1 1 0 0 1 1 0 0 0 1 0 1 0 1 0 0
0 1 0 1 1 1 0 1 0 0 0 0 0 0 1 1 1 0 0 0 0 1 1 1 0 0 0 0 0 0 1 0 1 1 1 0 1 2 1 1 1 1 0 1 0 0 1 0 0 1 0 1 1 1 0 1 0 0 1 0 0 1 0 1 1 1 1 0
0 1 1 0 0 1 0 0 1 0 1 0 0 0 1 1 0 1 1 1 0 1 1 0 0 0 1 0 1 0 0 1 0 0 1 1 2 0 0 1 0 0 1 0 0 1 1 1 0 1 1 1 1 1 1 0 1 1 1 0 0 1 0 0 1 0 0 0
0 0 0 1 0 1 1 1 1 1 1 0 0 0 1 0 1 0 0 1 0 1 0 0 0 1 1 1 1 1 1 0 1 0 0 2 0 1 0 0 1 1 0 0 1 1 0 1 0 0 1 1 1 0 0 1 0 1 1 0 0 1 1 0 0 1 0 0
1 1 1 1 0 0 0 1 0 1 1 0 0 0 0 1 0 1 0 1 0 0 0 0 1 1 0 1 0 0 0 1 1 1 2 0 1 1 1 1 0 0 0 1 1 0 0 1 1 0 1 1 0 1 1 0 0 1 1 0 0 0 1 1 1 1 0 0
0 0 1 1 1 1 0 0 0 1 1 0 0 1 1 0 1 1 0 1 1 0 0 1 1 0 0 0 1 1 1 1 0 2 1 1 1 0 0 0 1 0 1 1 0 0 0 0 1 0 1 0 1 0 0 0 0 1 1 0 1 0 0 0 1 1 1 0
1 0 1 0 0 1 1 0 0 1 1 0 1 0 0 1 1 1 0 0 1 0 1 1 0 0 1 1 0 0 1 0 2 0 0 1 0 1 1 1 1 1 1 0 0 0 1 0 1 0 0 1 0 1 0 0 0 1 1 1 1 1 1 0 1 0 0 0
1 0 0 1 0 0 1 0 0 1 1 1 0 1 1 1 1 1 1 0 1 1 1 0 0 1 0 0 1 0 0 2 1 1 0 0 1 0 0 1 0 1 0 0 0 1 1 0 1 1 1 0 1 1 0 0 0 1 0 1 0 0 1 0 0 1 1 0
1 1 1 1 1 0 1 0 0 1 0 0 1 0 1 1 1 0 1 0 0 1 0 0 1 0 1 1 1 1 2 1 0 1 1 1 0 1 0 0 0 0 0 0 1 1 1 0 0 0 0 1 1 1 0 0 0 0 0 0 1 0 1 1 1 0 1 0
0 0 1 0 1 0 1 0 0 0 1 1 0 0 1 1 0 0 1 1 0 0 0 1 0 1 0 1 0 2 1 0 0 0 0 0 1 1 1 0 1 0 0 1 1 1 1 1 1 1 1 1 1 1 0 0 1 0 1 1 1 0 0 0 0 0 1 0
1 0 0 0 1 0 1 0 1 1 0 0 0 0 1 0 0 0 0 1 1 0 1 0 1 0 0 0 2 0 0 0 1 1 1 1 1 0 1 1 1 0 1 1 1 1 0 0 0 0 1 1 1 1 0 1 1 1 0 1 1 1 1 1 0 0 0 0
1 1 0 0 1 0 1 1 0 0 1 0 0 0 0 0 0 1 0 0 1 1 0 1 0 0 1 2 1 1 0 1 0 0 0 1 0 0 0 1 1 1 1 1 1 0 1 1 1 0 1 1 1 1 1 1 0 0 0 1 0 0 0 1 0 1 1 0
0 1 0 0 1 0 0 0 1 1 1 0 0 1 0 0 1 1 1 0 0 0 1 0 0 1 2 1 0 1 1 0 1 1 0 0 0 1 0 1 0 1 1 1 0 1 0 0 1 0 1 1 1 0 1 0 1 0 0 0 1 1 0 1 1 0 1 0
0 1 0 0 1 1 1 1 0 1 1 0 1 1 0 1 1 0 1 1 1 1 0 0 1 2 0 0 0 0 0 1 0 1 1 0 1 1 0 0 0 1 1 0 1 0 1 0 1 0 1 1 0 0 0 1 1 0 1 1 0 1 0 0 0 0 0 0
0 1 0 0 0 0 0 0 0 1 1 1 1 1 1 1 0 0 0 0 0 0 0 1 2 0 1 0 1 1 1 0 0 0 1 1 1 1 1 0 0 1 0 1 0 1 1 0 1 0 1 0 0 1 1 1 1 1 0 0 0 1 1 1 0 1 0 0
0 1 0 1 1 1 1 0 0 1 0 1 1 0 1 0 0 1 1 1 1 0 1 2 0 1 1 1 0 0 0 0 1 0 0 1 1 0 1 0 0 0 1 0 1 1 1 0 1 0 0 0 1 0 1 1 0 0 1 0 0 0 0 1 1 1 0 0
0 1 1 0 0 0 1 0 0 0 0 1 0 0 0 0 1 0 0 0 1 1 2 0 1 1 0 0 1 1 0 1 1 1 0 1 0 0 1 0 1 1 0 1 1 1 1 0 1 1 0 1 0 0 1 0 1 1 1 0 1 1 0 0 1 1 0 0
0 0 0 1 1 0 1 0 1 0 0 0 0 1 0 1 0 1 1 0 0 2 0 1 1 0 1 1 0 1 1 1 0 1 0 0 0 0 1 1 0 0 1 1 1 1 1 0 0 1 1 0 0 0 0 1 0 1 1 1 0 1 1 0 1 1 0 0
1 1 1 0 1 0 1 1 1 0 1 0 1 1 1 0 1 0 1 1 2 0 1 1 0 1 0 0 0 0 1 0 0 1 1 0 0 0 0 0 1 1 1 1 1 1 1 1 0 0 0 0 0 1 1 0 0 1 0 0 0 0 1 0 1 1 0 0
0 0 0 0 1 0 0 1 1 1 1 1 1 0 0 1 0 0 0 2 1 1 1 0 1 0 1 0 1 0 0 0 0 0 1 0 0 1 1 1 0 1 1 1 1 1 0 1 1 1 0 0 1 0 0 0 0 0 1 0 1 0 1 0 1 1 1 0
1 1 0 0 1 1 0 1 0 1 0 1 0 1 1 0 0 1 2 0 0 1 0 1 0 1 1 1 1 1 0 0 1 0 1 0 1 0 0 0 0 1 1 1 1 0 0 0 0 1 0 1 0 1 0 0 1 1 1 1 1 0 1 0 1 0 0 0
0 1 0 0 0 1 0 0 0 0 0 0 1 0 0 0 1 2 1 1 0 0 1 0 1 1 0 1 0 1 0 1 1 0 1 1 0 1 1 0 0 1 1 1 0 0 1 1 0 1 1 0 1 1 0 1 0 1 0 1 1 0 1 0 0 1 1 0
0 1 0 1 0 1 1 0 1 0 1 1 0 1 0 1 2 0 0 1 1 1 0 1 1 0 0 0 0 1 1 1 1 0 0 0 1 0 1 0 0 1 1 0 0 1 0 1 0 0 0 1 1 1 1 0 0 0 0 1 1 0 1 1 1 0 0 0
0 1 1 1 0 0 1 1 1 1 0 0 1 1 1 2 0 1 0 0 0 0 1 1 0 0 1 0 0 0 1 1 1 1 1 1 0 0 1 0 0 1 0 0 1 0 0 1 1 1 1 1 1 0 0 0 1 0 0 1 1 0 0 0 0 1 0 0
0 0 1 1 1 0 0 1 0 0 1 1 1 0 2 0 1 1 1 1 1 1 1 0 0 1 1 0 1 0 1 1 0 0 0 0 0 0 1 0 0 0 0 1 0 0 0 0 0 0 1 1 0 1 0 1 1 0 0 1 1 1 1 1 1 1 0 0
1 0 1 0 1 1 0 0 1 1 0 1 0 2 0 1 1 0 0 0 0 1 0 0 1 1 1 1 1 0 1 0 1 1 1 0 0 0 1 0 1 0 1 0 0 0 1 1 1 0 1 0 1 1 1 1 1 0 0 1 0 0 0 0 1 1 0 0
1 0 0 0 0 1 1 1 0 0 0 0 2 1 1 1 0 1 1 1 0 0 0 1 1 1 0 1 1 0 0 1 0 0 1 0 0 0 1 1 1 1 0 0 0 1 0 0 1 0 0 1 1 0 1 1 1 0 0 0 1 1 1 0 1 1 1 0
1 1 0 1 0 0 0 0 1 0 1 2 1 0 1 0 1 0 0 1 1 0 1 1 1 0 0 1 1 1 1 0 1 0 1 0 0 0 0 1 0 0 0 0 1 0 1 0 1 1 1 1 0 0 1 1 1 0 1 1 0 0 1 0 1 0 1 0
0 1 1 1 1 1 1 1 1 1 2 1 0 0 0 1 0 1 0 0 1 1 1 1 0 0 0 1 0 0 0 1 1 0 1 0 0 1 0 0 1 0 0 1 0 1 1 0 0 0 1 0 0 0 1 1 1 1 0 0 1 0 1 0 0 0 1 0
0 0 1 0 0 0 0 1 0 2 0 0 0 1 1 0 1 1 1 0 0 1 1 0 0 0 0 0 1 1 1 1 1 0 1 0 1 1 1 1 1 0 1 0 1 1 1 1 1 0 0 0 0 0 1 1 0 0 1 1 1 0 1 1 0 0 0 0
1 0 0 1 1 1 0 0 2 0 1 0 1 0 0 1 1 0 1 1 0 1 0 0 0 0 1 1 0 0 1 1 1 0 1 1 1 0 0 1 1 1 0 1 1 1 0 0 1 1 0 0 0 0 1 0 1 1 0 1 1 0 0 1 0 1 0 0
1 1 1 0 0 1 1 2 1 1 1 1 0 1 1 1 0 0 0 1 0 0 0 0 0 1 0 0 1 0 1 1 1 0 0 1 0 1 0 1 0 0 1 1 1 0 1 0 0 1 0 0 0 0 0 1 0 0 0 1 1 1 0 1 1 1 1 0
0 0 0 1 0 0 2 1 0 1 0 0 1 0 1 0 0 1 0 1 1 0 0 0 1 0 1 1 1 0 1 1 1 1 0 0 1 1 0 0 1 1 1 1 0 1 1 1 0 1 0 0 0 1 1 0 1 0 0 1 0 1 0 0 1 0 1 0
1 1 1 1 1 2 0 0 0 0 1 1 0 0 0 0 1 1 0 0 1 0 0 1 0 1 0 1 1 0 1 1 0 1 1 1 1 1 1 1 0 1 1 0 1 1 0 1 0 1 0 0 1 0 0 1 1 0 0 0 0 1 1 0 0 0 0 0
0 0 1 0 2 1 1 0 1 1 0 0 0 1 0 1 1 1 1 0 1 0 1 0 1 0 0 1 1 0 1 0 0 0 0 1 1 0 0 0 0 1 0 1 1 0 0 1 0 1 0 1 0 1 1 1 1 0 1 0 0 0 1 1 0 1 1 0
1 0 0 2 0 0 1 1 0 0 1 0 1 1 1 1 1 0 1 0 1 1 0 1 0 0 0 1 1 0 0 0 1 1 0 1 0 1 1 0 0 0 1 1 0 0 0 1 0 1 1 0 1 0 1 1 1 1 1 0 1 0 0 1 1 0 0 0
1 1 2 1 1 0 0 0 1 1 1 1 1 0 1 1 0 0 1 0 0 0 1 0 0 0 0 1 1 1 0 1 0 1 0 0 1 0 1 0 1 1 1 0 0 0 0 1 0 0 0 1 0 0 1 1 0 1 1 1 1 1 0 0 0 1 1 0
0 2 1 0 1 1 1 1 0 1 0 1 0 0 1 0 0 0 1 1 1 1 0 0 0 0 0 1 0 1 1 0 0 1 1 1 0 0 1 1 0 1 0 0 0 0 0 1 1 1 1 0 0 0 1 0 0 1 0 1 0 1 1 1 1 0 1 0
1 1 0 1 1 1 1 0 1 0 1 0 0 1 0 0 0 1 1 1 1 0 0 0 0 0 1 0 1 1 0 0 1 1 1 0 0 1 1 0 1 0 0 0 0 0 1 1 1 1 0 0 0 1 0 0 1 0 1 0 1 1 1 1 0 1 2 0
0 0 1 0 0 0 0 1 0 1 0 1 1 0 1 1 1 0 0 0 0 1 1 1 1 1 0 1 0 0 1 1 0 0 0 1 1 0 0 1 0 1 1 1 1 1 0 0 0 0 1 1 1 0 1 1 0 1 0 1 0 0 0 0 1 0 2 1
1 0 0 1 1 1 0 0 0 0 0 1 0 0 1 1 0 1 1 1 0 1 1 1 1 0 0 0 1 0 1 0 1 1 0 1 0 1 0 0 0 1 1 1 1 0 1 1 1 0 1 1 0 0 1 0 0 0 0 0 1 1 1 0 0 2 0 1
1 1 1 0 0 1 1 0 1 0 0 0 0 0 1 0 1 0 0 1 0 1 1 1 0 0 1 1 1 0 0 1 0 1 0 0 1 1 1 0 0 1 1 1 0 1 0 0 1 0 1 0 0 0 0 0 1 0 1 1 0 0 1 1 2 1 1 1
0 0 0 1 0 0 1 1 1 0 1 0 0 0 0 1 0 1 0 1 0 1 1 0 0 1 0 1 1 1 1 0 0 1 1 1 1 0 1 0 0 1 1 0 1 0 1 0 1 0 0 0 0 1 0 1 1 1 0 0 1 0 0 2 1 0 1 1
1 1 1 1 1 0 0 1 1 1 1 0 0 1 1 0 1 1 0 1 0 1 0 0 1 0 0 1 0 0 0 0 0 0 0 1 0 0 1 0 0 1 0 1 0 1 1 0 1 1 0 0 1 1 1 1 0 0 1 1 1 1 2 0 0 0 0 1
0 0 1 0 1 1 0 1 0 1 1 0 1 0 0 1 1 1 0 1 0 0 0 1 0 0 0 0 1 1 0 0 1 1 0 0 0 0 1 0 0 0 1 0 1 1 1 0 0 1 0 1 1 0 1 0 1 1 0 1 0 2 1 1 0 1 1 1
1 0 0 0 0 1 0 0 0 1 1 1 0 1 1 1 1 1 0 1 1 0 1 0 0 0 1 1 0 1 0 1 0 1 1 0 0 0 1 0 1 1 0 1 1 1 1 1 0 1 1 1 0 0 0 1 0 0 0 0 2 0 0 1 1 0 0 1
1 1 0 1 0 1 1 0 0 1 0 0 1 0 1 1 1 1 0 0 1 1 0 0 0 1 0 0 0 1 1 0 0 0 1 0 0 0 1 1 0 0 1 1 1 1 0 1 0 0 1 0 0 1 1 0 1 0 1 2 1 1 0 0 0 1 1 1
0 1 1 1 0 0 1 0 0 0 1 1 0 0 1 1 1 1 1 0 0 0 0 0 1 0 1 0 0 0 0 0 1 0 1 0 0 0 0 0 1 1 1 1 1 0 0 1 1 0 0 0 1 0 0 1 1 1 2 1 0 1 1 1 1 0 1 1
0 0 1 1 1 0 1 0 1 1 0 0 0 0 1 1 1 0 1 1 1 0 0 1 0 1 1 0 1 1 0 1 1 0 1 0 0 1 1 1 0 1 1 1 0 0 0 0 1 1 0 1 0 1 1 1 0 2 0 0 0 0 0 0 0 0 0 1
1 0 1 0 1 0 1 1 0 0 1 0 0 0 1 1 0 0 0 0 1 0 1 0 1 1 1 1 0 1 1 1 1 0 1 0 1 0 0 0 0 1 1 0 0 0 1 0 0 1 1 0 1 0 1 0 2 0 1 0 1 1 1 1 0 1 0 1
1 0 0 0 1 0 0 0 1 1 1 0 0 0 1 0 0 1 1 0 1 1 0 1 1 1 0 0 0 0 1 1 1 0 1 1 0 1 1 0 0 1 0 0 0 1 1 1 0 0 0 1 0 0 0 2 1 1 1 1 0 0 0 1 1 1 1 1
1 1 0 0 1 1 1 1 0 1 1 0 0 0 0 0 1 0 1 0 0 0 1 1 1 0 1 0 1 0 1 1 1 0 0 0 1 0 1 0 0 0 0 0 1 1 0 1 1 1 1 0 0 1 2 1 0 1 0 0 1 1 0 0 1 0 1 1
0 1 0 0 0 0 0 0 0 1 1 0 0 1 0 1 0 0 1 1 1 1 1 1 0 1 1 1 1 0 1 1 1 1 1 1 0 0 1 0 1 0 0 1 1 0 0 0 0 0 0 0 1 2 1 0 0 0 1 1 0 1 1 0 0 0 1 1
0 1 0 1 1 1 1 0 0 1 1 0 1 1 1 0 0 0 0 0 0 1 1 0 1 1 0 1 1 0 1 1 0 0 0 0 0 0 1 1 1 0 1 1 0 0 1 1 1 1 0 1 2 0 0 0 1 1 0 0 0 0 1 1 0 0 0 1
0 1 1 0 0 0 1 0 0 1 1 1 1 0 0 0 0 1 1 1 0 1 0 1 1 0 0 1 1 0 1 0 1 1 1 0 0 0 0 1 1 1 1 0 0 1 0 0 0 1 1 2 0 1 0 1 0 0 1 0 1 0 0 1 0 1 0 1
0 0 0 1 1 0 1 0 0 1 0 1 0 1 0 0 1 0 0 1 0 0 1 1 0 0 0 1 1 0 0 1 0 0 1 0 0 1 0 1 0 1 0 0 1 0 1 1 0 0 2 0 1 1 1 0 1 1 1 1 1 1 0 1 1 1 0 1
1 1 1 0 1 0 1 0 0 0 0 0 1 1 0 1 0 1 0 1 1 1 1 0 0 0 0 1 1 1 1 0 1 0 1 0 1 1 0 0 0 0 0 1 0 1 0 1 1 2 0 1 1 0 0 1 0 1 0 1 0 1 0 0 1 1 0 1
0 0 0 0 1 0 1 0 1 0 1 1 1 1 1 0 1 1 0 0 0 1 0 0 0 0 0 1 0 0 0 1 1 0 1 1 1 1 1 0 1 0 1 0 1 0 0 0 2 1 1 1 0 1 1 0 0 0 0 0 0 1 1 0 1 1 1 1
1 1 0 0 1 0 1 1 1 1 0 1 1 0 0 1 1 1 1 1 0 0 0 0 0 0 0 0 1 1 1 1 1 0 0 1 1 0 1 1 1 1 0 1 0 0 1 2 0 0 1 0 1 0 0 0 1 0 1 0 0 0 1 0 1 0 0 1
0 1 0 0 1 0 0 1 0 0 0 1 0 1 1 1 1 0 0 1 1 0 0 0 0 0 1 1 0 0 1 1 1 1 0 1 0 0 0 1 0 0 1 0 0 1 2 1 1 0 0 1 0 1 0 1 1 1 1 0 1 0 1 0 0 1 1 1
0 1 0 0 1 1 0 0 1 0 0 0 1 0 1 1 0 1 0 0 1 0 0 0 0 1 0 0 1 0 1 1 0 1 0 0 0 1 0 0 1 1 0 0 1 2 0 0 1 1 1 0 1 1 1 1 0 1 1 1 1 0 1 1 1 0 0 1
0 1 0 0 0 1 1 1 1 0 1 1 0 0 1 0 1 1 1 0 1 0 0 0 1 0 1 1 1 0 1 0 0 1 1 0 1 1 1 1 0 0 0 1 2 0 1 0 0 0 0 1 1 0 1 0 0 1 0 1 1 0 0 0 0 1 0 1
0 1 0 1 0 0 0 1 1 1 0 0 0 0 0 1 1 0 1 0 1 0 0 1 0 1 0 1 1 0 0 0 0 0 1 1 1 0 0 0 1 0 1 2 0 1 1 1 1 1 1 1 0 0 0 0 0 0 0 1 1 1 1 1 1 1 0 1
0 1 1 1 1 1 0 1 0 0 1 0 0 1 1 1 0 0 1 0 1 0 1 0 1 0 0 1 1 1 0 0 1 0 0 1 0 1 1 1 1 1 2 0 1 1 0 0 0 0 1 0 0 1 0 0 1 0 0 1 0 0 0 0 1 1 0 1
0 0 1 0 0 1 0 0 1 1 1 0 1 0 1 0 0 0 1 0 1 1 0 1 0 0 0 1 0 1 0 1 1 1 0 0 1 0 0 1 0 2 0 1 1 0 1 1 1 0 0 0 1 1 0 1 1 0 0 0 1 1 1 0 1 1 0 1
1 0 0 1 0 1 1 1 0 1 1 1 0 0 0 0 0 0 1 0 0 0 1 0 0 0 0 0 0 1 1 1 0 1 1 1 0 1 0 0 2 0 1 1 0 1 0 0 1 1 0 1 1 1 1 1 1 0 1 1 0 0 1 0 1 1 0 1
1 1 1 1 0 0 0 0 0 1 0 0 0 1 0 0 0 0 1 1 1 1 0 0 0 0 1 0 0 0 1 0 0 0 0 0 1 1 1 2 1 1 1 0 1 0 1 0 0 1 1 1 1 0 1 1 1 1 0 0 1 0 1 0 1 1 1 1
0 0 1 1 1 1 1 0 0 0 1 0 1 1 0 0 0 0 0 0 0 0 0 0 0 1 1 0 1 0 0 0 1 1 1 1 1 0 2 1 0 1 0 1 0 1 1 1 0 0 1 1 0 0 1 1 0 0 1 1 1 0 1 0 1 0 1 1
1 0 1 0 0 0 1 0 1 1 1 1 1 1 0 0 0 1 1 1 1 0 0 0 1 1 1 1 1 1 0 1 0 0 0 1 0 2 0 0 0 0 1 0 1 1 0 1 1 0 1 0 0 0 1 0 1 1 0 1 1 0 1 0 0 0 0 1
1 0 0 1 1 0 1 1 0 1 0 1 1 1 0 0 1 0 0 0 1 0 0 1 1 1 0 1 0 1 1 0 1 1 0 0 2 1 1 0 1 1 0 1 1 0 0 0 1 0 0 0 0 0 0 1 0 0 0 1 1 0 1 1 0 1 1 1
1 1 1 0 1 0 0 0 0 0 0 1 1 1 0 1 0 1 1 0 1 0 1 1 1 0 0 0 0 0 0 1 0 1 1 2 1 0 1 1 0 0 1 1 0 0 1 0 1 1 0 0 0 1 1 0 1 0 0 1 1 0 0 1 1 0 1 1
0 0 0 0 1 1 1 0 1 0 0 1 1 1 1 0 1 0 1 0 1 1 1 1 0 0 1 0 1 1 1 0 0 0 2 1 0 0 0 0 1 1 1 0 0 1 1 0 0 1 0 0 1 0 0 1 1 0 0 1 1 1 0 0 0 0 1 1
1 1 0 0 0 0 1 1 1 0 0 1 1 0 0 1 0 0 1 0 0 1 1 0 0 1 1 1 0 0 0 0 1 2 0 0 0 1 1 1 0 1 0 0 1 1 1 1 0 1 0 1 0 1 1 1 1 0 0 1 0 1 1 1 0 0 0 1
0 1 0 1 1 0 0 1 1 0 0 1 0 1 1 0 0 0 1 1 0 1 0 0 1 1 0 0 1 1 0 1 2 1 1 0 1 0 0 0 0 0 0 1 1 1 0 1 0 1 1 0 1 0 1 1 1 0 0 0 0 0 0 1 0 1 1 1
0 1 1 0 1 1 0 1 1 0 0 0 1 0 0 0 0 0 0 1 0 0 0 1 1 0 1 1 0 1 1 2 0 0 1 1 0 1 1 0 1 0 1 1 1 0 0 1 0 0 0 1 0 0 1 1 1 0 1 0 1 1 0 1 1 0 0 1
0 0 0 0 0 1 0 1 1 0 1 1 0 1 0 0 0 1 0 1 1 0 1 1 0 1 0 0 0 0 2 0 1 0 0 0 1 0 1 1 1 1 1 1 0 0 0 1 1 1 1 0 0 0 1 1 1 1 1 1 0 1 0 0 0 1 0 1
1 1 0 1 0 1 0 1 1 1 0 0 1 1 0 0 1 1 0 0 1 1 1 0 1 0 1 0 1 2 0 1 1 1 1 1 0 0 0 1 0 1 1 0 0 0 0 0 0 0 0 0 0 0 1 1 0 1 0 0 0 1 1 1 1 1 0 1
0 1 1 1 0 1 0 1 0 0 1 1 1 1 0 1 1 1 1 0 0 1 0 1 0 1 1 1 2 1 1 1 0 0 0 0 0 1 0 0 0 1 0 0 0 0 1 1 1 1 0 0 0 0 1 0 0 0 1 0 0 0 0 0 1 1 1 1
0 0 1 1 0 1 0 0 1 1 0 1 1 1 1 1 1 0 1 1 0 0 1 0 1 1 0 2 0 0 1 0 1 1 1 0 1 1 1 0 0 0 0 0 0 1 0 0 0 1 0 0 0 0 0 0 1 1 1 0 1 1 1 0 1 0 0 1
1 0 1 1 0 1 1 1 0 0 0 1 1 0 1 1 0 0 0 1 1 1 0 1 1 0 2 0 1 0 0 1 0 0 1 1 1 0 1 0 1 0 0 0 1 0 1 1 0 1 0 0 0 1 0 1 0 1 1 1 0 0 1 0 0 1 0 1
1 0 1 1 0 0 0 0 1 0 0 1 0 0 1 0 0 1 0 0 0 0 1 1 0 2 1 1 1 1 1 0 1 0 0 1 0 0 1 1 1 0 0 1 0 1 0 1 0 1 0 0 1 1 1 0 0 1 0 0 1 0 1 1 1 1 1 1
1 0 1 1 1 1 1 1 1 0 0 0 0 0 0 0 1 1 1 1 1 1 1 0 2 1 0 1 0 0 0 1 1 1 0 0 0 0 0 1 1 0 1 0 1 0 0 1 0 1 0 1 1 0 0 0 0 0 1 1 1 0 0 0 1 0 1 1
1 0 1 0 0 0 0 1 1 0 1 0 0 1 0 1 1 0 0 0 0 1 0 2 1 0 0 0 1 1 1 1 0 1 1 0 0 1 0 1 1 1 0 1 0 0 0 1 0 1 1 1 0 1 0 0 1 1 0 1 1 1 1 0 0 0 1 1
1 0 0 1 1 1 0 1 1 1 1 0 1 1 1 1 0 1 1 1 0 0 2 1 0 0 1 1 0 0 1 0 0 0 1 0 1 1 0 1 0 0 1 0 0 0 0 1 0 0 1 0 1 1 0 1 0 0 0 1 0 0 1 1 0 0 1 1
1 1 1 0 0 1 0 1 0 1 1 1 1 0 1 0 1 0 0 1 1 2 1 0 0 1 0 0 1 0 0 0 1 0 1 1 1 1 0 0 1 1 0 0 0 0 0 1 1 0 0 1 1 1 1 0 1 0 0 0 1 0 0 1 0 0 1 1
0 0 0 1 0 1 0 0 0 1 0 1 0 0 0 1 0 1 0 0 2 1 0 0 1 0 1 1 1 1 0 1 1 0 0 1 1 1 1 1 0 0 0 0 0 0 0 0 1 1 1 1 1 0 0 1 1 0 1 1 1 1 0 1 0 0 1 1
1 1 1 1 0 1 1 0 0 0 0 0 0 1 1 0 1 1 1 2 0 0 0 1 0 1 0 1 0 1 1 1 1 1 0 1 1 0 0 0 1 0 0 0 0 0 1 0 0 0 1 1 0 1 1 1 1 1 0 1 0 1 0 1 0 0 0 1
0 0 1 1 0 0 1 0 1 0 1 0 1 0 0 1 1 0 2 1 1 0 1 0 1 0 0 0 0 0 1 1 0 1 0 1 0 1 1 1 1 0 0 0 0 1 1 1 1 0 1 0 1 0 1 1 0 0 0 0 0 1 0 1 0 1 1 1
1 0 1 1 1 0 1 1 1 1 1 1 0 1 1 1 0 2 0 0 1 1 0 1 0 0 1 0 1 0 1 0 0 1 0 0 1 0 0 1 1 0 0 0 1 1 0 0 1 0 0 1 0 0 1 0 1 0 1 0 0 1 0 1 1 0 0 1
1 0 1 0 1 0 0 1 0 1 0 0 1 0 1 0 2 1 1 0 0 0 1 0 0 1 1 1 1 0 0 0 0 1 1 1 0 1 0 1 1 0 0 1 1 0 1 0 1 1 1 0 0 0 0 1 1 1 1 0 0 1 0 0 0 1 1 1
1 0 0 0 1 1 0 0 0 0 1 1 0 0 0 2 1 0 1 1 1 1 0 0 1 1 0 1 1 1 0 0 0 0 0 0 1 1 0 1 1 0 1 1 0 1 1 0 0 0 0 0 0 1 1 1 0 1 1 0 0 1 1 1 1 0 1 1
1 1 0 0 0 1 1 0 1 1 0 0 0 1 2 1 0 0 0 0 0 0 0 1 1 0 0 1 0 1 0 0 1 1 1 1 1 1 0 1 1 1 1 0 1 1 1 1 1 1 0 0 1 0 1 0 0 1 1 0 0 0 0 0 0 0 1 1
0 1 0 1 0 0 1 1 0 0 1 0 1 2 1 0 0 1 1 1 1 0 1 1 0 0 0 0 0 1 0 1 0 0 0 1 1 1 0 1 0 1 0 1 1 1 0 0 0 1 0 1 0 0 0 0 0 1 1 0 1 1 1 1 0 0 1 1
0 1 1 1 1 0 0 0 1 1 1 1 2 0 0 0 1 0 0 0 1 1 1 0 0 0 1 0 0 1 1 0 1 1 0 1 1 1 0 0 0 0 1 1 1 0 1 1 0 1 1 0 0 1 0 0 0 1 1 1 0 0 0 1 0 0 0 1
0 0 1 0 1 1 1 1 0 1 0 2 0 1 0 1 0 1 1 0 0 1 0 0 0 1 1 0 0 0 0 1 0 1 0 1 1 1 1 0 1 1 1 1 0 1 0 1 0 0 0 0 1 1 0 0 0 1 0 0 1 1 0 1 0 1 0 1
1 0 0 0 0 0 0 0 0 0 2 0 1 1 1 0 1 0 1 1 0 0 0 0 1 1 1 0 1 1 1 0 0 1 0 1 1 0 1 1 0 1 1 0 1 0 0 1 1 1 0 1 1 1 0 0 0 0 1 1 0 1 0 1 1 1 0 1
1 1 0 1 1 1 1 0 1 2 1 1 1 0 0 1 0 0 0 1 1 0 0 1 1 1 1 1 0 0 0 0 0 1 0 1 0 0 0 0 0 1 0 1 0 0 0 0 0 1 1 1 1 1 0 0 1 1 0 0 0 1 0 0 1 1 1 1
0 1 1 0 0 0 1 1 2 1 0 1 0 1 1 0 0 1 0 0 1 0 1 1 1 1 0 0 1 1 0 0 0 1 0 0 0 1 1 0 0 0 1 0 0 0 1 1 0 0 1 1 1 1 0 1 0 0 1 0 0 1 1 0 1 0 1 1
0 0 0 1 1 0 0 2 0 0 0 0 1 0 0 0 1 1 1 0 1 1 1 1 1 0 1 1 0 1 0 0 0 1 1 0 1 0 1 0 1 1 0 0 0 1 0 1 1 0 1 1 1 1 1 0 1 1 1 0 0 0 1 0 0 0 0 1
1 1 1 0 1 1 2 0 1 0 1 1 0 1 0 1 1 0 1 0 0 1 1 1 0 1 0 0 0 1 0 0 0 0 1 1 0 0 1 1 0 0 0 0 1 0 0 0 1 0 1 1 1 0 0 1 0 1 1 0 1 0 1 1 0 1 0 1
0 0 0 0 0 2 1 1 1 1 0 0 1 1 1 1 0 0 1 1 0 1 1 0 1 0 1 0 0 1 0 0 1 0 0 0 0 0 0 0 1 0 0 1 0 0 1 0 1 0 1 1 0 1 1 0 0 1 1 1 1 0 0 1 1 1 1 1
1 1 0 1 2 0 0 1 0 0 1 1 1 0 1 0 0 0 0 1 0 1 0 1 0 1 1 0 0 1 0 1 1 1 1 0 0 1 1 1 1 0 1 0 0 1 1 0 1 0 1 0 1 0 0 0 0 1 0 1 1 1 0 0 1 0 0 1
0 1 1 2 1 1 0 0 1 1 0 1 0 0 0 0 0 1 0 1 0 0 1 0 1 1 1 0 0 1 1 1 0 0 1 0 1 0 0 1 1 1 0 0 1 1 1 0 1 0 0 1 0 1 0 0 0 0 0 1 0 1 1 0 0 1 1 1
0 0 2 0 0 1 1 1 0 0 0 0 0 1 0 0 1 1 0 1 1 1 0 1 1 1 1 0 0 0 1 0 1 0 1 1 0 1 0 1 0 0 0 1 1 1 1 0 1 1 1 0 1 1 0 0 1 0 0 0 0 0 1 1 1 0 0 1
1 2 0 1 0 0 0 0 1 0 1 0 1 1 0 1 1 1 0 0 0 0 1 1 1 1 1 0 1 0 0 1 1 0 0 0 1 1 0 0 1 0 1 1 1 1 1 0 0 0 0 1 1 1 0 1 1 0 1 0 1 0 0 0 0 1 0 1
1 0 1 1 0 1 0 1 1 0 0 1 1 1 0 0 0 0 1 0 1 0 0 0 0 0 0 1 1 0 1 1 1 0 1 0 0 0 1 0 0 1 1 1 1 1 1 0 1 0 1 1 1 1 0 0 0 1 1 0 0 1 0 1 0 0 1 2
0 1 0 0 1 0 1 0 0 1 1 0 0 0 1 1 1 1 0 1 0 1 1 1 1 1 1 0 0 1 0 0 0 1 0 1 1 1 0 1 1 0 0 0 0 0 0 1 0 1 0 0 0 0 1 1 1 0 0 1 1 0 1 0 1 1 0 2
