# Supplementary material for: Optimal shortening of uniform covering arrays
Source: PLoS One. 2017 Dec 21;12(12):e0189283. doi: 10.1371/journal.pone.0189283 (PMC5739513; doi:10.1371/journal.pone.0189283)
Supplement: S2 Dataset — (ZIP) [file pone.0189283.s002.zip › L2/N153k99v9^99t2.ca]

C CONST 1
C JTJ SA
153 99 9^99 2
0 0 0 0 0 0 0 0 0 0 0 0 0 0 0 0 0 0 0 0 0 0 0 0 0 0 0 0 0 0 0 0 0 0 0 0 0 0 0 0 0 0 0 0 0 0 0 0 0 0 0 0 0 0 0 0 0 0 0 0 0 0 0 0 0 0 0 0 0 0 0 0 0 0 0 0 0 0 0 0 0 0 0 0 0 0 0 0 0 0 0 0 0 0 0 0 0 0 0
7 1 4 4 3 1 3 4 1 2 2 1 4 3 2 3 8 1 4 5 2 6 7 8 3 5 4 8 7 2 6 4 2 4 5 3 5 3 5 5 6 1 7 3 3 7 4 8 8 4 1 1 3 7 6 5 1 4 8 6 6 4 3 2 4 7 2 2 5 3 1 6 4 1 5 5 8 4 6 5 5 0 0 0 0 0 0 0 0 0 0 0 0 0 0 0 0 0 0
4 5 5 8 5 7 5 2 7 5 1 8 7 2 8 5 6 6 5 1 4 7 6 7 5 6 3 2 6 7 1 3 4 3 8 6 2 4 1 3 8 4 6 6 1 5 6 5 2 3 4 6 4 8 5 2 7 8 5 5 5 3 6 3 8 8 7 6 1 4 2 2 7 8 2 8 3 8 4 2 6 0 0 0 0 0 0 0 0 0 0 0 0 0 0 0 0 0 0
2 3 7 5 6 8 7 5 6 6 6 4 8 6 5 1 7 5 1 2 5 8 8 5 2 4 2 1 8 1 7 5 1 1 3 5 6 2 4 6 1 2 2 2 2 1 7 7 5 5 3 4 6 4 7 6 2 7 6 1 8 1 2 6 7 1 1 5 6 8 3 4 8 6 8 2 7 1 5 7 1 0 0 0 0 0 0 0 0 0 0 0 0 0 0 0 0 0 0
1 4 6 7 7 4 1 3 2 8 3 6 5 7 4 6 2 7 7 6 3 3 2 3 7 7 8 4 3 5 2 6 6 2 4 4 7 1 8 2 5 3 4 7 4 8 8 2 1 8 7 7 2 2 4 1 8 5 2 4 4 8 4 4 3 4 5 1 3 2 6 1 2 4 6 3 6 3 8 3 4 0 0 0 0 0 0 0 0 0 0 0 0 0 0 0 0 0 0
8 8 3 1 2 2 4 6 3 1 4 5 1 4 7 8 4 8 8 8 7 2 1 2 8 3 7 3 1 6 5 8 3 6 1 8 1 5 7 7 3 8 5 4 7 6 3 6 7 6 5 5 7 6 2 3 6 2 4 2 1 7 7 1 6 3 3 8 8 6 7 7 5 3 4 4 2 2 7 8 7 0 0 0 0 0 0 0 0 0 0 0 0 0 0 0 0 0 0
3 6 1 6 4 5 8 8 5 3 7 3 2 8 1 4 5 4 2 7 1 5 3 1 6 8 5 7 2 8 8 2 8 5 7 7 8 6 2 4 4 5 3 1 8 3 5 4 6 2 2 2 1 1 1 8 3 1 7 8 3 6 1 8 5 6 8 3 4 5 5 8 1 5 1 1 1 7 2 1 2 0 0 0 0 0 0 0 0 0 0 0 0 0 0 0 0 0 0
6 7 8 3 1 3 6 1 8 7 8 7 6 5 3 2 1 3 3 4 6 1 4 6 1 2 1 5 5 4 4 1 7 7 6 1 3 7 6 8 2 7 8 8 6 2 1 3 3 7 6 3 8 3 8 4 5 3 3 3 7 5 8 5 2 5 4 7 2 7 4 3 3 7 7 7 4 5 1 4 8 0 0 0 0 0 0 0 0 0 0 0 0 0 0 0 0 0 0
5 2 2 2 8 6 2 7 4 4 5 2 3 1 6 7 3 2 6 3 8 4 5 4 4 1 6 6 4 3 3 7 5 8 2 2 4 8 3 1 7 6 1 5 5 4 2 1 4 1 8 8 5 5 3 7 4 6 1 7 2 2 5 7 1 2 6 4 7 1 8 5 6 2 3 6 5 6 3 6 3 0 0 0 0 0 0 0 0 0 0 0 0 0 0 0 0 0 0
0 1 5 5 7 2 8 1 4 0 2 8 8 7 7 4 1 2 0 5 4 8 2 2 6 2 6 0 7 7 7 6 3 5 6 2 0 3 1 6 5 8 3 8 5 0 4 5 5 8 5 2 8 5 0 5 7 7 2 2 3 5 5 0 4 8 1 1 8 5 4 5 0 1 2 2 6 2 2 4 3 1 2 2 8 3 3 3 2 2 0 6 7 6 5 2 6 8 3
7 5 0 7 2 8 6 7 5 2 1 0 5 4 5 2 3 4 4 1 0 3 1 5 1 1 5 8 6 0 2 8 1 7 2 7 5 4 0 2 3 2 8 5 8 7 6 0 1 6 3 3 5 1 6 2 0 5 4 1 7 2 1 2 8 0 5 8 6 7 8 8 4 8 0 3 2 1 1 6 2 1 2 2 8 3 3 3 2 2 8 4 0 5 7 6 4 7 8
4 0 4 1 6 4 2 8 8 5 0 1 1 6 4 7 5 3 5 0 2 2 8 3 4 8 1 2 0 2 5 5 6 8 7 1 2 0 5 7 1 3 1 1 6 5 0 8 7 5 7 8 1 3 5 0 1 2 6 4 2 6 8 3 0 7 3 5 3 1 5 3 7 0 5 4 7 3 3 1 8 1 2 2 8 3 3 3 2 2 2 0 8 1 1 7 3 4 1
2 4 3 6 1 6 0 4 7 6 3 5 2 5 6 0 8 6 1 6 7 5 4 4 0 5 3 1 3 6 8 1 5 0 5 6 6 1 7 4 2 6 0 3 1 1 8 6 6 7 8 0 3 8 7 1 6 1 3 7 0 4 6 6 3 3 8 7 7 0 1 2 8 4 4 1 4 6 0 5 6 1 2 2 8 3 3 3 2 2 5 8 2 2 2 4 0 3 6
1 8 7 3 8 5 3 2 0 8 4 4 6 1 1 3 6 0 7 8 5 1 5 1 3 6 0 4 1 1 4 7 8 4 8 0 7 5 4 8 7 5 7 6 0 8 3 7 3 1 2 1 4 0 4 3 2 3 1 8 6 3 0 4 6 1 4 4 4 3 2 0 2 3 8 7 5 7 6 2 0 1 2 2 8 3 3 3 2 2 4 3 6 4 6 5 2 1 0
8 3 6 2 4 3 5 0 1 1 6 6 3 8 3 5 0 1 8 2 3 4 3 6 5 0 4 3 8 5 3 2 7 3 0 3 1 2 8 1 4 7 6 0 3 6 7 2 4 2 6 6 0 7 2 6 8 6 7 3 5 0 3 1 7 4 6 3 2 4 0 6 5 6 6 6 1 5 4 0 5 1 2 2 8 3 3 3 2 2 3 2 5 8 8 1 5 0 5
3 7 2 0 3 7 7 3 3 3 8 2 0 3 8 1 2 8 2 4 8 0 7 7 2 7 7 7 5 3 0 4 4 1 4 8 8 7 3 0 6 4 2 7 7 3 1 1 0 4 4 4 2 6 1 4 4 0 8 5 8 8 7 8 2 2 0 2 1 8 6 7 1 7 3 0 8 8 5 3 7 1 2 2 8 3 3 3 2 2 1 7 4 0 4 8 7 6 4
6 2 1 4 5 0 1 6 6 7 5 3 4 2 0 6 4 5 3 3 1 6 6 0 7 3 2 5 4 8 6 3 0 2 1 5 3 8 2 5 8 0 4 4 2 2 2 4 8 3 0 7 7 4 8 7 3 4 5 0 4 7 2 5 1 6 2 6 0 2 7 4 3 2 1 5 3 0 8 8 1 1 2 2 8 3 3 3 2 2 6 1 3 3 3 0 1 5 2
5 6 8 8 0 1 4 5 2 4 7 7 7 0 2 8 7 7 6 7 6 7 0 8 8 4 8 6 2 4 1 0 2 6 3 4 4 6 6 3 0 1 5 2 4 4 5 3 2 0 1 5 6 2 3 8 5 8 0 6 1 1 4 7 5 5 7 0 5 6 3 1 6 5 7 8 0 4 7 7 4 1 2 2 8 3 3 3 2 2 7 5 1 7 0 3 8 2 7
0 5 4 6 8 3 7 6 2 0 1 1 2 1 3 1 4 7 0 1 2 5 5 6 2 3 8 0 6 2 8 7 7 1 1 4 0 4 5 4 7 7 2 4 4 0 6 8 6 1 6 4 7 2 0 2 1 1 1 3 8 7 4 0 8 7 8 4 2 8 7 1 0 8 5 1 5 5 5 8 4 7 6 4 7 5 6 6 6 4 0 4 8 2 6 1 7 5 7
7 0 5 3 4 6 1 5 3 2 0 8 6 8 6 6 7 8 4 0 4 1 3 4 7 4 7 8 0 7 4 2 5 2 3 8 5 0 1 8 4 6 4 2 7 7 0 5 3 2 8 7 6 6 6 0 7 3 7 7 4 1 7 2 0 8 4 3 7 2 3 7 4 0 2 7 1 6 8 7 7 7 6 4 7 5 6 6 6 4 8 0 7 4 8 4 1 2 4
4 1 0 2 1 5 4 3 6 5 2 0 3 5 1 8 2 5 5 5 0 4 4 1 8 7 2 2 7 0 3 1 8 6 4 5 2 3 0 1 2 5 5 7 2 5 4 0 4 7 2 5 2 4 5 5 0 6 3 8 1 8 2 3 4 0 6 7 4 6 6 4 7 1 0 6 4 7 7 3 1 7 6 4 7 5 6 6 6 4 2 6 0 8 2 5 8 6 2
2 8 6 0 5 1 8 7 8 6 4 6 0 2 2 4 3 3 1 8 3 0 6 8 6 1 1 1 1 5 0 3 2 5 2 1 6 5 8 0 8 1 3 5 6 1 3 2 0 3 1 2 5 3 7 3 8 0 5 6 3 2 8 6 6 4 0 6 5 5 8 3 8 3 6 0 3 4 2 6 8 7 6 4 7 5 6 6 6 4 5 3 5 0 3 3 6 7 1
1 3 3 4 0 7 6 8 4 8 6 5 4 0 8 2 5 2 7 2 7 6 0 7 1 8 6 4 8 6 6 0 4 7 7 2 7 2 7 5 0 4 8 1 5 8 7 6 8 0 4 3 1 5 4 6 6 4 0 5 7 6 5 4 7 3 2 0 1 7 5 5 2 6 4 5 0 8 1 1 3 7 6 4 7 5 6 6 6 4 4 2 2 3 0 8 4 4 3
8 4 7 8 3 0 2 1 5 1 3 4 7 3 0 7 1 4 8 6 5 7 7 0 4 2 5 3 3 1 1 4 0 8 6 7 1 1 4 3 6 0 1 8 8 6 8 7 2 4 0 8 8 1 2 1 2 8 8 0 2 5 1 1 3 1 7 2 0 1 4 8 5 4 8 8 8 0 3 4 2 7 6 4 7 5 6 6 6 4 3 8 6 7 4 0 3 8 8
3 2 8 5 2 4 0 2 1 3 5 7 8 4 4 0 6 1 2 3 6 8 1 3 0 6 4 7 4 4 7 8 6 0 8 3 8 8 6 6 3 3 0 6 3 3 2 3 5 6 7 0 4 7 1 7 5 7 4 4 0 3 3 8 1 5 1 8 3 0 2 6 1 2 7 2 2 3 0 2 5 7 6 4 7 5 6 6 6 4 1 1 1 6 7 7 0 1 5
6 6 2 7 6 2 3 0 7 7 7 2 5 6 7 3 0 6 3 7 8 3 8 2 3 0 3 5 2 3 2 5 3 4 0 6 3 6 3 2 1 8 7 0 1 2 5 1 1 5 5 1 0 8 8 8 4 5 6 2 6 0 6 5 5 2 5 5 8 3 0 2 3 5 3 3 7 2 6 0 6 7 6 4 7 5 6 6 6 4 6 5 4 5 1 2 2 0 6
5 7 1 1 7 8 5 4 0 4 8 3 1 7 5 5 8 0 6 4 1 2 2 5 5 5 0 6 5 8 5 6 1 3 5 0 4 7 2 7 5 2 6 3 0 4 1 4 7 8 3 6 3 0 3 4 3 2 2 1 5 4 0 7 2 6 3 1 6 4 1 0 6 7 1 4 6 1 4 5 0 7 6 4 7 5 6 6 6 4 7 7 3 1 5 6 5 3 0
0 3 1 7 1 1 2 2 3 0 6 3 5 5 2 7 6 8 0 2 1 3 4 8 4 6 7 0 8 8 2 1 2 8 8 8 0 2 2 2 2 1 1 6 7 0 7 4 1 7 1 8 4 6 0 6 3 5 3 6 2 3 7 0 7 6 5 7 5 1 2 7 0 6 1 3 4 4 3 2 7 4 3 6 4 7 7 1 8 5 0 2 3 5 2 3 3 1 4
7 4 8 1 8 7 8 0 6 2 3 7 1 1 8 4 0 5 4 6 6 2 5 7 6 0 2 8 3 4 5 7 4 5 0 5 5 1 6 7 7 4 3 0 2 7 8 3 7 1 4 2 0 4 6 1 5 2 1 5 3 0 2 2 3 5 3 4 1 5 0 4 4 4 7 4 5 8 2 0 1 4 3 6 4 7 7 1 8 5 8 8 1 1 6 8 6 0 2
4 8 2 5 4 0 6 4 2 5 4 2 8 8 0 2 8 7 5 8 8 8 3 0 1 5 8 2 1 3 7 2 0 7 5 4 2 5 3 6 4 0 8 3 4 5 3 1 5 2 0 3 3 2 5 3 4 7 7 0 7 4 4 3 6 2 1 3 0 7 1 1 7 3 3 2 1 0 1 5 4 4 3 6 4 7 7 1 8 5 2 3 4 6 8 0 4 3 7
2 6 0 3 3 4 5 6 4 6 7 0 6 3 4 5 4 2 1 7 0 1 7 3 5 3 6 1 2 0 4 4 6 3 1 2 6 6 0 8 6 3 6 4 5 1 5 0 3 4 7 6 7 5 7 8 0 3 8 4 5 7 5 6 5 0 4 2 3 4 7 5 8 5 0 7 8 3 4 8 3 4 3 6 4 7 7 1 8 5 5 5 0 4 4 7 5 5 3
1 7 4 2 5 2 0 5 5 8 8 1 3 2 7 0 7 4 7 4 2 4 6 2 0 4 5 4 5 2 3 3 3 0 3 7 7 7 5 1 8 8 0 2 8 8 1 8 4 3 5 0 6 1 4 4 1 6 5 2 0 1 1 4 2 7 6 6 8 0 3 8 2 7 5 6 3 2 0 7 2 4 3 6 4 7 7 1 8 5 4 7 8 8 3 2 0 2 8
8 2 5 6 0 8 3 3 8 1 5 8 2 0 5 3 2 3 8 3 4 5 0 5 3 7 1 3 4 7 8 0 1 4 4 1 1 8 1 4 0 2 7 7 6 6 2 5 6 0 3 1 2 3 2 7 7 1 0 1 6 8 8 1 1 8 8 0 6 3 6 3 5 2 2 1 0 1 6 3 8 4 3 6 4 7 7 1 8 5 3 1 7 2 0 6 2 6 1
3 0 7 4 7 3 4 7 7 3 0 4 4 7 3 8 3 6 2 0 5 6 2 6 8 1 3 7 0 1 6 6 7 6 2 6 8 0 4 5 5 7 5 5 1 3 0 7 8 8 6 5 5 8 1 0 2 4 2 3 1 2 6 8 0 1 2 1 2 6 8 2 1 0 8 5 6 5 7 6 6 4 3 6 4 7 7 1 8 5 1 0 6 3 5 1 8 7 6
6 1 6 8 2 6 7 8 0 7 2 6 7 4 6 1 5 0 3 5 3 7 1 4 2 8 0 5 7 5 1 8 5 1 7 0 3 3 8 3 3 6 2 1 0 2 4 2 2 6 8 4 1 0 8 5 8 8 4 7 8 6 0 5 4 4 7 8 7 8 5 0 3 1 6 8 2 6 5 1 0 4 3 6 4 7 7 1 8 5 6 6 5 7 7 4 7 4 0
5 5 3 0 6 5 1 1 1 4 1 5 0 6 1 6 1 1 6 1 7 0 8 1 7 2 4 6 6 6 0 5 8 2 6 3 4 4 7 0 1 5 4 8 3 4 6 6 0 5 2 7 8 7 3 2 6 0 6 8 4 5 3 7 8 3 0 5 4 2 4 6 6 8 4 0 7 7 8 4 5 4 3 6 4 7 7 1 8 5 7 4 2 0 1 5 1 8 5
0 4 2 3 5 8 4 8 1 0 3 2 6 2 5 8 5 1 0 6 8 1 6 5 8 8 4 0 3 3 4 3 1 6 7 3 0 1 3 8 8 2 5 1 3 0 8 1 3 3 3 5 1 7 0 1 4 3 5 1 1 6 3 0 3 2 4 6 6 6 5 6 0 4 3 7 3 1 7 1 5 6 1 8 2 6 1 8 1 3 0 8 4 4 3 6 8 4 5
7 8 1 2 0 4 7 1 7 2 4 3 3 0 4 1 1 6 4 8 1 4 0 3 2 2 3 8 1 8 3 0 6 1 6 6 5 5 2 1 0 3 2 8 1 7 3 4 4 0 7 4 8 8 6 3 3 6 0 4 8 5 6 2 6 6 6 0 3 8 4 2 4 3 1 6 0 3 5 4 6 6 1 8 2 6 1 8 1 3 8 3 3 8 0 7 7 8 6
4 3 8 6 3 2 1 7 0 5 6 7 2 3 7 6 3 0 5 2 6 5 7 2 7 1 0 2 8 4 8 4 3 2 2 0 2 2 6 4 6 8 4 5 0 5 7 3 6 4 5 7 5 0 5 6 5 1 8 2 4 2 0 3 7 5 8 2 8 2 8 0 7 6 7 1 8 2 8 6 0 6 1 8 2 6 1 8 1 3 2 2 1 2 4 2 1 7 0
2 7 5 4 2 5 2 0 2 6 8 8 4 4 1 7 0 7 1 4 4 6 1 1 4 0 8 1 5 7 6 8 8 8 0 4 6 7 1 5 3 5 1 0 4 1 1 5 8 6 2 8 0 2 7 4 7 4 4 8 2 0 4 6 2 8 2 8 4 1 0 1 8 7 2 5 2 7 3 0 4 6 1 8 2 6 1 8 1 3 5 7 7 3 7 5 3 0 7
1 2 0 8 6 3 8 4 3 8 5 0 7 6 3 4 8 8 7 3 0 7 8 6 6 5 7 4 4 0 1 5 7 5 5 8 7 8 0 3 1 7 3 3 7 8 2 0 2 5 6 2 3 6 4 7 0 8 6 3 3 4 7 4 1 0 7 5 2 5 1 7 2 2 0 8 7 5 2 5 7 6 1 8 2 6 1 8 1 3 4 1 0 7 1 1 6 3 4
8 6 4 0 7 6 6 2 6 1 7 1 0 7 6 2 6 5 8 7 2 0 2 4 1 6 2 3 2 2 0 6 5 7 8 5 1 6 5 0 5 6 8 6 2 6 5 8 0 8 8 3 4 4 2 8 1 0 2 7 7 3 2 1 5 7 0 1 7 7 2 4 5 5 5 0 6 6 1 2 1 6 1 8 2 6 1 8 1 3 3 5 8 0 5 4 4 1 2
3 1 3 7 8 0 5 5 8 3 2 5 5 1 0 5 7 3 2 5 7 3 5 0 5 4 1 7 7 6 2 7 0 3 3 1 8 3 7 2 7 0 6 2 6 3 4 6 1 1 0 6 6 3 1 5 6 5 1 0 5 1 8 8 4 3 5 4 0 4 3 3 1 1 4 3 5 0 4 7 8 6 1 8 2 6 1 8 1 3 1 6 2 5 6 0 5 2 1
6 5 7 1 4 1 0 3 4 7 1 4 1 8 2 0 2 2 3 1 5 2 3 8 0 7 6 5 6 1 5 2 2 0 4 2 3 4 4 7 4 1 0 7 5 2 6 7 7 2 1 0 2 5 8 2 2 2 7 6 0 8 5 5 8 1 3 3 5 0 6 5 3 8 8 4 1 4 0 3 3 6 1 8 2 6 1 8 1 3 6 4 6 1 8 3 0 6 3
5 0 6 5 1 7 3 6 5 4 0 6 8 5 8 3 4 4 6 0 3 8 4 7 3 3 5 6 0 5 7 1 4 4 1 7 4 0 8 6 2 4 7 4 8 4 0 2 5 7 4 1 7 1 3 0 8 7 3 5 6 7 1 7 0 4 1 7 1 3 7 8 6 0 6 2 4 8 6 8 2 6 1 8 2 6 1 8 1 3 7 0 5 6 2 8 2 5 8
0 8 8 4 6 6 5 3 5 0 4 7 4 6 6 5 2 4 0 8 6 6 8 4 5 7 5 0 1 4 6 5 5 3 4 7 0 5 6 5 1 6 6 7 8 0 3 3 8 5 8 6 2 1 0 3 5 4 6 7 5 8 1 0 6 5 2 5 7 4 6 8 0 3 7 5 7 6 4 3 2 8 7 1 6 1 5 4 3 1 0 3 1 3 1 4 5 6 8
7 3 2 8 7 5 0 6 8 2 6 2 7 7 1 0 4 3 4 2 8 7 2 1 0 3 1 8 8 3 1 6 8 0 1 1 5 2 3 3 5 5 0 4 6 7 7 1 2 8 2 0 7 3 6 6 4 8 2 8 0 7 8 2 7 2 7 1 4 0 7 3 4 6 3 8 6 7 0 8 8 8 7 1 6 1 5 4 3 1 8 2 4 7 5 5 0 5 1
4 4 1 0 2 3 3 5 4 5 3 3 0 4 3 3 7 2 5 6 1 0 1 6 3 4 6 2 3 8 0 8 7 4 3 2 2 1 2 0 3 7 7 2 5 5 8 4 0 6 6 1 6 5 5 1 3 0 4 3 6 1 5 3 3 6 0 8 2 3 3 5 7 4 1 0 2 5 6 7 3 8 7 1 6 1 5 4 3 1 2 8 3 0 7 1 2 2 3
2 2 4 7 4 7 4 1 0 6 5 1 5 8 8 8 1 0 1 3 2 3 3 7 8 2 0 1 4 2 2 2 4 6 6 0 6 8 5 2 4 4 5 8 0 1 2 8 1 2 4 5 8 0 7 7 1 5 7 5 1 5 0 6 1 7 5 3 1 6 4 0 8 2 5 3 1 8 7 4 0 8 7 1 6 1 5 4 3 1 5 1 8 5 8 8 8 8 0
1 6 5 1 1 0 7 7 1 8 7 8 1 5 0 1 3 1 7 7 4 2 4 0 2 1 4 4 2 7 5 1 0 1 2 3 7 6 1 7 2 0 2 5 3 8 5 5 7 7 0 4 5 7 4 8 7 2 3 0 8 2 3 4 5 8 3 7 0 8 8 6 2 5 2 4 4 0 5 6 5 8 7 1 6 1 5 4 3 1 4 5 7 1 2 0 7 7 5
8 7 0 5 8 1 1 8 7 1 8 0 8 1 2 6 5 6 8 4 0 8 5 8 7 8 3 3 5 0 7 7 2 2 7 6 1 7 0 6 7 1 4 1 1 6 1 0 5 1 1 7 1 8 2 4 0 7 1 6 4 6 6 1 2 0 1 4 5 2 5 2 5 7 0 2 5 4 8 1 6 8 7 1 6 1 5 4 3 1 3 7 0 6 6 3 1 4 6
3 5 6 3 0 2 2 4 6 3 1 6 6 0 7 7 8 5 2 1 3 1 0 2 4 5 2 7 6 5 4 0 3 8 5 5 8 4 8 8 0 8 1 3 2 3 6 2 3 0 5 8 3 4 1 2 8 3 0 2 2 4 2 8 8 4 4 0 8 1 1 4 1 8 6 7 0 2 3 5 1 8 7 1 6 1 5 4 3 1 1 4 5 4 0 2 3 3 2
6 0 3 2 3 8 8 2 2 7 0 5 3 3 5 4 6 7 3 0 7 4 7 5 6 6 8 5 0 6 3 4 1 5 8 4 3 0 7 1 6 2 3 6 4 2 0 6 4 4 3 2 4 2 8 0 6 6 8 1 3 3 4 5 0 3 6 2 6 5 2 1 3 0 4 6 8 1 2 2 4 8 7 1 6 1 5 4 3 1 6 0 2 8 4 6 6 1 7
5 1 7 6 5 4 6 0 3 4 2 4 2 2 4 2 0 8 6 5 5 5 6 3 1 0 7 6 7 1 8 3 6 7 0 8 4 3 4 4 8 3 8 0 7 4 4 7 6 3 7 3 0 6 3 5 2 1 5 4 7 0 7 7 4 1 8 6 3 7 0 7 6 1 8 1 3 3 1 0 7 8 7 1 6 1 5 4 3 1 7 6 6 2 3 7 4 0 4
0 6 7 2 2 7 1 4 8 0 7 4 3 4 8 6 8 3 0 7 5 4 1 7 7 5 1 0 2 1 3 8 4 2 5 1 0 6 4 1 3 4 4 3 6 0 5 7 4 6 4 7 3 3 0 8 2 6 4 5 4 4 8 0 5 1 6 8 1 2 1 3 0 5 8 6 2 8 8 5 8 5 8 5 3 4 8 2 7 6 0 5 6 8 7 8 1 3 1
7 7 6 6 6 0 4 2 4 2 8 6 2 6 0 8 6 2 4 4 3 5 8 0 8 6 6 8 5 5 8 5 0 6 8 2 5 7 8 4 1 0 5 6 5 7 1 2 6 5 0 5 4 5 6 4 8 1 6 0 1 3 5 2 2 4 8 5 0 6 2 5 4 7 6 1 7 0 7 2 3 5 8 5 3 4 8 2 7 6 8 7 5 2 1 0 8 1 3
4 2 3 3 7 1 7 0 5 5 5 5 6 7 2 1 0 4 5 3 7 1 2 8 2 0 5 2 4 6 4 6 2 1 0 7 2 8 7 8 5 1 2 0 8 5 2 6 3 8 1 4 0 1 5 7 6 3 2 6 8 0 1 3 1 3 4 1 5 8 0 8 7 2 4 7 6 4 5 0 2 5 8 5 3 4 8 2 7 6 2 1 2 4 5 3 7 0 8
2 0 1 8 8 2 6 3 1 6 0 3 7 1 7 2 2 1 1 0 1 7 5 2 1 7 4 1 0 8 1 7 3 7 4 3 6 0 2 3 7 8 8 7 3 1 0 4 2 1 5 3 2 7 7 0 3 8 1 2 7 8 3 6 0 6 7 4 8 7 6 6 8 0 1 8 5 2 1 3 5 5 8 5 3 4 8 2 7 6 5 0 3 7 6 2 4 6 5
1 1 8 0 4 8 2 6 7 8 2 7 0 8 5 7 4 6 7 5 6 0 3 5 4 3 3 4 7 4 0 2 1 8 1 6 7 3 6 0 4 2 1 4 1 8 4 3 0 2 3 8 7 8 4 5 5 0 7 1 2 7 6 4 4 5 0 3 6 1 7 2 2 1 7 0 1 1 3 8 6 5 8 5 3 4 8 2 7 6 4 6 1 0 8 6 3 5 6
8 5 2 4 1 4 8 5 0 1 1 2 4 5 4 4 7 0 8 1 8 6 4 3 6 4 0 3 6 3 6 1 6 5 3 0 1 4 3 5 2 3 3 2 0 6 6 1 8 7 7 2 6 0 2 2 4 4 3 4 3 1 0 1 8 2 2 7 3 5 3 0 5 8 3 5 4 3 2 7 0 5 8 5 3 4 8 2 7 6 3 4 4 3 2 7 6 2 0
3 3 0 1 5 6 3 1 2 3 6 0 1 2 6 3 1 7 2 2 0 2 6 4 3 2 8 7 8 0 5 3 5 4 6 4 8 2 0 7 8 6 7 8 4 3 7 0 7 3 8 1 8 2 1 6 0 2 5 7 6 5 4 8 7 0 3 6 7 3 4 1 1 6 0 4 3 6 6 4 4 5 8 5 3 4 8 2 7 6 1 2 0 1 3 4 2 8 7
6 4 4 5 0 5 5 7 3 7 3 1 8 0 1 5 3 8 3 6 2 8 0 1 5 1 7 5 3 2 7 0 8 3 2 8 3 1 5 6 0 5 6 5 7 2 8 8 5 0 2 6 5 6 8 1 1 7 0 8 5 2 7 5 3 7 1 0 4 4 8 7 3 4 5 2 0 7 4 6 7 5 8 5 3 4 8 2 7 6 6 8 8 6 0 5 5 7 4
5 8 5 7 3 3 0 8 6 4 4 8 5 3 3 0 5 5 6 8 4 3 7 6 0 8 2 6 1 7 2 4 7 0 7 5 4 5 1 2 6 7 0 1 2 4 3 5 1 4 6 0 1 4 3 3 7 5 8 3 0 6 2 7 6 8 5 2 2 0 5 4 6 3 2 3 8 5 0 1 1 5 8 5 3 4 8 2 7 6 7 3 7 5 4 1 0 4 2
0 7 3 8 4 4 3 7 6 0 8 5 7 8 4 3 3 5 0 4 7 7 3 3 3 1 2 0 5 6 1 2 6 4 2 5 0 7 7 3 4 3 7 5 2 0 1 6 2 2 7 1 5 4 0 4 6 8 7 4 6 2 2 0 2 3 7 3 3 3 8 4 0 7 4 8 1 3 6 6 1 2 5 7 1 2 4 5 5 7 0 7 2 7 8 7 2 7 2
7 2 7 0 1 2 5 8 2 2 5 4 0 5 7 5 5 7 4 3 5 0 4 2 5 8 8 8 4 1 0 1 3 3 7 4 5 8 4 0 2 8 6 1 4 7 2 7 0 7 5 6 1 2 6 7 2 0 3 2 5 6 4 2 1 1 0 7 8 4 5 1 4 2 8 0 4 2 4 1 4 2 5 7 1 2 4 5 5 7 8 1 6 0 2 2 5 4 7
4 6 6 4 8 8 0 1 3 5 7 6 4 1 5 0 1 8 5 7 3 6 5 5 0 2 7 2 2 5 6 7 1 0 6 8 2 6 8 5 7 2 0 8 7 5 5 2 8 1 3 0 8 6 5 8 8 4 1 1 0 5 7 3 5 4 2 4 6 0 4 7 7 5 6 5 5 1 0 4 7 2 5 7 1 2 4 5 5 7 2 5 5 3 6 6 0 8 4
2 1 2 1 0 3 1 2 5 6 2 2 1 0 3 6 6 4 1 5 8 2 0 6 7 6 5 1 7 3 5 0 7 2 8 7 6 3 3 7 0 7 4 6 8 1 4 1 7 0 6 7 4 1 7 5 4 2 0 3 4 3 1 6 4 2 3 0 2 2 2 8 8 1 3 4 0 5 8 2 2 2 5 7 1 2 4 5 5 7 5 6 4 1 0 1 1 1 8
1 5 1 5 3 6 4 0 8 8 1 3 8 3 6 8 0 3 7 1 1 8 7 4 8 0 1 4 6 8 7 4 5 6 0 1 7 4 2 6 6 6 5 0 6 8 6 4 5 4 8 5 0 3 4 2 3 7 8 7 1 0 8 4 8 6 1 2 7 6 0 3 2 8 1 2 8 6 7 0 8 2 5 7 1 2 4 5 5 7 4 4 3 6 4 4 8 0 1
8 0 8 7 5 5 7 4 4 1 0 7 5 2 1 1 8 2 8 0 6 3 6 1 2 5 6 3 0 4 2 3 8 1 5 2 1 0 6 2 8 5 2 3 5 6 0 3 1 3 2 4 3 5 2 0 5 5 5 8 8 4 5 1 0 5 5 6 4 8 1 5 5 0 7 3 3 7 5 5 3 2 5 7 1 2 4 5 5 7 3 0 1 5 3 5 7 3 3
3 4 5 2 6 1 6 6 0 3 3 8 3 6 2 2 4 0 2 6 4 4 8 8 1 3 0 7 3 7 3 5 2 7 1 0 8 1 1 1 1 1 8 4 0 3 8 5 4 5 1 3 7 0 1 1 7 6 6 6 7 7 0 8 3 8 6 5 5 7 7 0 1 4 2 6 7 4 1 8 0 2 5 7 1 2 4 5 5 7 1 8 7 8 1 3 4 5 0
6 8 0 6 7 7 2 5 1 7 4 0 2 7 8 7 7 1 3 8 0 5 2 7 4 4 4 5 1 0 8 6 4 8 3 3 3 5 0 4 5 4 1 2 3 2 3 0 6 8 4 8 6 7 8 3 0 1 2 5 2 1 3 5 6 0 8 1 1 1 3 6 3 3 0 1 6 8 3 7 5 2 5 7 1 2 4 5 5 7 6 3 0 2 5 8 3 2 5
5 3 4 3 2 0 8 3 7 4 6 1 6 4 0 4 2 6 6 2 2 1 1 0 6 7 3 6 8 2 4 8 0 5 4 6 4 2 5 8 3 0 3 7 1 4 7 8 3 6 0 2 2 8 3 6 1 3 4 0 3 8 6 7 7 7 4 8 0 5 6 2 6 6 5 7 2 0 2 3 6 2 5 7 1 2 4 5 5 7 7 2 8 4 7 0 6 6 6
0 2 6 1 3 5 6 5 7 0 5 6 1 3 1 2 7 6 0 3 3 2 7 1 1 4 3 0 4 5 5 4 8 7 3 6 0 8 8 7 6 5 8 2 1 0 2 2 7 4 2 3 6 8 0 7 8 2 8 8 7 1 6 0 1 4 3 2 4 7 3 2 0 2 6 4 8 7 1 7 6 3 4 3 5 8 2 7 4 8 0 1 5 1 4 5 4 2 6
7 6 3 5 5 3 2 3 0 2 7 5 8 2 3 7 2 0 4 7 7 8 6 6 4 7 0 8 2 6 7 3 7 8 4 0 5 6 7 6 8 7 1 7 0 7 5 6 5 3 6 8 2 0 6 8 6 7 5 3 2 8 0 2 5 3 1 6 2 1 6 0 4 5 4 2 3 5 3 3 0 3 4 3 5 8 2 7 4 8 8 5 2 6 3 1 3 6 0
4 7 7 7 0 6 8 6 1 5 8 4 5 0 6 4 4 1 5 4 5 3 0 4 6 3 4 2 5 1 2 0 5 5 1 3 2 7 4 2 0 6 3 4 3 5 1 7 1 0 8 2 7 7 5 4 2 5 0 7 3 7 3 3 2 1 5 0 7 5 7 6 7 7 8 3 0 6 2 8 5 3 4 3 5 8 2 7 4 8 2 7 6 5 0 4 6 5 5
2 5 8 2 7 0 3 8 3 6 1 7 3 7 0 3 5 8 1 1 6 4 2 0 3 8 7 1 6 4 3 6 0 4 7 8 6 4 6 1 5 0 7 1 7 1 6 3 4 8 0 1 1 6 7 2 5 6 2 0 6 6 7 6 8 5 6 1 0 3 5 7 8 8 7 6 6 0 6 1 7 3 4 3 5 8 2 7 4 8 5 4 1 8 5 0 2 4 4
1 0 2 6 2 1 5 1 6 8 0 2 2 4 2 5 1 5 7 0 8 5 1 8 5 2 2 4 0 3 8 8 2 3 6 5 7 0 3 4 3 1 6 8 2 8 0 1 6 6 1 6 8 4 4 0 4 1 4 6 5 5 2 4 0 2 8 8 5 4 4 4 2 0 3 1 2 4 4 4 1 3 4 3 5 8 2 7 4 8 4 0 4 2 7 3 5 8 2
8 1 1 3 6 7 0 7 2 1 2 3 6 6 8 0 3 7 8 5 1 1 8 7 0 1 8 3 7 8 4 5 4 0 2 4 1 3 2 8 1 4 0 5 4 6 4 4 3 5 4 0 5 2 2 5 3 3 6 5 0 2 4 1 4 6 4 5 1 0 8 1 5 1 1 7 7 8 0 6 4 3 4 3 5 8 2 7 4 8 3 6 3 4 1 8 0 7 7
3 8 4 8 1 8 1 0 4 3 4 1 7 5 5 6 0 2 2 8 2 7 4 5 7 0 6 7 1 2 1 1 1 2 0 2 8 5 5 3 2 2 4 0 5 3 3 8 2 7 3 7 0 5 1 3 1 8 3 1 4 0 5 8 6 7 7 7 6 2 0 5 1 3 5 8 4 1 8 0 3 3 4 3 5 8 2 7 4 8 1 3 8 7 2 6 1 0 3
6 3 5 0 8 4 4 4 5 7 6 8 0 1 4 8 8 4 3 2 4 0 5 3 8 5 5 5 8 7 0 7 6 6 5 7 3 2 1 0 7 3 5 3 8 2 7 5 0 1 7 5 3 1 8 6 7 0 1 4 1 4 1 5 7 8 0 4 3 6 1 8 3 6 2 0 5 3 7 5 2 3 4 3 5 8 2 7 4 8 6 2 7 0 6 7 8 3 8
5 4 0 4 4 2 7 2 8 4 3 0 4 8 7 1 6 3 6 6 0 6 3 2 2 6 1 6 3 0 6 2 3 1 8 1 4 1 0 5 4 8 2 6 6 4 8 0 8 2 5 4 4 3 3 1 0 4 7 2 8 3 8 7 3 0 2 3 8 8 2 3 6 4 0 5 1 2 5 2 8 3 4 3 5 8 2 7 4 8 7 8 0 3 8 2 7 1 1
0 0 0 0 0 0 0 0 0 2 2 1 4 3 2 3 8 1 5 1 4 7 6 7 5 6 3 1 8 1 7 5 1 1 3 5 7 1 8 2 5 3 4 7 4 6 3 6 7 6 5 5 7 6 1 8 3 1 7 8 3 6 1 5 2 5 4 7 2 7 4 3 6 2 3 6 5 6 3 6 3 0 2 4 4 6 5 2 5 8 8 6 8 3 4 3 2 3 5
7 1 4 4 3 1 3 4 1 5 1 8 7 2 8 5 6 6 0 0 0 0 0 0 0 0 0 4 3 5 2 6 6 2 4 4 1 5 7 7 3 8 5 4 7 1 7 7 5 5 3 4 6 4 8 4 5 3 3 3 7 5 8 7 1 2 6 4 7 1 8 5 1 5 1 1 1 7 2 1 2 1 6 0 2 1 7 5 4 6 8 6 8 3 4 3 2 3 5
4 5 5 8 5 7 5 2 7 0 0 0 0 0 0 0 0 0 4 5 2 6 7 8 3 5 4 3 1 6 5 8 3 6 1 8 6 2 4 6 1 2 2 2 2 8 8 2 1 8 7 7 2 2 3 7 4 6 1 7 2 2 5 8 5 6 8 3 4 5 5 8 3 7 7 7 4 5 1 4 8 7 0 2 6 7 1 7 7 7 8 6 8 3 4 3 2 3 5
2 3 7 5 6 8 7 5 6 8 3 6 5 7 4 6 2 7 8 8 7 2 1 2 8 3 7 7 2 8 8 2 8 5 7 7 3 7 6 8 2 7 8 8 6 4 2 1 4 1 8 8 5 5 0 0 0 0 0 0 0 0 0 2 4 7 2 2 5 3 1 6 7 8 2 8 3 8 4 2 6 4 1 1 3 2 2 0 2 4 8 6 8 3 4 3 2 3 5
1 4 6 7 7 4 1 3 2 1 4 5 1 4 7 8 4 8 1 2 5 8 8 5 2 4 2 5 5 4 4 1 7 7 6 1 4 8 3 1 7 6 1 5 5 3 5 4 6 2 2 2 1 1 6 5 1 4 8 6 6 4 3 3 8 8 7 6 1 4 2 2 0 0 0 0 0 0 0 0 0 6 7 6 1 8 8 3 6 0 8 6 8 3 4 3 2 3 5
8 8 3 1 2 2 4 6 3 6 6 4 8 6 5 1 7 5 7 6 3 3 2 3 7 7 8 6 4 3 3 7 5 8 2 2 8 6 2 4 4 5 3 1 8 2 1 3 3 7 6 3 8 3 5 2 7 8 5 5 5 3 6 0 0 0 0 0 0 0 0 0 4 1 5 5 8 4 6 5 5 8 3 8 5 4 4 6 0 2 8 6 8 3 4 3 2 3 5
3 6 1 6 4 5 8 8 5 7 8 7 6 5 3 2 1 3 6 3 8 4 5 4 4 1 6 0 0 0 0 0 0 0 0 0 5 3 5 5 6 1 7 3 3 5 6 5 2 3 4 6 4 8 7 6 2 7 6 1 8 1 2 4 3 4 5 1 3 2 6 1 5 3 4 4 2 2 7 8 7 5 5 3 0 3 6 1 1 1 8 6 8 3 4 3 2 3 5
6 7 8 3 1 3 6 1 8 4 5 2 3 1 6 7 3 2 2 7 1 5 3 1 6 8 5 8 7 2 6 4 2 4 5 3 2 4 1 3 8 4 6 6 1 0 0 0 0 0 0 0 0 0 4 1 8 5 2 4 4 8 4 1 6 3 3 8 8 6 7 7 8 6 8 2 7 1 5 7 1 2 4 5 8 5 0 8 3 5 8 6 8 3 4 3 2 3 5
5 2 2 2 8 6 2 7 4 3 7 3 2 8 1 4 5 4 3 4 6 1 4 6 1 2 1 2 6 7 1 3 4 3 8 6 0 0 0 0 0 0 0 0 0 7 4 8 8 4 1 1 3 7 2 3 6 2 4 2 1 7 7 6 7 1 1 5 6 8 3 4 2 4 6 3 6 3 8 3 4 3 8 7 7 0 3 4 8 3 8 6 8 3 4 3 2 3 5
0 0 0 0 0 0 0 0 0 5 1 8 7 2 8 5 6 6 4 5 2 6 7 8 3 5 4 7 2 8 8 2 8 5 7 7 4 8 3 1 7 6 1 5 5 2 1 3 3 7 6 3 8 3 7 6 2 7 6 1 8 1 2 1 6 3 3 8 8 6 7 7 2 4 6 3 6 3 8 3 4 0 6 2 3 8 4 1 3 3 2 4 7 7 3 8 5 1 6
7 1 4 4 3 1 3 4 1 0 0 0 0 0 0 0 0 0 5 1 4 7 6 7 5 6 3 5 5 4 4 1 7 7 6 1 8 6 2 4 4 5 3 1 8 4 2 1 4 1 8 8 5 5 4 1 8 5 2 4 4 8 4 6 7 1 1 5 6 8 3 4 5 3 4 4 2 2 7 8 7 1 0 4 1 4 2 8 8 1 2 4 7 7 3 8 5 1 6
4 5 5 8 5 7 5 2 7 2 2 1 4 3 2 3 8 1 0 0 0 0 0 0 0 0 0 6 4 3 3 7 5 8 2 2 3 7 6 8 2 7 8 8 6 3 5 4 6 2 2 2 1 1 2 3 6 2 4 2 1 7 7 4 3 4 5 1 3 2 6 1 8 6 8 2 7 1 5 7 1 7 2 0 5 2 8 4 1 5 2 4 7 7 3 8 5 1 6
2 3 7 5 6 8 7 5 6 1 4 5 1 4 7 8 4 8 7 6 3 3 2 3 7 7 8 0 0 0 0 0 0 0 0 0 2 4 1 3 8 4 6 6 1 7 4 8 8 4 1 1 3 7 1 8 3 1 7 8 3 6 1 7 1 2 6 4 7 1 8 5 3 7 7 7 4 5 1 4 8 4 7 8 0 5 3 2 4 7 2 4 7 7 3 8 5 1 6
1 4 6 7 7 4 1 3 2 6 6 4 8 6 5 1 7 5 8 8 7 2 1 2 8 3 7 8 7 2 6 4 2 4 5 3 0 0 0 0 0 0 0 0 0 5 6 5 2 3 4 6 4 8 8 4 5 3 3 3 7 5 8 8 5 6 8 3 4 5 5 8 6 2 3 6 5 6 3 6 3 6 3 1 8 0 6 5 7 8 2 4 7 7 3 8 5 1 6
8 8 3 1 2 2 4 6 3 8 3 6 5 7 4 6 2 7 1 2 5 8 8 5 2 4 2 2 6 7 1 3 4 3 8 6 5 3 5 5 6 1 7 3 3 0 0 0 0 0 0 0 0 0 3 7 4 6 1 7 2 2 5 5 2 5 4 7 2 7 4 3 1 5 1 1 1 7 2 1 2 8 1 6 7 3 0 7 5 6 2 4 7 7 3 8 5 1 6
3 6 1 6 4 5 8 8 5 4 5 2 3 1 6 7 3 2 3 4 6 1 4 6 1 2 1 1 8 1 7 5 1 1 3 5 1 5 7 7 3 8 5 4 7 8 8 2 1 8 7 7 2 2 0 0 0 0 0 0 0 0 0 3 8 8 7 6 1 4 2 2 4 1 5 5 8 4 6 5 5 5 4 7 4 1 1 0 6 2 2 4 7 7 3 8 5 1 6
6 7 8 3 1 3 6 1 8 3 7 3 2 8 1 4 5 4 6 3 8 4 5 4 4 1 6 4 3 5 2 6 6 2 4 4 6 2 4 6 1 2 2 2 2 6 3 6 7 6 5 5 7 6 6 5 1 4 8 6 6 4 3 0 0 0 0 0 0 0 0 0 7 8 2 8 3 8 4 2 6 2 8 3 2 7 5 3 0 4 2 4 7 7 3 8 5 1 6
5 2 2 2 8 6 2 7 4 7 8 7 6 5 3 2 1 3 2 7 1 5 3 1 6 8 5 3 1 6 5 8 3 6 1 8 7 1 8 2 5 3 4 7 4 1 7 7 5 5 3 4 6 4 5 2 7 8 5 5 5 3 6 2 4 7 2 2 5 3 1 6 0 0 0 0 0 0 0 0 0 3 5 5 6 6 7 6 2 0 2 4 7 7 3 8 5 1 6
0 0 0 0 0 0 0 0 0 6 6 4 8 6 5 1 7 5 2 7 1 5 3 1 6 8 5 4 3 5 2 6 6 2 4 4 3 7 6 8 2 7 8 8 6 7 4 8 8 4 1 1 3 7 3 7 4 6 1 7 2 2 5 3 8 8 7 6 1 4 2 2 5 3 4 4 2 2 7 8 7 0 3 5 2 2 3 7 6 1 5 2 6 6 1 6 7 2 2
7 1 4 4 3 1 3 4 1 8 3 6 5 7 4 6 2 7 3 4 6 1 4 6 1 2 1 3 1 6 5 8 3 6 1 8 4 8 3 1 7 6 1 5 5 5 6 5 2 3 4 6 4 8 1 8 3 1 7 8 3 6 1 0 0 0 0 0 0 0 0 0 8 6 8 2 7 1 5 7 1 1 1 7 6 8 6 2 0 5 5 2 6 6 1 6 7 2 2
4 5 5 8 5 7 5 2 7 1 4 5 1 4 7 8 4 8 6 3 8 4 5 4 4 1 6 1 8 1 7 5 1 1 3 5 8 6 2 4 4 5 3 1 8 0 0 0 0 0 0 0 0 0 8 4 5 3 3 3 7 5 8 2 4 7 2 2 5 3 1 6 2 4 6 3 6 3 8 3 4 7 7 3 4 4 0 5 2 3 5 2 6 6 1 6 7 2 2
2 3 7 5 6 8 7 5 6 3 7 3 2 8 1 4 5 4 0 0 0 0 0 0 0 0 0 5 5 4 4 1 7 7 6 1 5 3 5 5 6 1 7 3 3 8 8 2 1 8 7 7 2 2 5 2 7 8 5 5 5 3 6 1 6 3 3 8 8 6 7 7 6 2 3 6 5 6 3 6 3 4 8 0 1 3 1 6 3 8 5 2 6 6 1 6 7 2 2
1 4 6 7 7 4 1 3 2 7 8 7 6 5 3 2 1 3 4 5 2 6 7 8 3 5 4 6 4 3 3 7 5 8 2 2 2 4 1 3 8 4 6 6 1 6 3 6 7 6 5 5 7 6 0 0 0 0 0 0 0 0 0 6 7 1 1 5 6 8 3 4 1 5 1 1 1 7 2 1 2 6 5 2 5 5 5 0 8 6 5 2 6 6 1 6 7 2 2
8 8 3 1 2 2 4 6 3 4 5 2 3 1 6 7 3 2 5 1 4 7 6 7 5 6 3 7 2 8 8 2 8 5 7 7 0 0 0 0 0 0 0 0 0 1 7 7 5 5 3 4 6 4 6 5 1 4 8 6 6 4 3 4 3 4 5 1 3 2 6 1 3 7 7 7 4 5 1 4 8 8 4 4 3 0 7 3 1 7 5 2 6 6 1 6 7 2 2
3 6 1 6 4 5 8 8 5 0 0 0 0 0 0 0 0 0 1 2 5 8 8 5 2 4 2 8 7 2 6 4 2 4 5 3 7 1 8 2 5 3 4 7 4 2 1 3 3 7 6 3 8 3 2 3 6 2 4 2 1 7 7 7 1 2 6 4 7 1 8 5 7 8 2 8 3 8 4 2 6 5 0 6 8 6 4 4 4 4 5 2 6 6 1 6 7 2 2
6 7 8 3 1 3 6 1 8 2 2 1 4 3 2 3 8 1 7 6 3 3 2 3 7 7 8 2 6 7 1 3 4 3 8 6 1 5 7 7 3 8 5 4 7 4 2 1 4 1 8 8 5 5 7 6 2 7 6 1 8 1 2 8 5 6 8 3 4 5 5 8 0 0 0 0 0 0 0 0 0 2 2 8 7 1 2 1 7 0 5 2 6 6 1 6 7 2 2
5 2 2 2 8 6 2 7 4 5 1 8 7 2 8 5 6 6 8 8 7 2 1 2 8 3 7 0 0 0 0 0 0 0 0 0 6 2 4 6 1 2 2 2 2 3 5 4 6 2 2 2 1 1 4 1 8 5 2 4 4 8 4 5 2 5 4 7 2 7 4 3 4 1 5 5 8 4 6 5 5 3 6 1 0 7 8 8 5 2 5 2 6 6 1 6 7 2 2
0 0 0 0 0 0 0 0 0 8 3 6 5 7 4 6 2 7 6 3 8 4 5 4 4 1 6 5 5 4 4 1 7 7 6 1 2 4 1 3 8 4 6 6 1 1 7 7 5 5 3 4 6 4 2 3 6 2 4 2 1 7 7 8 5 6 8 3 4 5 5 8 4 1 5 5 8 4 6 5 5 0 1 3 1 5 7 4 7 2 4 8 5 5 5 7 1 6 7
7 1 4 4 3 1 3 4 1 1 4 5 1 4 7 8 4 8 2 7 1 5 3 1 6 8 5 6 4 3 3 7 5 8 2 2 0 0 0 0 0 0 0 0 0 8 8 2 1 8 7 7 2 2 7 6 2 7 6 1 8 1 2 5 2 5 4 7 2 7 4 3 7 8 2 8 3 8 4 2 6 1 7 5 5 0 1 1 5 4 4 8 5 5 5 7 1 6 7
4 5 5 8 5 7 5 2 7 6 6 4 8 6 5 1 7 5 3 4 6 1 4 6 1 2 1 7 2 8 8 2 8 5 7 7 5 3 5 5 6 1 7 3 3 6 3 6 7 6 5 5 7 6 4 1 8 5 2 4 4 8 4 7 1 2 6 4 7 1 8 5 0 0 0 0 0 0 0 0 0 7 3 7 3 3 5 8 4 0 4 8 5 5 5 7 1 6 7
2 3 7 5 6 8 7 5 6 7 8 7 6 5 3 2 1 3 5 1 4 7 6 7 5 6 3 8 7 2 6 4 2 4 5 3 1 5 7 7 3 8 5 4 7 3 5 4 6 2 2 2 1 1 3 7 4 6 1 7 2 2 5 0 0 0 0 0 0 0 0 0 2 4 6 3 6 3 8 3 4 4 5 4 8 1 8 7 0 3 4 8 5 5 5 7 1 6 7
1 4 6 7 7 4 1 3 2 4 5 2 3 1 6 7 3 2 0 0 0 0 0 0 0 0 0 2 6 7 1 3 4 3 8 6 6 2 4 6 1 2 2 2 2 2 1 3 3 7 6 3 8 3 1 8 3 1 7 8 3 6 1 2 4 7 2 2 5 3 1 6 5 3 4 4 2 2 7 8 7 6 4 0 7 7 4 2 2 1 4 8 5 5 5 7 1 6 7
8 8 3 1 2 2 4 6 3 3 7 3 2 8 1 4 5 4 4 5 2 6 7 8 3 5 4 0 0 0 0 0 0 0 0 0 7 1 8 2 5 3 4 7 4 4 2 1 4 1 8 8 5 5 8 4 5 3 3 3 7 5 8 3 8 8 7 6 1 4 2 2 8 6 8 2 7 1 5 7 1 8 8 2 0 6 2 5 6 5 4 8 5 5 5 7 1 6 7
3 6 1 6 4 5 8 8 5 2 2 1 4 3 2 3 8 1 8 8 7 2 1 2 8 3 7 4 3 5 2 6 6 2 4 4 4 8 3 1 7 6 1 5 5 0 0 0 0 0 0 0 0 0 5 2 7 8 5 5 5 3 6 6 7 1 1 5 6 8 3 4 3 7 7 7 4 5 1 4 8 5 2 1 2 8 0 6 8 7 4 8 5 5 5 7 1 6 7
6 7 8 3 1 3 6 1 8 5 1 8 7 2 8 5 6 6 1 2 5 8 8 5 2 4 2 3 1 6 5 8 3 6 1 8 8 6 2 4 4 5 3 1 8 7 4 8 8 4 1 1 3 7 0 0 0 0 0 0 0 0 0 4 3 4 5 1 3 2 6 1 6 2 3 6 5 6 3 6 3 2 6 6 6 4 3 0 1 8 4 8 5 5 5 7 1 6 7
5 2 2 2 8 6 2 7 4 0 0 0 0 0 0 0 0 0 7 6 3 3 2 3 7 7 8 1 8 1 7 5 1 1 3 5 3 7 6 8 2 7 8 8 6 5 6 5 2 3 4 6 4 8 6 5 1 4 8 6 6 4 3 1 6 3 3 8 8 6 7 7 1 5 1 1 1 7 2 1 2 3 0 8 4 2 6 3 3 6 4 8 5 5 5 7 1 6 7
0 0 0 0 0 0 0 0 0 1 4 5 1 4 7 8 4 8 3 4 6 1 4 6 1 2 1 8 7 2 6 4 2 4 5 3 6 2 4 6 1 2 2 2 2 4 2 1 4 1 8 8 5 5 5 2 7 8 5 5 5 3 6 4 3 4 5 1 3 2 6 1 1 5 1 1 1 7 2 1 2 0 7 7 8 7 2 6 1 6 3 3 2 1 7 2 8 5 4
7 1 4 4 3 1 3 4 1 6 6 4 8 6 5 1 7 5 6 3 8 4 5 4 4 1 6 2 6 7 1 3 4 3 8 6 7 1 8 2 5 3 4 7 4 3 5 4 6 2 2 2 1 1 0 0 0 0 0 0 0 0 0 1 6 3 3 8 8 6 7 7 3 7 7 7 4 5 1 4 8 1 3 3 7 6 8 0 3 7 3 3 2 1 7 2 8 5 4
4 5 5 8 5 7 5 2 7 8 3 6 5 7 4 6 2 7 2 7 1 5 3 1 6 8 5 0 0 0 0 0 0 0 0 0 1 5 7 7 3 8 5 4 7 2 1 3 3 7 6 3 8 3 6 5 1 4 8 6 6 4 3 6 7 1 1 5 6 8 3 4 6 2 3 6 5 6 3 6 3 7 1 5 0 1 4 3 8 8 3 3 2 1 7 2 8 5 4
2 3 7 5 6 8 7 5 6 4 5 2 3 1 6 7 3 2 4 5 2 6 7 8 3 5 4 4 3 5 2 6 6 2 4 4 8 6 2 4 4 5 3 1 8 5 6 5 2 3 4 6 4 8 2 3 6 2 4 2 1 7 7 5 2 5 4 7 2 7 4 3 0 0 0 0 0 0 0 0 0 4 4 2 2 4 6 4 5 0 3 3 2 1 7 2 8 5 4
1 4 6 7 7 4 1 3 2 3 7 3 2 8 1 4 5 4 5 1 4 7 6 7 5 6 3 3 1 6 5 8 3 6 1 8 3 7 6 8 2 7 8 8 6 0 0 0 0 0 0 0 0 0 7 6 2 7 6 1 8 1 2 7 1 2 6 4 7 1 8 5 4 1 5 5 8 4 6 5 5 6 8 4 6 2 0 1 4 2 3 3 2 1 7 2 8 5 4
8 8 3 1 2 2 4 6 3 7 8 7 6 5 3 2 1 3 0 0 0 0 0 0 0 0 0 1 8 1 7 5 1 1 3 5 4 8 3 1 7 6 1 5 5 7 4 8 8 4 1 1 3 7 4 1 8 5 2 4 4 8 4 8 5 6 8 3 4 5 5 8 7 8 2 8 3 8 4 2 6 8 5 0 4 8 3 8 7 4 3 3 2 1 7 2 8 5 4
3 6 1 6 4 5 8 8 5 5 1 8 7 2 8 5 6 6 7 6 3 3 2 3 7 7 8 5 5 4 4 1 7 7 6 1 0 0 0 0 0 0 0 0 0 6 3 6 7 6 5 5 7 6 3 7 4 6 1 7 2 2 5 2 4 7 2 2 5 3 1 6 8 6 8 2 7 1 5 7 1 5 6 8 1 0 5 7 2 5 3 3 2 1 7 2 8 5 4
6 7 8 3 1 3 6 1 8 0 0 0 0 0 0 0 0 0 8 8 7 2 1 2 8 3 7 6 4 3 3 7 5 8 2 2 5 3 5 5 6 1 7 3 3 1 7 7 5 5 3 4 6 4 1 8 3 1 7 8 3 6 1 3 8 8 7 6 1 4 2 2 2 4 6 3 6 3 8 3 4 2 0 1 5 3 7 2 6 3 3 3 2 1 7 2 8 5 4
5 2 2 2 8 6 2 7 4 2 2 1 4 3 2 3 8 1 1 2 5 8 8 5 2 4 2 7 2 8 8 2 8 5 7 7 2 4 1 3 8 4 6 6 1 8 8 2 1 8 7 7 2 2 8 4 5 3 3 3 7 5 8 0 0 0 0 0 0 0 0 0 5 3 4 4 2 2 7 8 7 3 2 6 3 5 1 5 0 1 3 3 2 1 7 2 8 5 4
0 0 0 0 0 0 0 0 0 3 7 3 2 8 1 4 5 4 1 2 5 8 8 5 2 4 2 6 4 3 3 7 5 8 2 2 1 5 7 7 3 8 5 4 7 5 6 5 2 3 4 6 4 8 4 1 8 5 2 4 4 8 4 2 4 7 2 2 5 3 1 6 3 7 7 7 4 5 1 4 8 0 8 6 5 1 6 8 2 7 1 5 3 2 8 5 6 4 8
7 1 4 4 3 1 3 4 1 7 8 7 6 5 3 2 1 3 7 6 3 3 2 3 7 7 8 7 2 8 8 2 8 5 7 7 6 2 4 6 1 2 2 2 2 0 0 0 0 0 0 0 0 0 2 3 6 2 4 2 1 7 7 3 8 8 7 6 1 4 2 2 6 2 3 6 5 6 3 6 3 1 5 8 3 7 0 4 6 8 1 5 3 2 8 5 6 4 8
4 5 5 8 5 7 5 2 7 4 5 2 3 1 6 7 3 2 8 8 7 2 1 2 8 3 7 5 5 4 4 1 7 7 6 1 7 1 8 2 5 3 4 7 4 7 4 8 8 4 1 1 3 7 7 6 2 7 6 1 8 1 2 0 0 0 0 0 0 0 0 0 1 5 1 1 1 7 2 1 2 7 4 1 1 6 3 1 0 6 1 5 3 2 8 5 6 4 8
2 3 7 5 6 8 7 5 6 0 0 0 0 0 0 0 0 0 2 7 1 5 3 1 6 8 5 2 6 7 1 3 4 3 8 6 4 8 3 1 7 6 1 5 5 6 3 6 7 6 5 5 7 6 8 4 5 3 3 3 7 5 8 4 3 4 5 1 3 2 6 1 4 1 5 5 8 4 6 5 5 4 0 5 7 8 5 5 1 2 1 5 3 2 8 5 6 4 8
1 4 6 7 7 4 1 3 2 2 2 1 4 3 2 3 8 1 3 4 6 1 4 6 1 2 1 0 0 0 0 0 0 0 0 0 8 6 2 4 4 5 3 1 8 1 7 7 5 5 3 4 6 4 3 7 4 6 1 7 2 2 5 1 6 3 3 8 8 6 7 7 7 8 2 8 3 8 4 2 6 6 2 7 0 4 7 7 3 4 1 5 3 2 8 5 6 4 8
8 8 3 1 2 2 4 6 3 5 1 8 7 2 8 5 6 6 6 3 8 4 5 4 4 1 6 8 7 2 6 4 2 4 5 3 3 7 6 8 2 7 8 8 6 8 8 2 1 8 7 7 2 2 1 8 3 1 7 8 3 6 1 6 7 1 1 5 6 8 3 4 0 0 0 0 0 0 0 0 0 8 6 3 8 2 1 2 8 0 1 5 3 2 8 5 6 4 8
3 6 1 6 4 5 8 8 5 6 6 4 8 6 5 1 7 5 0 0 0 0 0 0 0 0 0 3 1 6 5 8 3 6 1 8 2 4 1 3 8 4 6 6 1 4 2 1 4 1 8 8 5 5 6 5 1 4 8 6 6 4 3 5 2 5 4 7 2 7 4 3 2 4 6 3 6 3 8 3 4 5 3 0 6 5 2 3 5 3 1 5 3 2 8 5 6 4 8
6 7 8 3 1 3 6 1 8 8 3 6 5 7 4 6 2 7 4 5 2 6 7 8 3 5 4 1 8 1 7 5 1 1 3 5 0 0 0 0 0 0 0 0 0 3 5 4 6 2 2 2 1 1 5 2 7 8 5 5 5 3 6 7 1 2 6 4 7 1 8 5 5 3 4 4 2 2 7 8 7 2 1 2 4 0 8 6 4 1 1 5 3 2 8 5 6 4 8
5 2 2 2 8 6 2 7 4 1 4 5 1 4 7 8 4 8 5 1 4 7 6 7 5 6 3 4 3 5 2 6 6 2 4 4 5 3 5 5 6 1 7 3 3 2 1 3 3 7 6 3 8 3 0 0 0 0 0 0 0 0 0 8 5 6 8 3 4 5 5 8 8 6 8 2 7 1 5 7 1 3 7 4 2 3 4 0 7 5 1 5 3 2 8 5 6 4 8
0 0 0 0 0 0 0 0 0 7 8 7 6 5 3 2 1 3 8 8 7 2 1 2 8 3 7 2 6 7 1 3 4 3 8 6 8 6 2 4 4 5 3 1 8 8 8 2 1 8 7 7 2 2 6 5 1 4 8 6 6 4 3 7 1 2 6 4 7 1 8 5 8 6 8 2 7 1 5 7 1 0 5 1 7 4 1 3 4 5 6 7 1 4 2 1 4 8 1
7 1 4 4 3 1 3 4 1 4 5 2 3 1 6 7 3 2 1 2 5 8 8 5 2 4 2 0 0 0 0 0 0 0 0 0 3 7 6 8 2 7 8 8 6 6 3 6 7 6 5 5 7 6 5 2 7 8 5 5 5 3 6 8 5 6 8 3 4 5 5 8 2 4 6 3 6 3 8 3 4 1 4 6 0 2 5 6 7 3 6 7 1 4 2 1 4 8 1
4 5 5 8 5 7 5 2 7 3 7 3 2 8 1 4 5 4 7 6 3 3 2 3 7 7 8 8 7 2 6 4 2 4 5 3 4 8 3 1 7 6 1 5 5 1 7 7 5 5 3 4 6 4 0 0 0 0 0 0 0 0 0 5 2 5 4 7 2 7 4 3 5 3 4 4 2 2 7 8 7 7 8 8 8 8 7 0 5 1 6 7 1 4 2 1 4 8 1
2 3 7 5 6 8 7 5 6 2 2 1 4 3 2 3 8 1 6 3 8 4 5 4 4 1 6 3 1 6 5 8 3 6 1 8 0 0 0 0 0 0 0 0 0 2 1 3 3 7 6 3 8 3 4 1 8 5 2 4 4 8 4 3 8 8 7 6 1 4 2 2 1 5 1 1 1 7 2 1 2 4 2 3 6 0 4 8 6 6 6 7 1 4 2 1 4 8 1
1 4 6 7 7 4 1 3 2 5 1 8 7 2 8 5 6 6 2 7 1 5 3 1 6 8 5 1 8 1 7 5 1 1 3 5 5 3 5 5 6 1 7 3 3 4 2 1 4 1 8 8 5 5 2 3 6 2 4 2 1 7 7 0 0 0 0 0 0 0 0 0 3 7 7 7 4 5 1 4 8 6 6 5 4 3 2 4 0 7 6 7 1 4 2 1 4 8 1
8 8 3 1 2 2 4 6 3 0 0 0 0 0 0 0 0 0 3 4 6 1 4 6 1 2 1 4 3 5 2 6 6 2 4 4 2 4 1 3 8 4 6 6 1 3 5 4 6 2 2 2 1 1 7 6 2 7 6 1 8 1 2 2 4 7 2 2 5 3 1 6 6 2 3 6 5 6 3 6 3 8 0 7 2 5 8 1 2 8 6 7 1 4 2 1 4 8 1
3 6 1 6 4 5 8 8 5 8 3 6 5 7 4 6 2 7 5 1 4 7 6 7 5 6 3 6 4 3 3 7 5 8 2 2 6 2 4 6 1 2 2 2 2 7 4 8 8 4 1 1 3 7 8 4 5 3 3 3 7 5 8 1 6 3 3 8 8 6 7 7 0 0 0 0 0 0 0 0 0 5 1 4 5 7 3 5 3 0 6 7 1 4 2 1 4 8 1
6 7 8 3 1 3 6 1 8 1 4 5 1 4 7 8 4 8 0 0 0 0 0 0 0 0 0 7 2 8 8 2 8 5 7 7 7 1 8 2 5 3 4 7 4 5 6 5 2 3 4 6 4 8 3 7 4 6 1 7 2 2 5 6 7 1 1 5 6 8 3 4 4 1 5 5 8 4 6 5 5 2 7 0 3 6 6 7 8 2 6 7 1 4 2 1 4 8 1
5 2 2 2 8 6 2 7 4 6 6 4 8 6 5 1 7 5 4 5 2 6 7 8 3 5 4 5 5 4 4 1 7 7 6 1 1 5 7 7 3 8 5 4 7 0 0 0 0 0 0 0 0 0 1 8 3 1 7 8 3 6 1 4 3 4 5 1 3 2 6 1 7 8 2 8 3 8 4 2 6 3 3 2 1 1 0 2 1 4 6 7 1 4 2 1 4 8 1
0 0 0 0 0 0 0 0 0 4 5 2 3 1 6 7 3 2 7 6 3 3 2 3 7 7 8 3 1 6 5 8 3 6 1 8 5 3 5 5 6 1 7 3 3 3 5 4 6 2 2 2 1 1 8 4 5 3 3 3 7 5 8 6 7 1 1 5 6 8 3 4 7 8 2 8 3 8 4 2 6 0 4 8 6 3 8 5 8 4 7 1 4 8 6 4 3 7 3
7 1 4 4 3 1 3 4 1 3 7 3 2 8 1 4 5 4 8 8 7 2 1 2 8 3 7 1 8 1 7 5 1 1 3 5 2 4 1 3 8 4 6 6 1 2 1 3 3 7 6 3 8 3 3 7 4 6 1 7 2 2 5 4 3 4 5 1 3 2 6 1 0 0 0 0 0 0 0 0 0 1 8 1 4 5 4 7 1 0 7 1 4 8 6 4 3 7 3
4 5 5 8 5 7 5 2 7 7 8 7 6 5 3 2 1 3 1 2 5 8 8 5 2 4 2 4 3 5 2 6 6 2 4 4 0 0 0 0 0 0 0 0 0 4 2 1 4 1 8 8 5 5 1 8 3 1 7 8 3 6 1 1 6 3 3 8 8 6 7 7 4 1 5 5 8 4 6 5 5 7 5 6 2 0 2 2 3 2 7 1 4 8 6 4 3 7 3
2 3 7 5 6 8 7 5 6 5 1 8 7 2 8 5 6 6 3 4 6 1 4 6 1 2 1 6 4 3 3 7 5 8 2 2 7 1 8 2 5 3 4 7 4 0 0 0 0 0 0 0 0 0 6 5 1 4 8 6 6 4 3 8 5 6 8 3 4 5 5 8 5 3 4 4 2 2 7 8 7 4 6 7 5 6 0 3 7 1 7 1 4 8 6 4 3 7 3
1 4 6 7 7 4 1 3 2 0 0 0 0 0 0 0 0 0 6 3 8 4 5 4 4 1 6 7 2 8 8 2 8 5 7 7 1 5 7 7 3 8 5 4 7 7 4 8 8 4 1 1 3 7 5 2 7 8 5 5 5 3 6 5 2 5 4 7 2 7 4 3 8 6 8 2 7 1 5 7 1 6 0 3 3 1 3 6 5 5 7 1 4 8 6 4 3 7 3
8 8 3 1 2 2 4 6 3 2 2 1 4 3 2 3 8 1 2 7 1 5 3 1 6 8 5 5 5 4 4 1 7 7 6 1 6 2 4 6 1 2 2 2 2 5 6 5 2 3 4 6 4 8 0 0 0 0 0 0 0 0 0 7 1 2 6 4 7 1 8 5 2 4 6 3 6 3 8 3 4 8 2 5 1 7 6 0 4 3 7 1 4 8 6 4 3 7 3
3 6 1 6 4 5 8 8 5 1 4 5 1 4 7 8 4 8 4 5 2 6 7 8 3 5 4 2 6 7 1 3 4 3 8 6 3 7 6 8 2 7 8 8 6 1 7 7 5 5 3 4 6 4 4 1 8 5 2 4 4 8 4 0 0 0 0 0 0 0 0 0 6 2 3 6 5 6 3 6 3 5 7 2 7 2 7 8 0 8 7 1 4 8 6 4 3 7 3
6 7 8 3 1 3 6 1 8 6 6 4 8 6 5 1 7 5 5 1 4 7 6 7 5 6 3 0 0 0 0 0 0 0 0 0 4 8 3 1 7 6 1 5 5 8 8 2 1 8 7 7 2 2 2 3 6 2 4 2 1 7 7 2 4 7 2 2 5 3 1 6 1 5 1 1 1 7 2 1 2 2 3 4 0 8 1 4 2 6 7 1 4 8 6 4 3 7 3
5 2 2 2 8 6 2 7 4 8 3 6 5 7 4 6 2 7 0 0 0 0 0 0 0 0 0 8 7 2 6 4 2 4 5 3 8 6 2 4 4 5 3 1 8 6 3 6 7 6 5 5 7 6 7 6 2 7 6 1 8 1 2 3 8 8 7 6 1 4 2 2 3 7 7 7 4 5 1 4 8 3 1 0 8 4 5 1 6 7 7 1 4 8 6 4 3 7 3
