# Supplementary material for: Optimal shortening of uniform covering arrays
Source: PLoS One. 2017 Dec 21;12(12):e0189283. doi: 10.1371/journal.pone.0189283 (PMC5739513; doi:10.1371/journal.pone.0189283)
Supplement: S2 Dataset — (ZIP) [file pone.0189283.s002.zip › L2/N206k78v10^78t2.ca]

C Covering array with N=206 k=78 v=10^78 t=2
C by parallelSA at 20/10/17 10:39:25
206 78 10^78 2
0 0 0 0 0 0 0 0 0 0 0 0 0 0 0 0 0 0 0 0 0 0 0 0 0 0 0 0 0 0 0 0 0 0 0 0 0 0 0 0 0 0 0 0 0 0 0 0 0 0 0 0 0 0 0 0 0 0 0 0 0 0 0 0 0 0 0 0 0 0 0 0 0 0 0 0 0 0
1 1 1 1 1 1 1 1 1 1 1 1 1 1 1 1 1 1 1 1 1 1 1 1 1 1 1 1 1 1 1 1 1 1 1 1 1 1 1 1 1 1 1 1 1 1 1 1 1 1 1 1 1 1 1 1 1 1 1 1 1 1 1 1 1 1 1 1 1 1 1 1 1 1 1 1 1 1
8 4 6 4 5 0 3 4 9 3 1 8 6 8 6 1 1 5 7 5 3 3 9 3 2 8 7 4 8 2 2 6 9 0 5 1 8 4 8 9 9 6 2 9 6 1 8 2 0 4 4 9 3 9 7 6 2 7 2 2 0 7 9 0 1 2 8 5 7 5 6 8 6 6 3 3 9 1
1 5 1 0 8 1 1 7 1 1 9 2 0 1 8 3 7 2 2 2 6 6 4 3 6 5 2 1 9 2 4 5 5 7 1 3 2 2 1 4 6 9 6 8 3 4 0 5 7 6 8 1 7 0 9 1 6 1 8 2 3 1 1 1 9 1 8 3 4 0 7 0 4 7 6 8 1 9
9 4 8 5 7 5 4 2 2 4 7 8 5 8 4 6 3 4 6 8 3 2 7 4 6 8 6 3 5 3 7 7 3 4 9 2 7 3 5 0 9 9 3 7 0 4 7 0 6 6 6 5 5 3 1 2 5 0 0 8 4 4 5 7 4 0 3 9 2 4 2 0 4 8 1 7 8 0
9 8 8 5 4 1 2 9 1 6 6 6 6 4 0 3 4 3 2 1 0 6 3 6 3 6 4 2 2 0 1 4 7 7 0 1 0 5 4 2 8 4 6 4 9 4 8 9 5 6 0 4 6 6 8 1 0 8 6 4 1 5 5 1 6 0 4 1 4 3 3 9 5 3 8 3 9 3
7 8 6 9 0 3 1 6 5 4 9 0 9 7 7 2 9 9 1 6 1 6 0 4 0 5 6 8 6 8 4 2 1 3 7 1 6 6 8 3 4 8 8 9 6 9 1 5 1 1 7 0 5 2 8 4 9 3 6 6 8 1 4 7 0 8 3 3 2 1 8 0 8 2 3 5 6 5
5 3 4 9 4 2 1 9 9 1 3 8 4 7 6 7 0 0 7 9 8 2 1 5 3 6 9 3 0 1 8 2 7 7 9 8 9 3 3 8 5 7 4 7 9 8 1 5 9 7 2 2 0 1 7 0 4 0 4 4 1 7 3 1 3 2 7 6 2 8 7 3 8 9 5 5 0 2
1 3 4 8 8 6 9 6 7 6 7 6 6 8 1 1 6 2 9 3 2 5 6 7 7 0 5 6 5 9 4 8 7 0 7 0 0 8 1 3 4 9 2 4 0 8 9 3 5 0 8 9 0 9 0 0 9 7 4 2 5 2 1 8 4 3 9 8 5 9 2 9 3 8 4 2 1 8
8 7 4 8 3 9 5 2 0 7 8 1 7 4 4 0 2 9 7 3 5 3 5 3 2 4 9 5 3 5 9 3 4 6 4 4 3 8 8 4 4 2 6 7 1 7 6 8 8 1 4 5 5 7 8 0 1 2 6 4 5 8 5 3 0 5 5 0 0 0 3 1 6 8 0 7 9 2
2 9 2 0 8 5 9 7 6 7 5 7 2 7 3 7 7 0 1 3 2 8 5 6 8 9 0 7 7 5 9 2 0 4 0 0 9 5 3 9 3 0 0 1 6 6 5 2 6 1 5 4 9 7 9 4 6 7 2 5 4 3 1 7 7 2 4 8 3 6 3 8 2 5 9 5 2 1
7 9 5 4 1 7 5 3 8 5 8 7 4 7 7 2 2 5 4 1 2 4 6 1 5 9 7 2 1 8 3 1 9 5 5 1 3 8 7 0 3 6 2 4 0 7 6 0 3 5 2 3 1 8 5 5 9 0 0 4 3 8 6 4 2 0 2 6 8 9 5 0 5 9 6 1 4 0
5 8 6 0 9 7 8 1 8 8 2 7 4 2 9 9 3 9 2 9 3 4 1 4 2 2 8 6 3 1 4 0 7 2 3 6 0 9 2 4 0 6 5 3 7 5 6 7 0 2 5 1 8 5 4 9 5 0 2 5 5 7 7 2 4 8 4 0 6 6 8 9 0 1 3 8 5 7
0 3 4 6 9 4 8 9 7 9 5 4 0 2 8 5 2 1 7 7 6 6 0 8 9 3 1 1 6 2 9 4 5 1 1 8 4 3 5 7 7 5 0 6 5 3 8 1 1 5 5 9 5 6 1 4 2 1 8 0 5 2 6 0 2 1 2 5 6 7 2 2 7 7 1 0 4 9
1 1 8 0 6 1 0 5 8 8 2 7 0 1 0 7 6 1 6 1 6 0 2 3 3 1 4 8 3 7 7 9 6 3 5 5 3 1 9 7 6 7 9 8 6 6 1 1 9 1 5 3 5 9 6 6 6 0 8 6 5 1 7 1 0 1 1 9 5 7 0 6 1 1 2 4 1 6
5 3 4 4 3 8 8 7 2 0 4 9 7 9 3 6 4 5 5 0 4 7 0 2 4 2 7 5 3 0 0 3 9 8 5 1 1 7 4 2 8 6 2 1 4 8 2 7 1 0 7 4 9 0 8 2 1 6 4 9 7 9 1 2 4 6 5 9 2 4 0 5 7 5 1 5 7 5
3 0 5 8 1 6 9 8 2 3 5 0 4 0 8 6 7 9 3 5 0 6 9 5 1 0 9 2 1 2 2 1 4 9 4 4 9 5 6 3 0 2 6 8 3 6 5 9 2 4 3 6 6 9 5 2 9 9 5 5 9 3 3 5 4 4 2 9 2 4 6 7 1 2 1 2 5 7
2 6 3 8 8 6 1 5 2 5 9 2 5 5 6 4 9 6 3 7 4 4 7 3 9 0 0 2 0 0 5 9 6 5 3 2 6 6 4 4 3 4 1 2 9 9 1 2 6 3 6 4 7 9 4 0 2 9 3 6 7 1 6 6 5 3 5 5 1 6 1 5 9 0 6 2 0 6
6 9 0 7 0 9 2 4 2 2 3 7 0 7 6 6 6 3 2 2 2 9 2 9 9 9 3 0 0 9 5 0 8 6 3 3 4 9 9 5 3 8 4 9 9 2 4 4 8 8 9 9 3 6 0 2 0 4 9 3 5 6 9 3 4 8 0 9 2 4 8 6 8 6 1 3 3 8
1 1 9 6 2 1 8 7 4 7 0 4 3 9 2 6 1 5 9 9 6 9 1 2 0 1 8 5 0 2 8 6 0 7 7 5 7 8 2 8 6 2 4 9 1 6 3 1 2 6 3 1 8 0 6 0 9 9 2 3 0 5 7 1 9 1 1 3 6 5 1 2 5 8 9 9 8 9
7 8 3 1 9 0 7 6 2 7 6 2 3 3 5 6 8 6 4 3 7 4 5 1 5 7 2 8 2 5 9 8 7 0 8 9 2 1 7 1 2 1 8 6 7 5 3 3 0 1 2 7 7 7 3 2 7 3 3 1 0 2 2 0 4 9 7 9 2 4 3 3 5 3 1 9 4 3
8 2 7 0 2 2 6 9 2 5 2 3 9 2 2 6 5 0 7 1 1 3 6 3 2 6 0 9 4 8 3 4 0 1 0 0 5 2 8 8 1 0 0 2 2 3 9 6 5 5 4 8 2 8 4 2 4 5 7 7 8 5 4 6 4 7 9 9 2 4 5 9 6 4 1 4 9 6
2 4 8 6 2 3 0 5 8 0 5 6 7 0 2 6 8 1 2 7 7 3 2 0 4 5 1 6 1 5 3 2 5 5 1 5 1 8 5 0 1 5 9 1 2 4 4 9 8 6 2 7 0 2 3 7 2 2 2 7 0 7 5 2 3 3 0 5 3 0 6 3 1 2 7 1 6 5
0 2 7 6 3 1 9 4 8 4 6 1 5 3 3 0 0 1 6 2 8 4 8 2 8 0 1 1 2 4 0 0 5 7 1 5 7 4 6 3 8 5 9 7 7 3 6 4 9 5 1 3 4 9 7 3 9 8 7 9 1 6 4 1 1 6 6 3 1 4 3 8 8 3 4 2 9 2
7 5 6 6 1 6 4 8 6 1 2 5 3 2 1 1 4 1 0 8 4 2 1 8 2 8 1 3 7 9 0 4 5 6 1 5 4 0 4 6 4 5 9 9 9 7 3 7 7 4 3 4 1 2 0 9 3 5 5 2 2 3 0 7 0 9 5 4 1 8 7 0 2 4 1 7 3 1
3 8 3 6 5 1 2 2 3 3 8 9 4 5 7 4 1 1 8 8 5 7 6 9 6 9 1 5 6 6 6 7 5 7 1 5 9 7 8 5 7 5 9 8 6 5 9 0 9 1 5 2 9 6 9 6 0 6 3 0 1 4 2 4 4 5 9 7 3 1 1 9 5 0 0 3 0 4
9 5 8 7 5 3 3 9 5 2 7 9 8 7 1 7 8 7 1 6 3 1 6 2 2 0 7 0 7 4 2 3 7 4 4 2 9 9 7 7 1 3 7 0 5 7 0 1 3 6 9 3 9 5 4 3 9 1 8 9 5 5 9 9 4 1 7 2 9 5 0 2 1 2 6 9 0 9
6 1 2 6 0 2 4 6 0 9 1 8 8 7 6 8 9 1 7 3 6 8 4 4 1 1 1 2 3 3 5 8 5 0 1 5 0 7 7 9 6 5 9 0 8 3 5 6 4 9 0 5 6 8 1 4 4 0 6 6 4 1 8 9 4 4 8 6 1 2 0 5 9 5 7 4 7 8
0 7 2 5 4 6 9 1 7 2 0 3 0 6 9 8 8 8 3 8 7 3 0 9 3 0 3 9 8 5 1 7 4 7 7 9 4 2 7 3 5 0 7 3 1 1 2 0 9 9 7 1 8 9 3 6 9 5 1 4 1 4 7 1 9 2 5 4 2 0 4 5 2 1 6 8 8 3
2 6 3 7 1 5 4 1 0 3 4 6 6 9 9 4 5 5 6 2 1 1 3 5 5 8 9 0 4 8 9 2 3 6 2 0 9 8 8 9 2 4 8 3 9 0 8 3 3 3 0 1 8 3 1 3 1 2 0 1 8 6 7 5 2 6 6 9 7 8 0 7 7 1 9 8 3 4
7 3 4 2 2 2 2 1 2 4 1 2 5 4 9 5 2 4 5 5 9 9 4 6 1 9 2 8 7 7 3 1 0 3 4 1 7 1 5 5 1 7 1 3 8 8 0 9 8 0 1 1 8 6 2 8 0 3 4 7 7 3 7 0 0 7 8 6 3 5 9 1 6 1 4 8 0 1
3 4 5 8 5 8 6 1 5 7 7 5 3 7 9 0 4 7 7 6 5 0 2 7 8 3 6 1 5 0 6 9 8 5 5 8 2 4 4 8 8 1 0 3 0 6 4 2 7 4 9 1 8 8 8 2 4 8 5 0 4 8 7 8 7 5 0 5 5 2 2 6 4 1 5 8 6 5
8 9 1 4 6 8 8 0 7 3 6 0 1 6 2 9 6 8 4 6 9 1 7 0 1 8 9 1 9 9 3 5 1 3 0 2 9 0 4 2 8 1 5 8 7 1 7 2 6 9 5 9 1 0 6 2 8 2 1 7 5 8 8 5 1 7 1 6 0 1 3 0 8 3 9 5 8 8
2 6 1 3 6 1 3 6 3 4 2 9 1 2 0 5 7 5 0 3 0 7 2 4 3 4 6 1 9 2 1 5 7 7 6 3 7 7 6 6 5 0 1 7 2 0 4 3 9 3 9 6 9 5 6 0 8 6 6 4 8 2 6 1 8 2 1 9 8 2 5 6 6 4 3 6 4 7
0 3 1 9 6 3 0 9 1 2 8 1 1 5 5 5 3 7 5 1 3 8 9 5 2 5 3 1 9 3 9 5 0 1 8 4 4 4 9 4 2 4 2 9 6 8 5 6 2 0 6 5 4 2 6 6 8 8 4 1 4 5 1 3 3 9 1 0 1 3 1 7 5 0 8 1 6 0
9 4 1 1 6 6 9 7 0 9 1 7 1 4 7 6 5 2 3 0 1 9 5 8 8 0 4 1 9 8 6 5 3 8 4 6 3 9 8 3 7 8 0 0 8 4 3 7 0 6 2 8 3 9 6 8 8 4 0 0 8 9 5 9 7 5 1 4 9 9 9 3 0 7 3 2 7 6
7 8 1 2 6 4 5 8 7 0 7 3 1 8 6 3 0 0 8 5 8 3 3 2 9 3 7 1 9 4 5 5 4 9 3 7 1 2 3 9 3 9 8 1 0 5 8 9 3 1 0 3 2 4 6 3 8 5 3 3 2 3 2 2 0 8 1 7 4 6 2 4 4 8 5 0 5 2
4 5 1 0 6 2 6 4 2 6 5 2 1 0 4 7 1 6 7 2 5 4 0 6 6 6 5 1 9 6 7 5 8 6 9 1 0 1 0 8 9 2 7 4 3 7 2 4 1 2 7 2 7 8 6 1 8 3 2 8 3 6 0 8 6 0 1 4 6 2 6 5 1 2 0 4 3 4
2 4 9 4 1 4 9 0 9 1 4 3 7 5 8 4 9 2 4 9 0 6 1 9 2 2 6 1 8 1 8 8 0 6 3 9 8 0 0 1 4 3 6 9 0 9 4 7 9 7 1 3 7 7 4 2 0 9 6 8 7 1 5 1 0 7 3 2 6 9 7 8 4 5 7 6 7 4
4 6 2 5 8 6 7 4 0 5 6 5 2 6 6 0 8 4 8 1 8 1 6 8 3 5 6 7 7 8 3 2 3 9 9 2 2 1 2 2 7 9 3 9 4 5 3 7 2 5 1 9 3 8 9 0 6 6 4 1 9 2 9 5 0 6 4 0 0 0 5 5 9 6 0 3 6 5
3 1 5 3 9 5 0 0 2 6 1 4 6 1 6 7 4 1 9 0 6 1 7 1 9 6 1 9 0 7 9 3 5 9 1 5 9 2 0 7 6 5 8 4 8 2 6 3 0 4 8 1 9 5 2 5 6 1 8 8 7 2 4 3 1 0 3 1 4 2 8 8 2 1 8 7 9 5
4 0 1 6 1 8 5 2 2 1 1 4 0 5 1 8 6 1 5 9 6 6 1 3 5 1 1 7 3 1 8 9 5 2 1 5 2 3 3 8 2 4 9 1 4 0 2 3 2 7 9 0 3 6 7 3 8 9 1 5 8 5 6 4 3 8 9 8 0 7 7 1 0 3 3 4 8 0
8 2 7 4 5 8 1 0 8 2 9 8 0 0 1 5 9 4 5 3 9 2 3 9 8 2 3 3 1 7 6 8 7 0 2 7 6 6 2 2 7 2 0 7 3 9 1 3 3 5 0 8 6 0 2 2 1 0 7 6 6 1 2 3 9 5 4 8 9 8 6 4 1 6 0 1 4 1
4 5 9 3 3 7 1 9 3 3 9 7 4 8 3 1 9 3 0 1 7 9 4 5 4 4 9 0 5 5 0 4 0 1 5 6 6 6 7 6 8 9 7 8 0 9 1 6 4 2 5 7 3 5 3 3 6 4 2 6 0 1 0 5 7 6 8 6 6 0 2 1 4 8 2 6 9 3
3 9 6 9 4 9 6 5 4 1 0 3 5 4 8 4 6 6 0 9 4 3 1 6 5 5 8 5 4 4 6 8 3 0 5 7 8 7 2 7 9 0 6 4 5 4 6 1 6 9 6 5 3 1 5 5 6 1 8 1 8 3 2 2 7 1 0 0 2 7 7 2 8 4 4 5 7 9
5 3 4 5 1 5 1 3 9 9 9 3 8 3 8 0 9 0 6 4 5 3 2 8 1 8 8 9 2 6 2 6 2 2 4 3 6 6 0 0 0 1 2 0 7 9 1 8 8 0 9 2 2 3 9 7 5 5 4 6 3 1 1 9 4 4 0 4 8 7 3 6 5 3 9 7 2 4
0 7 2 7 7 9 1 7 6 7 9 6 3 2 4 6 9 2 2 0 8 1 9 7 6 9 2 6 4 4 7 3 9 8 9 4 6 6 3 5 9 0 5 6 2 9 1 7 2 9 3 3 0 6 7 6 0 7 1 6 2 1 8 0 2 0 2 2 0 2 5 7 6 4 4 3 7 2
6 9 0 2 2 4 1 2 7 6 9 1 6 9 2 7 9 7 8 8 0 0 5 6 2 3 5 1 3 2 3 7 3 4 0 9 6 6 6 9 1 6 4 4 4 9 1 0 0 8 2 6 4 4 5 8 3 8 9 6 9 1 9 8 8 7 7 0 7 4 0 3 7 5 7 0 8 7
3 0 5 1 4 1 1 4 4 0 9 5 7 4 0 8 9 8 4 2 3 8 6 2 3 7 7 4 7 3 1 0 8 7 6 0 6 6 5 1 5 7 6 1 8 9 1 4 9 4 4 5 1 7 1 9 7 2 5 6 4 1 3 1 1 2 9 9 3 9 9 9 0 7 5 9 3 0
5 4 6 2 7 7 3 2 1 7 5 0 8 3 6 3 5 6 0 8 4 8 8 7 9 9 9 1 0 8 5 1 9 4 7 3 2 0 8 6 5 3 0 6 3 8 6 0 7 0 1 8 1 5 3 1 1 2 4 3 8 4 1 0 6 8 9 1 4 3 6 8 1 2 8 6 8 6
4 7 2 9 1 3 0 4 1 5 7 9 9 8 8 3 2 5 4 2 9 3 5 4 8 5 0 5 5 7 2 0 8 6 4 9 5 7 9 4 0 9 5 2 0 1 3 4 0 9 3 0 9 2 2 1 2 6 1 5 6 6 8 6 6 4 7 1 4 3 2 3 7 8 8 1 0 1
7 9 0 4 9 6 9 0 1 0 2 8 7 2 5 3 1 7 7 6 5 1 4 9 4 0 8 3 4 6 9 9 4 3 9 0 1 3 6 3 2 8 1 1 2 2 0 2 4 8 6 2 5 9 9 1 9 0 9 1 3 8 9 2 6 9 8 1 4 3 5 1 0 4 8 2 2 4
3 0 5 3 2 5 4 6 1 8 8 7 2 5 2 3 0 8 6 3 8 9 0 0 2 8 2 0 6 4 3 8 3 0 3 8 8 9 3 0 1 2 2 5 6 6 2 3 1 4 7 3 3 3 7 1 5 4 5 7 2 2 3 4 6 7 5 1 4 3 1 5 9 0 8 7 4 2
8 2 7 0 8 4 5 7 1 3 0 2 4 6 1 3 3 2 8 0 3 4 2 5 0 3 3 8 8 3 4 3 2 8 5 2 9 1 5 9 4 7 8 8 1 3 4 7 8 5 9 5 7 4 1 1 3 3 7 2 4 9 4 5 6 3 0 1 4 3 4 6 2 9 8 0 7 0
2 6 9 1 5 0 7 5 1 4 4 1 5 7 7 3 6 0 5 7 7 0 9 8 6 2 6 9 3 9 6 2 6 5 2 4 7 2 7 1 9 6 7 7 4 7 5 5 2 2 4 9 2 7 0 1 7 5 2 0 5 7 0 7 6 5 2 1 4 3 0 7 8 5 8 9 5 8
5 0 6 2 5 9 4 5 6 5 7 0 6 0 1 7 3 2 5 1 0 7 6 2 4 0 8 4 8 8 3 6 1 6 6 8 7 3 4 1 0 4 7 5 7 4 7 3 8 5 7 2 4 8 7 4 2 3 3 8 5 4 8 3 7 9 8 8 3 6 5 3 7 7 9 6 7 3
3 0 3 5 6 7 0 7 0 1 9 2 5 2 0 7 6 7 1 9 2 4 1 8 4 5 0 0 9 1 8 5 9 3 6 6 3 1 9 4 8 2 8 2 2 9 8 0 5 7 0 9 4 1 7 9 1 3 5 9 2 4 2 3 9 6 1 5 8 1 3 4 6 2 4 7 8 8
8 2 7 3 0 6 1 8 4 1 9 9 6 4 3 0 8 6 6 9 7 7 1 6 9 8 3 5 7 1 8 9 1 2 4 0 0 7 7 0 3 6 3 4 8 3 5 2 3 7 3 8 5 1 3 6 5 6 7 3 4 8 8 0 8 8 2 6 9 6 7 7 0 0 1 9 6 3
4 5 8 7 8 0 2 5 3 1 9 1 3 6 5 6 5 8 2 9 1 0 1 2 1 9 8 9 6 1 8 0 6 5 8 1 1 4 8 5 0 9 0 0 1 7 1 3 9 7 6 6 1 1 5 4 1 8 2 6 1 2 4 1 1 4 8 0 5 8 7 0 2 8 6 3 4 6
8 3 4 6 7 9 7 0 9 7 0 7 9 6 4 8 7 1 1 1 0 9 0 7 3 7 1 0 8 9 2 9 5 7 1 5 5 9 0 1 9 5 9 2 1 8 8 2 9 3 6 6 3 4 5 8 7 4 4 8 1 8 1 1 2 0 4 3 5 6 9 4 7 9 0 9 5 7
8 0 7 6 7 0 7 1 1 0 5 3 7 7 9 7 0 9 0 4 9 6 5 2 6 4 1 2 6 9 7 6 5 3 1 5 3 7 9 2 2 5 5 3 2 2 7 5 3 5 2 1 8 5 0 0 6 4 3 2 9 5 7 6 8 4 7 1 2 3 1 8 9 1 9 8 2 0
1 8 3 3 2 8 3 2 4 9 0 8 8 6 5 7 4 4 9 2 4 5 9 7 7 4 8 3 8 0 3 0 8 4 0 4 3 3 1 6 1 3 8 2 1 5 5 4 8 1 8 3 6 5 8 2 6 0 3 7 2 6 0 6 2 7 2 7 1 0 4 7 3 7 3 5 1 5
1 2 7 9 4 5 0 8 3 7 4 7 3 9 0 8 1 3 9 5 5 5 7 7 7 5 2 0 3 6 1 1 4 7 6 2 2 9 1 4 5 6 0 6 4 3 7 9 9 5 8 2 3 2 9 5 2 4 7 4 1 3 4 1 0 2 3 5 9 4 0 0 3 5 9 1 1 4
1 7 2 5 5 4 4 9 0 0 3 2 7 7 7 5 7 6 9 1 0 5 8 7 7 8 7 8 0 2 6 4 0 5 2 8 1 1 1 0 7 8 5 1 9 1 6 6 4 9 8 6 7 3 5 7 5 3 1 0 8 5 8 3 1 5 6 2 2 6 8 8 3 6 2 7 1 7
1 6 6 7 3 9 2 0 2 8 5 3 2 0 3 9 3 0 9 6 3 5 5 7 7 9 4 9 1 3 0 9 1 3 5 9 8 2 1 5 8 2 1 5 3 0 3 2 0 3 8 5 2 6 1 6 0 5 6 9 4 8 6 4 7 6 7 3 8 8 6 3 3 2 7 3 1 0
1 0 5 2 7 7 5 3 6 2 6 9 0 3 6 0 5 5 9 7 1 5 4 7 7 3 3 5 2 8 7 2 6 6 9 6 4 7 1 9 9 1 6 8 7 6 0 5 2 4 8 0 4 4 4 8 3 6 5 8 7 7 5 9 3 0 8 9 6 1 3 1 3 4 6 9 1 6
1 4 8 1 0 0 7 4 9 3 2 1 4 2 2 2 2 7 9 4 9 5 0 7 7 7 9 1 4 7 5 6 2 2 3 1 9 4 1 1 3 0 3 0 2 4 2 8 1 6 8 4 5 7 2 3 7 8 0 3 6 0 2 5 9 8 5 0 3 2 5 5 3 9 1 6 1 1
1 9 0 0 1 2 6 7 5 4 8 5 5 5 8 6 8 8 9 0 7 5 3 7 7 6 6 4 6 5 2 3 9 8 4 7 7 0 1 8 0 4 4 7 6 2 8 7 3 8 8 7 1 8 3 9 4 2 9 5 0 9 9 7 5 4 4 6 7 7 1 4 3 0 0 4 1 3
3 2 3 3 9 8 4 3 0 2 7 3 3 2 7 0 3 7 3 2 1 6 2 5 1 6 4 8 2 9 5 8 6 8 7 7 7 3 6 9 1 7 5 4 6 4 7 2 1 8 3 3 1 6 3 0 7 7 2 8 7 4 6 2 0 2 7 0 0 0 8 8 1 9 0 1 5 1
8 5 5 1 1 5 0 5 5 2 0 6 4 5 1 8 0 6 7 2 9 3 2 3 2 3 2 2 1 9 5 1 7 4 8 9 0 0 8 2 5 1 8 5 4 0 0 7 6 8 4 2 4 6 5 7 9 6 4 0 4 0 8 7 8 6 2 7 6 8 8 5 6 7 4 6 9 5
7 3 6 7 5 5 6 8 0 9 2 9 6 9 8 0 5 3 4 6 4 4 8 1 5 2 3 4 8 7 1 6 8 4 3 3 5 2 7 6 8 8 4 8 8 3 9 5 6 2 2 6 6 4 7 0 2 8 1 7 4 5 3 7 0 3 8 0 0 0 1 4 5 2 0 2 4 4
2 0 7 1 2 8 5 4 4 4 8 0 9 0 6 5 2 6 1 8 0 8 7 6 8 0 2 9 4 3 7 4 7 8 8 9 3 8 3 6 0 1 8 9 8 7 6 5 1 6 5 9 3 3 4 3 4 8 1 4 7 8 9 2 5 3 9 4 5 1 2 4 2 6 7 3 2 4
5 9 8 1 7 4 3 9 0 6 1 7 5 7 2 0 1 6 5 4 2 7 4 2 4 9 2 3 5 4 6 7 7 3 8 9 8 4 4 3 3 1 8 2 3 1 8 9 7 3 7 8 2 2 1 0 5 9 5 2 6 7 4 9 0 4 3 0 0 0 4 7 7 4 0 4 7 7
8 0 8 3 7 3 7 7 8 9 6 0 5 0 3 2 8 7 7 6 0 3 8 3 2 0 4 3 5 7 1 7 6 2 7 7 2 1 8 5 0 7 5 1 9 5 3 4 4 2 4 4 9 4 1 5 5 4 9 1 2 2 1 8 2 8 3 6 8 9 1 6 6 5 6 5 9 8
4 4 0 9 0 8 6 5 8 7 2 8 0 8 1 2 5 8 8 3 3 1 5 8 3 8 5 0 0 5 9 0 2 8 2 6 5 2 2 3 9 3 1 5 3 3 9 9 1 1 1 2 4 7 0 5 0 9 5 7 7 5 8 2 2 4 0 6 8 9 3 7 9 7 6 6 6 7
0 2 9 8 4 5 8 4 8 6 4 3 8 2 6 2 4 9 0 4 1 0 4 0 0 6 9 6 6 4 6 9 4 4 4 4 1 7 0 1 1 2 6 9 7 8 2 3 6 3 0 9 3 2 2 5 3 3 3 9 4 9 9 7 2 9 6 6 8 9 4 3 0 6 6 3 0 3
2 5 3 5 9 9 3 8 8 0 1 6 3 5 8 2 1 4 1 0 9 8 0 6 8 3 6 8 2 0 0 8 3 6 9 2 8 4 3 8 5 9 3 8 2 1 8 6 8 0 5 6 6 0 3 5 7 5 7 2 5 7 3 3 2 7 7 6 8 9 0 9 2 2 6 2 2 6
5 8 7 7 2 6 0 2 8 8 0 2 9 3 4 2 0 3 5 7 7 7 3 2 4 7 3 9 4 6 4 4 8 9 3 3 0 0 4 9 2 8 4 7 6 0 0 2 2 9 7 5 5 5 4 5 4 7 2 0 9 0 5 5 2 2 9 6 8 9 9 8 7 8 6 7 7 1
9 6 4 2 3 0 9 9 8 2 5 5 7 6 2 2 7 2 6 2 8 2 2 4 6 5 8 5 3 9 5 3 1 0 6 8 9 5 5 6 7 4 7 2 8 6 5 5 0 8 6 8 2 6 8 5 1 8 1 5 0 3 4 0 2 3 5 6 8 9 8 4 4 4 6 4 8 4
6 3 2 1 8 2 4 0 8 3 7 9 2 9 0 2 3 6 2 5 4 9 9 9 9 2 2 7 7 2 2 2 7 1 8 9 7 3 9 4 8 1 8 0 1 4 7 8 5 4 9 0 0 9 9 5 6 2 6 8 8 4 0 6 2 5 4 6 8 9 6 1 8 0 6 0 3 2
3 7 6 0 5 4 2 6 8 4 3 1 6 4 5 2 6 0 3 8 5 6 7 5 1 4 0 4 8 3 7 6 0 3 0 0 4 9 6 2 4 0 0 6 4 2 4 7 7 6 3 7 7 3 7 5 2 6 4 3 6 6 2 9 2 6 8 6 8 9 2 5 1 3 6 9 5 5
0 6 7 4 2 4 4 8 5 7 7 5 9 6 8 8 3 5 0 3 8 0 5 0 0 5 7 9 4 5 9 4 9 3 5 1 7 3 0 5 7 6 2 8 9 4 7 4 7 1 0 6 6 7 4 7 4 4 9 8 6 4 3 9 8 8 9 7 6 8 3 6 0 2 4 2 0 8
2 3 9 3 4 0 2 2 5 5 3 9 8 9 4 8 6 7 1 1 4 8 6 6 8 2 4 6 6 8 3 9 6 0 7 7 4 9 3 3 8 7 5 7 3 2 4 9 0 5 5 5 5 8 2 7 3 9 5 3 0 6 5 0 8 4 6 7 6 8 5 7 2 8 4 7 2 7
1 6 2 5 2 4 1 6 2 6 8 7 4 3 3 2 4 2 5 5 9 5 2 4 9 6 1 4 2 8 0 9 8 2 8 7 3 6 0 7 4 6 9 2 5 9 9 1 5 9 2 2 1 7 0 9 1 1 8 4 7 1 5 7 8 1 3 2 5 0 1 2 2 6 9 0 1 9
6 0 4 5 3 7 6 6 5 6 2 0 7 0 5 8 5 4 2 4 0 9 4 9 9 0 6 5 3 4 6 3 3 5 9 2 5 2 9 9 0 9 3 6 6 3 9 2 3 3 9 7 7 2 8 7 1 7 2 7 3 5 2 4 8 2 5 7 6 8 4 8 8 3 4 9 3 1
3 4 2 7 8 3 5 9 5 0 8 8 2 8 2 8 2 3 3 0 3 6 0 5 1 8 3 7 7 0 0 2 8 2 3 3 3 8 6 1 9 8 4 2 7 7 6 3 4 0 3 8 2 0 9 7 6 3 3 4 2 8 4 8 8 9 4 7 6 8 0 3 1 4 4 4 5 3
6 1 7 2 1 3 7 2 3 0 1 4 2 1 0 6 3 3 5 8 7 4 9 0 3 3 6 6 0 7 4 7 2 7 8 0 1 0 8 7 6 2 5 9 5 6 9 1 7 3 3 7 2 8 8 1 7 1 8 4 1 6 8 1 0 1 8 7 8 6 3 2 4 9 8 2 2 9
4 8 8 0 7 9 8 3 5 3 4 2 5 3 7 8 4 0 8 5 7 1 9 8 3 7 0 3 5 2 2 7 0 6 0 0 1 7 2 6 2 0 0 4 8 8 2 5 8 4 1 3 1 9 1 7 5 8 1 9 5 9 6 3 8 3 3 7 6 8 6 4 9 9 4 1 6 4
3 5 0 4 0 2 7 2 6 6 6 6 0 5 4 7 8 5 3 4 9 6 4 5 1 3 7 0 0 4 6 0 9 1 5 1 2 1 6 6 5 6 2 7 8 5 3 5 5 3 3 5 5 2 0 4 0 8 1 1 8 2 5 6 7 3 0 8 3 6 4 4 1 8 9 7 5 4
9 8 5 3 1 4 6 4 6 0 2 2 4 3 6 7 5 7 6 0 7 2 0 4 6 7 4 2 1 0 0 1 6 3 7 7 5 2 5 4 2 7 5 9 1 3 9 8 7 0 6 9 3 0 5 4 9 2 6 7 6 5 9 9 7 5 2 8 3 6 0 1 4 6 9 3 8 2
6 2 8 9 7 0 5 8 6 8 8 3 5 2 8 7 2 8 2 7 1 9 3 9 9 6 5 3 5 6 4 7 2 0 2 6 3 8 9 2 1 3 1 8 4 7 6 7 0 9 9 6 6 5 1 4 5 6 4 4 0 8 3 0 7 6 3 8 3 6 9 5 8 2 9 2 3 5
5 0 5 1 8 5 4 4 1 8 6 6 9 6 5 8 1 9 4 2 5 9 7 3 6 2 3 3 3 5 6 6 9 3 0 8 3 2 6 7 3 9 1 8 5 8 4 1 2 0 0 8 0 4 3 8 0 1 8 5 0 0 6 8 1 1 6 2 0 2 5 2 2 5 3 7 6 9
7 7 9 5 4 8 0 9 6 3 0 1 8 4 2 7 0 4 4 5 5 4 9 1 5 4 6 6 6 2 2 9 3 8 9 2 0 0 7 5 4 9 3 2 9 0 0 4 1 4 2 8 2 9 2 4 3 4 9 0 7 0 4 2 7 8 6 8 3 6 6 6 5 4 9 4 4 8
8 6 3 7 9 7 8 0 6 4 4 5 3 6 0 7 4 3 7 8 8 3 7 3 2 5 3 8 2 3 7 8 8 5 3 3 1 7 8 3 7 8 4 0 3 8 2 9 3 6 4 0 0 3 3 4 7 9 5 9 3 9 0 4 7 4 7 8 3 6 2 7 6 0 9 0 9 7
6 8 4 1 0 8 8 6 1 1 8 5 3 9 4 3 7 4 0 9 9 1 1 3 8 0 5 4 1 1 8 7 4 9 5 3 6 2 5 8 9 4 5 8 8 4 0 8 5 7 7 4 2 1 4 7 6 7 3 6 0 6 9 9 6 6 6 7 4 3 7 0 5 7 8 1 5 7
0 4 4 1 3 6 2 3 6 9 3 8 7 8 7 7 6 6 0 6 3 0 8 0 0 8 2 5 3 7 1 3 7 9 8 9 4 9 0 8 9 1 8 4 2 2 4 6 2 2 0 3 1 4 8 4 1 5 7 3 9 6 6 5 7 7 5 8 3 6 1 9 0 9 9 1 0 6
7 9 0 2 5 5 1 3 9 1 5 6 9 3 9 9 4 9 3 9 3 8 1 0 6 4 4 6 2 1 8 1 8 8 2 2 7 9 2 2 7 0 2 3 6 1 9 0 4 7 9 1 3 8 1 1 6 1 3 1 5 0 8 6 5 5 5 9 4 3 7 2 7 2 4 0 9 9
4 9 4 3 3 2 0 8 9 4 0 7 7 7 8 1 0 7 8 8 2 1 7 8 3 9 4 5 3 3 7 3 6 1 7 7 0 0 2 1 3 7 5 8 7 0 0 3 5 6 1 6 6 3 8 6 1 3 3 0 8 0 3 6 1 9 5 5 7 5 2 3 9 2 3 2 6 3
7 0 2 9 8 4 8 2 9 2 4 0 2 0 4 1 4 8 4 2 0 4 2 1 5 0 5 7 7 9 5 2 2 3 2 6 1 7 7 8 0 3 1 7 2 8 2 6 7 8 2 5 5 6 9 6 6 5 7 9 6 9 5 9 1 7 4 5 7 5 8 9 5 8 3 7 4 6
2 8 0 8 0 7 4 9 9 9 7 2 0 3 2 1 3 9 1 6 7 8 8 6 8 7 9 0 0 7 1 0 4 5 4 4 7 3 3 2 2 2 6 2 4 4 7 7 3 2 5 8 2 4 0 6 0 6 4 8 3 4 4 4 1 6 0 5 7 5 1 5 2 4 3 4 2 5
5 2 5 5 1 3 2 0 9 7 3 3 4 2 0 1 6 4 5 3 1 7 5 2 4 6 6 2 1 5 9 1 3 2 9 2 4 9 4 6 1 9 3 0 8 2 4 5 4 1 7 0 0 7 5 6 9 8 1 3 2 6 0 8 1 3 2 5 7 5 3 4 7 0 3 0 7 4
5 0 1 7 6 0 7 3 6 5 3 8 1 9 1 4 4 4 1 4 7 0 8 9 5 9 0 1 9 5 4 5 2 4 7 8 8 8 5 5 4 6 6 2 4 3 0 8 4 4 3 7 5 6 6 7 8 0 5 5 7 4 3 4 9 3 1 1 5 4 0 8 9 5 3 3 9 3
6 7 7 2 2 5 7 3 9 0 6 1 9 4 7 1 8 2 2 0 5 9 0 9 9 4 8 9 4 0 0 4 1 4 6 8 2 1 9 3 4 4 7 4 3 5 3 9 6 0 9 3 1 0 4 6 4 9 5 1 4 2 6 7 1 4 9 5 7 5 0 7 8 9 3 1 3 7
9 3 3 0 9 6 5 5 9 6 8 9 3 9 1 1 2 0 6 4 4 2 4 4 6 2 0 8 2 4 6 8 0 9 0 0 3 8 5 5 8 0 0 5 9 7 6 4 2 3 6 2 4 2 3 6 7 4 9 4 9 8 8 5 1 8 7 5 7 5 4 6 4 7 3 6 8 8
2 2 8 2 7 1 1 1 9 4 3 0 1 1 6 9 6 8 7 7 6 5 1 2 0 1 0 7 9 2 7 6 7 7 1 5 6 6 1 4 9 8 9 6 8 7 5 1 2 7 8 5 3 1 0 4 8 5 9 7 1 2 7 5 6 1 5 9 9 0 9 8 5 1 8 8 8 5
5 6 0 3 0 5 5 6 3 3 8 5 0 6 5 9 2 7 5 5 8 7 9 2 4 5 4 0 0 2 2 0 6 4 7 7 3 8 4 8 7 7 5 6 2 7 6 6 6 4 7 7 7 9 0 8 0 5 7 4 4 8 2 7 9 7 0 2 1 7 6 9 7 3 5 9 7 6
9 1 5 8 0 1 5 6 1 1 9 4 5 8 1 4 9 0 0 9 6 4 9 9 1 1 3 7 8 5 8 4 3 7 6 1 6 9 3 8 6 5 5 5 5 1 9 0 9 5 8 2 8 3 6 6 1 4 8 6 2 0 7 5 6 3 7 1 7 6 9 7 3 2 8 8 1 1
6 4 3 8 9 4 0 7 3 5 0 8 3 8 3 9 0 9 2 1 3 9 6 9 9 8 9 8 2 8 3 8 4 3 4 4 0 0 9 6 9 2 6 1 8 0 0 5 7 5 9 4 9 8 3 8 7 8 1 0 6 0 1 9 9 3 7 2 1 7 5 4 8 5 5 5 3 4
8 8 2 2 8 8 2 8 3 6 3 2 2 3 8 9 6 2 7 4 7 3 4 3 2 7 8 7 7 4 6 2 1 8 6 8 4 9 8 0 2 4 7 8 0 2 4 0 1 3 4 6 6 2 9 8 6 0 0 3 7 6 3 2 9 0 4 2 1 7 4 0 6 2 5 2 9 0
7 5 4 0 3 3 4 4 3 8 7 6 7 5 6 9 3 0 4 7 9 4 3 1 5 3 0 5 3 6 4 3 0 2 0 0 7 3 7 3 5 0 0 9 3 4 7 9 4 9 2 9 3 5 8 8 1 9 5 8 2 4 9 8 9 4 5 2 1 7 9 7 5 6 5 3 4 7
9 2 2 4 8 9 0 6 4 9 0 3 2 2 5 5 0 5 6 6 1 2 8 4 6 6 7 7 7 7 1 2 9 6 5 1 0 0 5 3 1 6 2 6 3 0 0 9 8 2 6 7 7 4 9 3 6 9 5 0 5 0 2 3 5 4 4 4 5 1 1 7 4 3 7 9 8 7
6 5 6 3 5 6 8 9 4 7 4 6 6 5 2 5 4 7 2 3 9 9 5 9 9 3 4 4 8 5 9 6 6 9 7 7 1 7 9 0 5 7 5 2 0 8 2 0 2 1 9 8 2 7 7 3 2 0 0 9 9 9 4 5 5 0 8 4 5 1 3 0 8 4 7 4 3 0
3 8 4 9 3 5 3 0 4 5 1 2 7 3 0 5 1 8 3 1 7 6 6 5 1 7 5 5 3 8 3 3 2 4 2 6 8 4 6 5 2 3 1 0 9 1 8 4 6 5 3 0 0 8 8 3 1 4 9 2 4 7 0 7 5 8 5 4 5 1 5 6 1 0 7 0 5 8
7 6 8 8 7 2 2 5 4 0 3 5 5 6 1 5 6 9 4 0 8 4 0 1 5 5 9 3 5 0 0 7 4 1 4 4 4 9 7 9 7 2 6 5 6 2 4 2 5 0 2 2 4 0 1 3 5 7 2 3 8 6 8 6 5 2 3 4 5 1 0 8 5 7 7 6 4 1
8 3 0 5 0 4 9 3 4 8 5 9 0 9 7 5 7 4 7 7 4 3 3 3 2 2 6 0 0 6 4 0 3 3 9 2 9 5 8 1 8 9 3 4 7 6 5 3 7 9 4 3 1 5 0 3 0 3 3 5 6 3 6 9 5 9 0 4 5 1 9 3 6 9 7 1 9 3
2 1 6 5 6 0 0 9 0 1 1 4 7 1 4 3 9 7 9 5 6 5 3 1 7 2 9 7 2 0 8 5 5 6 1 7 6 6 3 8 6 6 1 3 7 5 1 1 5 2 6 0 8 1 2 2 4 1 6 9 4 1 7 2 8 3 2 3 3 7 7 7 8 5 8 2 5 0
7 4 7 3 2 9 9 0 7 6 5 8 9 8 0 4 7 7 4 4 3 4 4 1 5 8 4 9 4 4 6 4 6 6 7 7 9 5 7 2 9 7 5 0 4 6 5 7 8 3 2 0 0 2 4 9 4 6 4 5 5 3 0 3 3 6 9 3 9 2 4 5 5 0 2 0 4 5
1 2 2 4 6 7 1 8 0 3 9 5 6 8 2 1 2 0 7 3 0 4 8 7 7 9 2 7 6 0 7 1 8 9 7 6 8 0 8 7 2 4 3 7 5 5 4 1 1 8 8 0 7 2 6 2 7 1 8 6 4 5 1 6 6 1 0 3 3 3 9 2 7 7 6 3 3 9
5 4 9 0 4 7 7 8 4 2 6 8 8 8 8 5 8 0 5 2 3 7 2 2 4 8 0 6 6 9 5 9 0 5 0 0 2 1 4 4 9 0 0 8 1 5 3 8 3 8 7 6 6 6 2 3 3 2 6 1 3 2 3 4 5 5 6 4 5 1 8 1 7 2 7 2 7 2
8 1 6 6 8 1 7 0 0 3 9 3 1 1 6 1 9 8 9 7 2 8 5 8 5 1 0 0 2 4 1 7 5 7 5 4 4 5 1 5 7 8 3 3 5 9 6 2 9 0 7 7 8 8 2 1 8 1 6 7 1 9 4 1 8 4 1 1 4 7 8 8 4 7 6 7 1 9
5 5 2 8 8 0 6 3 7 4 2 6 2 5 7 4 5 9 5 8 9 7 7 2 4 3 9 7 7 3 7 2 4 0 4 4 5 2 4 5 5 2 6 4 9 3 9 4 0 6 7 3 1 3 9 9 6 4 9 7 0 5 6 0 3 8 4 3 9 2 2 6 7 9 2 1 7 8
8 9 9 9 4 6 4 6 7 0 7 7 8 7 5 4 3 8 7 0 2 3 0 3 2 9 5 6 6 0 0 9 2 9 2 6 7 3 8 6 3 3 1 6 8 4 7 5 2 0 4 7 7 0 2 9 3 8 1 8 9 4 2 5 3 3 6 3 9 2 0 4 6 3 2 9 9 4
3 1 7 6 6 1 5 1 3 2 2 9 1 1 1 2 8 6 5 0 6 1 8 4 9 1 6 4 5 6 3 5 4 7 1 6 8 5 1 9 6 7 2 3 2 8 7 4 8 3 2 6 2 7 5 2 0 1 4 0 1 6 7 1 3 1 5 4 7 6 2 2 3 0 4 5 9 3
0 8 6 5 5 2 5 7 7 2 8 2 6 3 3 4 2 4 0 2 7 0 2 0 0 7 6 4 8 9 5 6 3 1 9 2 3 8 0 3 2 9 3 1 3 7 6 9 5 8 0 4 9 6 7 9 2 9 5 4 8 8 1 6 3 4 8 3 9 2 8 7 0 5 2 5 0 7
7 2 0 2 0 6 3 7 5 4 1 3 0 2 3 8 1 2 4 8 1 4 7 1 5 6 8 0 0 3 7 0 1 9 6 8 8 4 7 4 1 4 7 1 1 1 8 8 2 6 2 4 9 3 0 7 0 2 6 2 9 7 1 5 8 5 0 7 6 8 2 1 5 5 4 5 4 2
9 7 0 1 0 3 8 8 7 5 4 1 0 4 8 4 4 6 6 1 5 2 6 4 6 4 2 0 0 8 3 0 7 2 8 9 1 7 5 9 4 1 8 8 6 8 2 2 4 5 6 6 6 8 0 9 0 7 2 9 2 9 3 8 3 2 0 3 9 2 5 8 4 2 2 2 8 1
6 6 5 0 1 8 3 2 7 9 1 5 4 6 4 4 1 0 2 6 8 9 8 9 9 5 0 2 1 7 1 1 0 8 0 0 8 4 9 1 7 0 0 7 7 1 8 3 1 2 9 5 5 4 5 9 9 3 3 2 7 7 5 2 3 9 2 3 9 2 1 3 8 8 2 7 3 3
9 4 8 0 9 2 1 8 0 8 9 9 2 6 5 9 9 5 7 5 2 7 8 0 5 6 4 5 8 9 9 1 4 9 8 8 6 6 9 8 2 3 3 5 1 9 1 9 7 6 1 9 9 8 0 5 4 6 0 6 5 1 5 4 3 9 6 7 5 5 4 8 2 9 1 4 5 8
0 2 1 0 6 7 4 2 6 5 0 6 1 7 8 5 2 3 9 9 4 5 1 0 7 7 7 1 9 1 8 5 3 0 7 4 2 5 1 6 0 1 1 5 7 2 9 9 8 7 3 4 0 1 6 5 8 7 9 9 9 7 4 7 4 5 1 3 7 0 0 5 1 6 5 9 2 0
6 9 8 1 3 9 0 1 3 9 6 9 9 0 9 7 7 3 4 1 8 7 7 8 0 7 0 4 0 4 4 8 1 9 9 7 8 3 3 0 4 3 2 3 4 7 9 4 4 8 6 1 8 7 9 7 3 7 6 3 6 9 7 7 5 9 2 3 0 9 6 4 1 1 1 8 9 6
9 3 4 6 3 1 1 0 4 1 6 0 3 2 9 2 3 1 3 3 7 0 1 1 7 1 2 7 9 1 3 5 0 2 4 7 5 8 0 7 7 5 9 0 0 2 1 8 9 7 9 1 6 1 6 8 5 1 9 0 1 3 7 7 6 6 0 1 4 8 4 3 3 3 2 8 8 9
1 2 0 3 8 3 9 1 5 8 3 4 8 5 9 4 3 0 2 0 2 8 6 8 5 4 5 5 1 2 5 4 9 8 8 2 2 7 6 1 6 8 6 3 3 7 8 6 5 2 7 1 8 2 7 8 7 6 9 7 9 0 7 4 1 3 3 8 8 0 3 0 3 1 1 8 0 2
1 5 9 4 9 3 8 5 8 5 1 0 9 4 4 4 0 9 9 8 8 5 2 7 7 2 0 2 7 4 9 7 3 9 8 3 5 5 1 2 2 7 7 9 8 7 4 0 6 2 8 8 9 0 7 4 1 9 2 1 3 4 3 0 8 9 0 4 0 5 9 6 3 3 5 0 1 2
8 1 9 5 7 0 9 8 9 1 8 0 6 5 9 6 4 5 3 9 2 0 0 4 4 4 5 8 1 1 7 0 1 8 3 4 5 1 3 7 9 7 0 3 5 0 7 9 7 8 1 4 8 1 9 5 4 1 8 3 3 7 3 3 8 1 5 8 1 1 7 2 5 8 2 8 3 9
2 7 0 0 3 6 5 7 0 7 4 8 3 5 6 2 7 4 8 4 1 2 3 7 1 7 9 2 8 3 3 2 6 1 6 9 0 4 9 7 8 8 2 5 5 2 3 1 8 2 7 6 5 9 2 6 5 1 8 7 6 4 0 4 5 1 9 8 6 4 8 2 0 3 5 1 9 9
6 5 3 8 3 2 6 3 1 2 1 3 0 9 3 3 7 4 3 4 2 2 7 2 5 7 7 6 7 2 0 6 1 2 8 6 4 8 0 5 7 0 4 9 7 5 7 6 6 1 5 6 0 8 5 1 4 9 0 9 9 0 2 3 6 2 3 1 4 3 9 4 6 7 8 4 6 5
7 4 3 8 0 2 0 3 6 4 3 2 7 9 4 4 5 8 2 1 8 7 5 5 8 4 4 9 5 6 5 1 0 5 9 3 7 5 0 7 0 6 8 1 5 5 2 1 0 4 4 9 6 0 7 7 3 1 8 2 2 8 4 5 9 1 4 6 4 3 4 2 9 0 8 6 8 9
4 5 9 9 0 0 3 1 6 6 8 8 2 3 9 2 6 2 1 7 0 2 8 0 9 5 7 3 2 3 2 3 6 1 0 3 1 5 6 6 3 2 3 3 6 3 3 8 6 1 4 1 8 0 5 0 2 9 7 8 2 0 7 9 1 0 9 7 9 7 5 3 5 1 7 8 7 8
6 1 1 5 6 9 2 6 9 7 4 4 1 6 9 3 8 9 6 7 3 6 6 7 4 5 2 1 9 7 0 5 6 2 5 0 5 3 2 0 9 3 4 1 1 6 6 5 7 8 4 1 4 3 6 4 8 9 9 2 0 0 0 6 5 6 1 1 9 0 4 9 2 9 4 3 0 1
0 1 1 3 7 1 4 6 9 1 9 4 4 1 8 5 9 9 4 4 6 2 1 6 4 1 7 9 7 0 9 5 2 6 9 9 7 6 1 5 6 4 0 3 0 2 7 5 9 7 8 8 4 4 8 9 2 2 7 6 1 8 7 0 7 9 6 7 0 4 6 2 3 1 6 3 5 7
9 6 0 6 7 4 6 7 6 2 4 8 4 4 5 8 3 1 4 5 2 0 5 5 9 3 1 9 7 0 4 8 5 7 1 5 3 5 2 4 0 5 9 4 3 1 0 5 9 2 7 0 2 3 6 2 8 7 0 3 1 2 3 0 5 7 1 0 8 5 5 6 6 6 2 6 2 3
5 7 6 6 2 7 3 4 5 1 3 0 0 9 7 1 2 1 3 9 3 1 1 6 0 6 1 2 5 6 8 3 5 7 1 9 0 2 9 3 3 5 9 5 4 6 7 6 6 7 4 7 6 1 9 5 7 2 3 1 6 9 1 8 9 0 6 9 0 6 8 6 4 4 7 0 4 1
1 1 2 9 3 1 7 8 6 0 8 4 1 1 9 9 5 1 8 3 8 6 7 0 8 1 9 3 6 8 2 1 8 2 1 4 0 3 7 5 6 0 9 2 0 1 4 1 6 2 6 5 0 6 4 3 8 2 8 9 9 3 9 1 8 1 0 5 2 9 4 5 6 3 0 6 1 7
8 1 0 4 9 6 5 3 5 1 5 4 1 1 5 3 4 1 2 9 6 5 6 1 7 1 1 5 9 8 5 5 4 4 6 5 6 6 6 6 5 9 7 7 5 3 1 4 9 7 7 4 8 9 1 6 7 8 8 6 0 4 7 3 3 2 7 0 4 9 0 2 4 1 9 0 0 9
0 3 9 7 6 9 8 8 1 9 3 5 4 0 4 3 8 9 1 5 1 7 6 3 1 4 5 7 9 5 7 7 0 1 6 7 3 4 2 7 3 1 3 0 5 0 9 8 3 3 2 7 4 0 4 1 8 6 2 8 7 3 6 8 6 1 3 1 4 3 8 4 4 6 8 5 3 0
9 6 3 8 7 3 7 3 8 1 7 0 2 8 2 1 1 5 5 9 5 3 1 7 0 7 2 4 3 1 8 4 2 7 0 7 4 5 6 9 1 8 7 6 3 0 1 8 9 7 5 5 9 1 2 8 9 4 1 7 9 1 0 1 5 9 0 7 2 2 7 9 9 6 9 2 3 5
3 7 1 8 6 5 3 5 3 8 4 5 1 3 3 3 0 3 2 8 2 2 4 3 0 2 8 1 9 0 2 5 9 5 2 9 4 1 7 1 1 7 3 6 9 4 9 0 5 5 1 0 6 7 6 9 8 7 7 5 6 8 9 0 6 4 1 8 2 5 8 1 7 9 7 7 2 5
1 1 9 6 8 9 8 1 2 5 9 4 0 4 3 1 9 1 9 6 6 3 3 5 7 1 1 4 4 2 7 1 5 4 9 5 9 6 1 9 6 5 9 0 5 0 0 1 5 0 1 1 7 7 8 7 5 9 8 3 3 1 3 5 2 5 7 0 9 1 4 0 0 1 5 2 4 3
6 8 9 4 4 3 9 5 0 4 5 2 8 3 1 0 7 5 2 8 7 9 7 9 9 7 7 6 6 3 7 9 9 2 5 1 9 5 9 8 2 6 2 5 2 6 5 6 4 6 9 2 4 3 2 0 3 5 7 5 2 3 8 8 0 7 6 0 0 0 2 9 8 7 0 6 3 6
0 7 2 3 8 7 3 5 2 8 1 1 2 4 1 6 1 7 0 7 5 0 3 0 0 4 4 7 7 6 4 2 6 5 7 7 8 4 0 6 4 7 5 5 8 1 8 5 3 9 0 2 4 5 9 2 6 8 1 2 3 7 8 4 4 3 4 9 2 4 9 4 0 7 1 6 0 4
7 1 4 4 5 1 9 8 7 9 6 4 1 1 7 0 5 9 6 9 6 0 3 1 3 7 5 7 4 9 0 0 5 7 4 8 6 6 1 2 6 0 9 2 5 1 6 1 3 7 8 1 0 1 3 5 3 7 5 2 2 1 7 1 5 8 1 2 3 8 5 3 1 1 3 6 7 4
6 9 1 6 5 5 3 1 1 8 9 4 2 1 9 1 3 0 9 8 6 9 0 4 7 1 7 2 4 4 8 5 5 1 6 1 6 8 1 6 6 3 9 9 4 2 2 2 7 7 8 9 4 1 3 3 3 1 0 0 9 1 4 2 7 1 3 1 6 9 7 9 9 1 8 8 0 2
4 1 1 0 4 7 4 1 1 4 5 4 9 1 5 6 6 7 9 9 4 7 6 1 2 1 1 1 1 0 9 5 1 7 2 3 5 4 5 7 6 5 6 7 3 5 0 1 9 9 0 4 3 4 0 4 5 8 3 4 1 9 8 1 7 2 1 8 4 3 6 1 3 2 3 9 2 8
4 8 1 3 0 8 2 0 1 5 2 1 7 0 7 9 0 2 6 0 2 8 4 9 0 8 0 4 9 9 1 3 4 6 2 1 2 8 4 7 5 1 4 6 5 1 5 1 4 1 2 4 4 3 8 1 8 1 8 8 9 9 3 0 3 1 1 1 3 8 6 2 6 8 7 4 5 9
4 3 7 8 2 3 3 6 6 2 1 9 9 9 5 7 1 9 8 2 4 1 2 8 3 2 9 9 4 9 5 4 4 2 4 4 8 4 2 0 8 2 6 6 0 1 8 0 4 8 1 7 7 6 4 4 4 0 0 2 2 7 2 8 7 0 9 8 3 6 8 0 9 3 9 9 6 0
9 0 9 7 4 2 3 3 3 7 1 0 8 0 7 9 1 3 6 3 0 2 5 4 6 0 3 6 6 5 9 9 8 1 3 3 8 4 5 2 0 8 4 4 4 1 8 7 5 1 6 3 1 7 2 8 3 6 4 2 8 7 6 6 9 6 6 2 1 7 3 5 4 9 5 1 8 5
4 1 2 7 9 4 1 1 7 1 7 4 5 1 9 2 1 6 3 6 5 5 2 7 2 1 6 0 1 1 8 6 4 6 0 5 6 5 1 7 6 5 9 4 7 0 6 0 6 0 0 7 9 1 8 7 3 4 6 6 0 9 7 4 7 1 9 9 1 5 6 2 8 7 0 7 1 1
9 0 5 4 6 4 5 1 4 5 3 1 1 8 9 1 1 6 8 3 4 8 9 3 4 6 4 9 9 6 0 2 2 0 6 4 5 0 0 3 7 9 4 3 5 4 5 1 2 6 3 1 8 4 3 4 8 0 7 9 3 2 7 6 3 1 2 2 8 4 8 7 8 1 0 8 4 9
2 6 6 9 5 3 0 3 2 6 0 5 6 6 7 6 0 8 1 4 8 8 4 6 8 5 5 4 8 4 6 6 2 2 2 6 0 0 3 4 7 3 1 4 1 0 0 8 4 3 5 3 1 2 7 2 2 2 6 0 2 0 6 8 4 5 8 9 2 4 4 1 2 9 1 1 2 2
9 5 7 9 2 7 2 7 0 3 3 6 9 5 3 0 6 8 6 5 9 2 9 4 6 3 5 9 4 2 2 4 2 5 2 6 4 9 5 1 5 3 1 1 7 2 4 3 3 4 6 4 9 9 4 0 4 3 3 3 3 6 1 4 0 9 9 0 0 0 6 3 4 5 0 5 8 3
4 2 6 1 5 7 9 2 3 0 5 3 6 2 4 9 7 6 8 0 1 1 0 8 3 6 2 4 8 0 0 6 7 5 8 9 9 5 2 5 1 1 8 7 9 6 5 4 3 0 1 5 5 0 7 8 2 4 9 5 3 3 5 4 9 8 8 2 1 7 0 6 9 8 5 7 6 8
7 9 0 6 4 1 8 3 4 8 7 2 2 8 0 9 5 1 9 4 1 5 9 3 3 2 1 8 5 8 1 6 5 7 1 5 8 1 9 2 5 5 9 5 0 2 5 8 9 8 5 8 7 0 4 7 1 3 9 4 1 0 9 1 0 2 2 8 7 2 2 7 3 8 6 5 7 6
3 3 8 2 7 7 0 4 7 7 0 9 5 9 6 4 0 2 3 3 4 6 5 5 1 2 8 3 5 5 9 7 1 5 6 8 0 0 6 8 8 4 7 9 2 0 0 6 3 1 3 9 3 7 1 9 5 5 7 0 3 0 9 4 3 7 3 3 9 2 3 9 1 6 2 3 5 6
3 6 9 1 4 9 6 7 9 8 2 5 8 6 3 1 5 6 3 7 8 6 3 5 1 5 2 6 6 6 4 9 7 6 8 9 5 2 6 0 7 1 8 1 0 3 9 0 8 9 3 4 9 5 2 6 3 0 0 7 5 5 1 3 1 0 6 5 7 5 9 0 1 5 3 5 5 0
0 5 8 7 7 8 9 6 9 5 5 6 5 5 5 1 7 3 0 1 9 0 6 0 0 3 3 3 5 8 3 7 8 8 3 3 9 5 0 4 5 8 4 6 1 6 5 8 1 5 0 7 7 8 1 6 5 2 6 5 7 3 2 2 1 5 3 5 7 5 5 1 0 3 3 9 0 2
0 1 5 8 0 1 6 5 3 7 6 4 1 1 0 0 2 0 4 6 9 2 1 1 4 8 1 6 8 5 5 5 3 7 1 5 1 9 8 7 4 3 0 3 2 0 5 4 4 5 9 1 5 1 9 9 1 9 4 2 1 4 1 1 2 5 1 1 4 3 7 0 9 6 7 4 1 3
4 0 3 4 9 5 2 9 7 8 3 0 3 0 2 4 6 5 8 7 0 1 3 8 3 0 7 8 2 6 4 8 9 4 5 1 4 9 2 4 0 6 2 2 1 2 4 8 6 9 1 8 2 5 3 9 7 2 6 3 4 6 4 7 3 5 7 3 9 2 9 1 9 4 2 4 6 2
1 1 3 2 4 9 1 4 6 3 2 4 9 1 9 3 9 8 9 1 6 5 8 6 4 0 1 7 1 1 8 3 7 5 5 4 6 1 8 3 6 5 3 6 9 6 8 8 1 7 9 1 2 4 6 1 8 6 8 9 9 4 5 9 6 7 8 6 1 4 7 2 9 0 3 5 5 0
2 4 5 2 1 2 8 6 0 8 4 8 4 8 5 0 4 2 1 7 3 8 3 6 8 8 8 2 1 6 4 1 1 1 6 8 1 7 3 5 9 4 7 6 9 8 2 4 5 9 5 7 7 5 5 0 9 4 9 9 8 9 2 6 0 8 2 0 0 0 9 6 2 3 0 9 2 8
2 2 4 7 3 4 7 5 7 3 6 3 7 2 1 4 8 3 1 5 1 8 9 6 8 6 3 5 3 2 2 3 8 3 3 3 2 1 3 0 1 8 4 5 0 5 3 0 7 4 5 2 4 9 8 9 1 0 0 1 6 2 8 9 3 0 5 3 9 2 6 0 2 7 2 6 2 0
0 9 3 2 9 3 6 2 4 3 2 7 3 7 4 5 5 2 0 5 2 0 9 0 0 9 8 8 2 2 2 8 1 2 6 8 5 2 0 2 3 4 7 7 4 3 9 7 4 4 0 5 5 9 3 3 7 6 4 7 2 5 5 8 5 6 7 4 5 1 6 5 0 8 7 7 0 5
4 7 5 7 1 0 4 7 4 6 7 1 4 4 3 5 3 3 8 4 5 1 4 8 3 4 3 2 1 4 6 1 8 0 3 3 7 3 2 8 4 8 4 1 2 4 7 6 0 3 1 4 9 2 5 3 9 5 7 8 0 4 1 0 5 7 2 4 5 1 4 9 9 5 7 5 6 6
9 1 1 1 6 0 2 9 4 1 0 4 3 1 4 2 9 5 9 7 1 4 1 9 1 9 8 5 0 3 2 6 5 9 7 2 6 4 1 7 6 5 9 5 4 7 7 2 8 7 4 1 1 3 1 1 8 3 8 5 8 1 2 8 4 4 4 5 0 3 7 2 7 1 2 0 6 2
3 9 7 5 2 0 8 5 3 9 4 7 9 7 1 9 4 4 3 6 2 6 8 5 1 9 6 9 4 7 1 4 3 0 9 2 1 7 6 4 3 9 3 5 1 8 2 8 0 2 3 2 4 4 4 8 4 2 6 9 0 9 8 0 9 5 9 2 1 7 1 1 1 7 5 6 5 2
5 6 1 9 9 8 6 1 7 9 0 4 8 1 7 0 3 4 9 3 6 6 1 1 8 1 1 4 5 9 8 2 9 7 3 5 2 6 1 0 6 1 9 3 3 9 1 7 0 8 6 5 8 5 6 1 8 1 8 6 3 7 9 7 2 2 5 8 2 5 7 2 6 3 8 6 3 8
6 1 8 1 1 1 4 1 8 5 1 4 1 1 2 8 8 5 1 5 6 3 0 1 6 1 1 8 3 3 6 5 0 0 1 2 6 7 4 0 0 2 4 9 5 9 1 7 9 8 8 2 6 5 7 1 6 8 3 3 1 8 6 1 7 1 9 2 7 1 3 1 0 8 1 0 1 8
1 1 9 4 2 1 8 2 7 9 8 5 1 1 3 6 9 3 0 8 6 5 3 1 1 1 5 7 0 1 0 5 6 7 1 8 2 2 3 2 2 5 8 0 1 4 1 6 9 4 4 9 8 2 1 3 9 7 8 2 1 6 3 9 6 1 4 1 8 3 5 3 7 4 5 1 6 4
2 8 4 7 6 1 9 2 5 7 4 4 2 1 5 4 2 6 7 2 0 9 4 1 0 1 1 2 4 1 4 0 5 7 0 6 6 0 2 1 3 7 2 3 6 5 1 9 9 7 3 1 9 1 6 1 8 0 1 8 7 5 9 6 6 6 3 0 5 3 1 2 3 1 8 8 1 6
1 4 1 6 8 1 6 1 2 2 9 4 7 1 8 3 9 7 3 9 6 7 4 7 2 1 2 0 2 7 8 7 1 7 2 5 6 3 5 3 1 9 9 1 9 8 3 1 1 1 8 8 8 1 6 5 4 1 2 4 1 7 0 3 1 7 2 4 6 3 7 4 8 9 0 3 2 0
5 1 3 6 6 1 6 1 4 6 3 6 1 1 4 3 0 4 8 6 6 5 9 0 8 1 4 1 7 1 5 3 9 9 1 0 9 3 7 6 6 1 7 3 5 9 3 1 9 7 8 9 0 3 0 8 5 3 0 6 1 1 5 1 4 4 8 5 0 8 9 9 3 0 8 8 3 2
0 7 7 6 9 1 5 7 5 1 5 7 8 0 9 5 9 3 8 9 4 9 7 4 5 3 1 7 5 1 8 2 6 1 4 5 7 9 4 2 2 0 8 3 6 9 1 4 0 7 4 2 6 1 5 1 0 5 0 1 1 1 6 1 6 3 1 1 1 9 7 1 1 1 9 9 2 7
4 1 1 6 6 1 3 4 8 4 9 4 9 3 3 8 4 2 5 4 6 8 6 1 7 1 9 1 9 1 8 8 8 4 8 5 0 6 9 7 3 5 1 3 1 6 1 6 1 9 8 3 1 1 6 0 0 1 5 5 1 9 7 1 6 8 4 2 4 1 7 2 3 9 8 8 6 4
7 5 1 8 2 0 1 1 8 5 0 4 6 0 9 3 5 1 9 0 6 1 9 7 7 1 6 8 9 1 9 0 5 7 8 6 1 4 7 0 4 2 9 8 5 9 7 1 9 6 2 3 8 1 5 0 8 6 4 5 5 2 1 2 7 0 0 2 7 3 7 5 5 6 1 4 1 9
1 1 1 6 3 3 2 4 1 1 7 4 6 1 1 2 7 1 6 9 6 5 5 9 7 1 3 3 6 1 2 5 2 0 0 2 3 0 8 4 8 3 5 6 5 3 2 3 7 3 0 6 8 1 4 9 7 5 9 1 7 7 5 5 5 0 1 4 4 4 7 2 3 1 8 5 9 5
2 7 8 4 7 6 6 0 3 2 2 1 5 4 0 9 5 5 1 2 5 8 2 6 8 4 7 3 5 9 5 7 9 9 5 1 5 2 3 1 4 6 2 0 7 3 9 3 2 8 5 0 0 6 1 8 5 3 3 7 9 5 0 5 9 9 3 2 1 7 8 3 2 0 5 0 2 3
5 0 1 6 6 1 9 1 5 2 9 8 5 1 9 9 8 1 0 5 3 7 1 6 7 1 5 6 8 1 6 4 7 5 3 5 5 6 1 7 6 6 6 7 2 8 8 1 3 7 9 1 5 0 9 0 8 5 8 6 1 1 0 8 2 9 7 4 3 4 2 9 2 4 2 8 1 9
4 5 9 2 4 4 5 0 2 9 8 6 8 5 0 6 2 2 8 6 9 1 8 8 3 3 8 6 6 7 1 9 1 3 6 8 3 8 2 9 5 4 7 0 6 7 6 2 7 2 1 0 0 4 2 2 3 7 2 4 6 8 0 9 4 2 6 9 2 4 1 8 9 0 1 0 6 1
6 3 5 6 3 8 2 3 1 0 7 3 8 1 7 5 9 1 1 9 6 5 5 5 6 4 8 8 4 1 8 7 3 8 1 3 1 6 4 1 6 5 9 4 5 9 0 9 6 7 1 1 8 2 0 2 2 1 1 0 1 5 6 6 4 6 4 1 4 5 4 6 3 5 0 8 4 6
3 7 0 7 6 2 7 2 1 3 2 4 1 1 9 8 7 1 1 9 6 5 1 8 7 1 0 7 1 6 3 8 2 4 1 5 8 6 5 7 6 5 3 3 8 9 1 7 2 0 8 9 7 1 8 1 2 7 0 6 6 0 7 2 0 3 6 1 9 3 7 2 6 4 5 1 1 9
1 8 2 9 6 1 7 1 1 6 9 4 8 7 0 0 0 4 9 9 6 2 2 2 7 8 4 3 9 5 1 5 5 3 3 0 6 6 4 7 6 5 7 2 9 4 4 3 9 7 4 0 8 1 6 5 3 3 5 1 1 3 8 2 6 1 9 5 4 7 7 6 3 1 1 8 1 9
8 1 6 2 4 1 3 1 1 1 6 1 1 6 9 3 9 1 9 9 6 0 8 5 6 1 1 2 9 3 8 4 5 8 2 6 5 8 6 1 6 5 4 5 4 9 2 1 9 4 8 0 1 1 6 0 4 4 8 6 6 3 2 1 2 6 1 6 5 1 2 4 7 5 2 2 1 9
5 7 3 9 9 2 9 4 5 9 5 1 3 4 6 8 7 8 5 6 5 7 8 2 4 4 5 8 2 7 1 8 2 1 2 6 9 5 4 0 4 3 1 9 0 6 5 0 5 2 7 9 3 4 3 7 7 0 0 5 8 3 9 6 8 0 7 7 6 8 1 0 7 6 4 3 7 0
9 1 2 5 1 8 1 9 2 1 9 2 2 2 9 0 1 1 4 0 9 5 1 7 5 1 7 1 9 7 8 2 9 1 1 5 0 6 2 7 6 5 2 1 5 9 2 5 9 7 8 8 0 5 6 4 2 1 7 8 3 6 7 1 9 9 1 7 7 9 5 5 0 6 2 8 4 7
0 3 5 9 1 9 7 9 3 4 6 9 4 9 2 9 8 8 0 8 4 0 7 0 0 2 5 2 1 3 7 1 2 6 2 6 2 1 0 9 8 3 1 2 6 5 3 2 8 6 0 8 2 3 5 8 9 7 2 1 5 2 4 3 9 2 2 2 1 7 2 8 0 4 5 4 0 1
8 1 1 3 6 6 8 5 1 0 3 0 1 0 9 3 9 1 8 2 0 6 1 1 7 3 1 8 9 8 8 1 2 1 7 0 3 2 1 7 6 8 9 3 5 9 5 6 1 3 5 6 8 1 2 1 9 2 1 2 0 2 2 7 6 7 3 9 8 2 7 7 3 0 4 8 0 9
1 4 7 1 5 7 1 0 8 6 4 5 1 3 2 6 2 3 4 7 6 3 1 3 7 9 3 6 9 1 8 9 5 8 1 5 4 6 2 9 6 1 9 3 7 9 3 0 9 5 6 7 2 9 6 8 8 2 8 6 6 1 0 8 6 8 6 1 0 3 7 1 3 1 0 8 7 9
9 9 6 8 5 8 7 0 5 8 6 7 6 7 0 8 8 9 6 7 2 2 3 4 6 9 9 4 8 6 4 6 4 8 4 4 2 1 5 8 3 2 6 0 2 5 3 6 1 9 6 0 0 5 7 7 2 5 7 1 7 2 0 2 8 7 8 7 6 8 9 9 4 0 4 0 8 6
0 0 0 0 0 0 0 0 0 0 0 0 0 0 0 0 0 0 0 0 0 0 0 0 0 0 0 0 0 0 0 0 0 0 0 0 0 0 0 0 0 0 0 0 0 0 0 0 0 0 0 0 0 0 0 0 0 0 0 0 0 0 0 0 0 0 0 0 0 0 0 0 0 0 0 0 0 0
1 1 1 1 1 1 1 1 1 1 1 1 1 1 1 1 1 1 1 1 1 1 1 1 1 1 1 1 1 1 1 1 1 1 1 1 1 1 1 1 1 1 1 1 1 1 1 1 1 1 1 1 1 1 1 1 1 1 1 1 1 1 1 1 1 1 1 1 1 1 1 1 1 1 1 1 1 1
8 4 6 4 5 0 3 4 9 3 1 8 6 8 6 1 1 5 7 5 3 3 9 3 2 8 7 4 8 2 2 6 9 0 5 1 8 4 8 9 9 6 2 9 6 1 8 2 0 4 4 9 3 9 7 6 2 7 2 2 0 7 9 0 1 2 8 5 7 5 6 8 6 6 3 3 9 1
1 5 1 0 8 1 1 7 1 1 9 2 0 1 8 3 7 2 2 2 6 6 4 3 6 5 2 1 9 2 4 5 5 7 1 3 2 2 1 4 6 9 6 8 3 4 0 5 7 6 8 1 7 0 9 1 6 1 8 2 3 1 1 1 9 1 8 3 4 0 7 0 4 7 6 8 1 9
9 4 8 5 7 5 4 2 2 4 7 8 5 8 4 6 3 4 6 8 3 2 7 4 6 8 6 3 5 3 7 7 3 4 9 2 7 3 5 0 9 9 3 7 0 4 7 0 6 6 6 5 5 3 1 2 5 0 0 8 4 4 5 7 4 0 3 9 2 4 2 0 4 8 1 7 8 0
9 8 8 5 4 1 2 9 1 6 6 6 6 4 0 3 4 3 2 1 0 6 3 6 3 6 4 2 2 0 1 4 7 7 0 1 0 5 4 2 8 4 6 4 9 4 8 9 5 6 0 4 6 6 8 1 0 8 6 4 1 5 5 1 6 0 4 1 4 3 3 9 5 3 8 3 9 3
7 8 6 9 0 3 1 6 5 4 9 0 9 7 7 2 9 9 1 6 1 6 0 4 0 5 6 8 6 8 4 2 1 3 7 1 6 6 8 3 4 8 8 9 6 9 1 5 1 1 7 0 5 2 8 4 9 3 6 6 8 1 4 7 0 8 3 3 2 1 8 0 8 2 3 5 6 5
5 3 4 9 4 2 1 9 9 1 3 8 4 7 6 7 0 0 7 9 8 2 1 5 3 6 9 3 0 1 8 2 7 7 9 8 9 3 3 8 5 7 4 7 9 8 1 5 9 7 2 2 0 1 7 0 4 0 4 4 1 7 3 1 3 2 7 6 2 8 7 3 8 9 5 5 0 2
1 3 4 8 8 6 9 6 7 6 7 6 6 8 1 1 6 2 9 3 2 5 6 7 7 0 5 6 5 9 4 8 7 0 7 0 0 8 1 3 4 9 2 4 0 8 9 3 5 0 8 9 0 9 0 0 9 7 4 2 5 2 1 8 4 3 9 8 5 9 2 9 3 8 4 2 1 8
C
C Mis=0.000000	rank=0
