# Supplementary material for: Optimal shortening of uniform covering arrays
Source: PLoS One. 2017 Dec 21;12(12):e0189283. doi: 10.1371/journal.pone.0189283 (PMC5739513; doi:10.1371/journal.pone.0189283)
Supplement: S2 Dataset — (ZIP) [file pone.0189283.s002.zip › L2/N247k18v14^18t2.ca]

C Covering array with N=247 k=18 v=14^18 t=2
C by parallelSA at 20/10/17 10:40:04
247 18 14^18 2
0 0 0 0 0 0 0 0 0 0 0 0 0 0 0 0 0 0
1 1 1 1 1 1 1 1 1 1 1 1 1 1 1 1 1 1
2 2 2 2 2 2 2 2 2 2 2 2 2 2 2 2 2 2
3 3 3 3 3 3 3 3 3 3 3 3 3 3 3 3 3 3
4 4 4 4 4 4 4 4 4 4 4 4 4 4 4 4 4 4
5 5 5 5 5 5 5 5 5 5 5 5 5 5 5 5 5 5
9 13 8 5 7 12 9 4 10 0 1 13 7 5 3 2 10 0
5 9 8 1 13 7 7 2 1 6 10 0 10 7 4 3 13 13
12 6 8 8 6 10 13 12 6 9 9 9 6 4 6 10 0 12
8 9 4 10 8 5 13 11 10 2 0 3 9 13 1 12 8 11
3 0 5 7 13 11 13 13 8 6 2 8 1 11 11 4 6 11
1 6 7 10 7 3 7 9 13 11 13 2 5 8 0 4 3 12
9 1 4 0 3 11 5 0 2 3 9 11 12 9 7 1 3 13
2 12 6 13 10 5 10 7 7 9 2 1 3 10 4 0 3 11
6 3 12 2 1 7 2 12 5 6 0 13 11 4 12 6 10 9
5 4 3 11 8 5 4 10 9 12 1 11 2 8 12 0 6 12
8 1 13 9 12 10 1 5 7 6 8 2 7 0 11 3 4 4
2 10 9 9 9 13 11 13 10 3 6 0 6 8 2 6 3 5
5 7 10 10 1 4 11 8 7 7 2 10 12 12 3 8 3 3
3 13 3 0 9 2 2 9 7 13 4 0 8 5 1 10 0 10
7 3 10 0 8 0 4 2 12 7 13 5 13 8 13 9 4 11
13 2 13 10 4 7 10 0 8 3 1 5 10 3 9 10 2 7
5 3 6 9 1 6 13 4 9 1 12 12 10 2 0 1 11 10
4 9 6 11 5 2 1 0 8 7 6 9 11 5 11 4 4 3
10 1 10 13 4 3 13 2 5 13 3 0 2 13 0 11 10 6
8 8 7 2 5 11 4 1 6 12 5 0 10 10 3 9 12 2
2 1 11 2 8 9 0 8 13 3 10 8 4 5 6 11 11 8
5 11 1 2 10 0 9 3 8 8 4 2 6 9 8 6 5 11
11 5 2 2 12 13 3 3 7 4 1 9 13 11 0 12 8 13
12 1 12 10 5 6 3 7 12 12 4 6 0 12 10 2 6 5
10 10 11 10 13 10 1 3 2 4 5 13 8 10 13 0 7 10
9 5 11 9 7 0 10 6 6 7 10 10 2 3 1 4 9 9
6 4 3 9 4 5 9 0 1 11 7 6 4 11 13 11 0 2
10 13 4 4 2 7 9 7 6 5 3 12 1 8 0 8 4 8
4 12 7 11 1 9 13 6 6 8 3 5 9 0 8 2 0 13
10 11 2 7 1 10 4 0 13 9 12 12 7 7 2 9 9 5
4 7 4 12 13 8 3 6 0 9 7 2 10 5 12 12 2 6
6 5 12 12 7 10 6 2 4 3 12 11 1 10 11 12 0 11
7 9 11 5 0 1 5 13 7 2 3 6 10 4 8 9 13 12
7 0 9 10 9 9 2 2 6 1 7 11 7 9 4 13 5 3
11 12 9 8 3 10 4 11 8 11 0 12 2 5 10 8 13 1
12 0 3 8 9 4 10 3 13 5 8 13 9 2 11 9 12 13
3 5 7 3 11 2 5 0 12 2 11 13 6 1 4 8 11 6
0 11 10 6 11 10 5 10 11 5 10 4 10 11 1 2 2 3
12 3 5 13 12 12 11 0 4 12 5 2 8 6 1 13 13 8
0 9 6 4 12 11 8 6 5 3 4 1 7 2 13 8 1 12
9 4 6 1 2 9 11 1 12 9 0 7 5 11 2 3 2 10
1 2 11 11 13 12 4 12 7 5 6 11 0 3 8 11 11 11
13 3 1 12 5 10 5 6 13 0 2 7 8 8 4 11 8 0
3 12 0 2 4 6 1 2 10 5 7 7 12 6 11 1 9 12
0 10 8 2 3 13 10 11 4 1 2 6 5 12 8 13 4 6
7 9 5 2 11 3 12 4 2 9 8 10 0 8 9 0 0 1
4 7 13 2 2 4 13 9 11 0 10 11 3 1 13 9 13 5
12 2 9 2 0 5 5 6 3 7 13 4 1 7 7 8 10 10
2 4 0 10 11 11 9 5 3 13 12 9 8 0 8 1 13 9
4 3 8 10 10 13 8 1 0 5 11 8 2 11 7 9 0 4
1 13 5 10 3 8 8 12 9 0 10 1 13 13 2 6 9 2
2 5 4 1 1 3 8 10 8 0 6 6 9 4 11 13 12 10
6 12 2 10 9 0 5 4 11 12 6 3 1 5 6 3 1 6
0 5 5 10 6 2 4 13 1 8 8 7 3 2 12 1 10 8
9 13 10 2 6 1 6 5 0 11 6 2 8 2 4 12 6 7
3 8 1 10 0 12 6 10 5 9 3 12 4 1 2 7 4 13
11 11 3 10 2 1 12 6 4 10 9 0 11 4 11 5 11 0
4 11 5 9 10 12 3 8 2 13 0 5 1 12 4 6 12 12
11 7 5 9 3 7 6 1 13 2 4 3 12 4 8 0 10 3
11 3 11 4 4 11 12 9 1 9 6 13 9 12 5 2 5 13
13 12 8 9 5 11 2 10 3 4 13 2 0 1 9 5 3 8
3 2 10 9 2 9 7 7 4 0 5 9 9 9 12 9 1 1
0 13 7 9 6 4 5 2 3 9 1 8 11 13 10 13 7 11
10 6 0 9 7 1 8 12 12 12 2 4 3 5 9 12 5 13
1 0 4 9 13 10 12 3 5 7 11 7 13 10 6 2 13 7
12 8 2 9 11 3 1 11 0 8 10 11 8 4 5 8 2 0
2 9 1 9 0 8 4 3 11 10 3 13 5 6 7 10 6 6
5 0 7 0 2 10 3 11 8 4 6 1 4 6 9 9 10 9
13 10 5 0 1 2 9 7 0 1 1 4 9 10 10 3 11 12
1 6 2 0 11 7 0 6 10 13 5 12 3 12 6 13 6 4
12 5 6 0 4 1 7 3 11 6 0 8 7 8 8 7 3 2
6 6 11 0 10 8 13 5 4 2 1 7 0 7 2 8 12 3
8 7 3 0 0 13 1 12 8 8 12 10 5 13 4 2 1 8
4 1 2 5 3 5 7 10 6 6 4 7 8 13 9 9 11 3
11 9 0 0 6 9 10 10 9 5 11 2 1 4 3 11 7 5
4 4 9 0 12 3 6 7 1 5 2 13 10 0 6 5 9 11
13 9 11 8 10 1 11 6 3 6 5 11 4 2 0 2 9 6
0 8 12 0 13 5 11 4 13 13 3 9 2 1 11 6 5 7
10 12 13 0 6 12 12 1 3 12 10 6 6 2 12 4 8 3
12 9 10 4 7 11 5 1 4 4 7 12 3 0 2 6 11 9
2 0 13 4 3 13 6 4 12 8 5 10 11 7 1 11 3 12
9 11 7 4 9 5 1 2 9 3 2 13 0 12 12 7 13 4
1 10 12 4 12 0 13 10 3 10 8 5 12 5 4 9 2 2
8 4 2 4 13 1 10 8 5 0 13 12 6 6 10 1 0 3
6 5 0 4 10 12 2 11 13 7 9 12 10 13 13 3 6 1
13 8 3 4 11 8 8 2 7 1 0 7 8 9 6 4 10 5
7 6 1 4 6 4 3 0 10 6 10 2 2 10 8 5 1 10
3 1 8 4 6 2 11 6 11 11 12 13 13 4 9 0 12 11
6 2 6 4 8 10 12 13 0 13 4 9 5 1 3 13 9 13
11 1 0 11 0 8 7 4 1 5 2 8 6 10 13 13 2 9
5 12 11 4 5 3 0 12 4 2 0 2 7 11 7 1 7 7
2 7 12 11 6 12 5 3 0 1 13 0 9 11 9 8 9 4
13 6 10 11 13 13 0 11 13 9 4 13 1 3 11 1 13 2
1 3 0 11 2 5 6 13 2 4 10 10 7 9 10 10 12 6
3 10 2 11 7 4 12 5 3 5 0 1 10 1 7 11 5 8
0 2 11 11 9 3 9 1 4 6 9 12 13 6 4 12 3 5
6 0 8 11 11 1 4 7 11 3 11 2 12 13 5 6 8 10
9 8 5 11 4 10 2 8 1 10 11 6 3 7 0 8 1 11
10 9 9 11 10 11 3 2 10 0 8 3 5 4 1 7 11 7
8 5 1 11 3 7 11 9 1 13 7 4 0 2 6 9 7 0
7 11 4 11 12 6 10 12 12 11 5 8 8 1 2 3 10 0
0 6 1 7 4 13 12 7 9 2 13 11 7 5 1 3 12 9
11 2 4 7 5 0 11 5 8 1 10 13 3 13 13 7 0 12
12 6 11 7 3 9 9 2 5 10 6 10 10 1 5 0 8 4
5 1 9 7 11 12 10 9 0 4 3 7 11 4 8 12 1 2
9 12 12 7 0 4 8 11 1 13 5 2 13 8 11 10 11 3
6 9 7 7 6 6 6 3 7 0 9 4 2 12 0 9 2 8
13 4 11 7 7 5 3 12 11 8 11 0 12 2 3 13 4 1
2 11 8 0 5 4 4 13 5 12 7 3 7 3 0 12 2 1
1 7 10 7 10 2 4 4 6 3 0 6 8 6 11 5 7 13
8 10 6 7 6 3 2 6 12 5 1 3 4 9 11 6 13 6
0 2 5 12 10 4 1 10 12 11 3 0 7 12 6 1 8 9
3 1 6 12 9 7 4 11 3 0 11 10 9 11 2 5 5 12
0 13 1 12 2 3 10 13 8 12 0 9 12 7 13 2 11 4
8 4 8 12 0 6 12 4 13 6 6 5 3 9 1 8 7 2
9 8 11 12 1 0 6 7 10 4 9 8 5 2 9 11 13 3
2 0 10 12 5 5 8 9 2 10 1 12 6 4 8 3 9 8
10 4 7 12 12 1 2 4 8 13 10 7 9 3 7 0 4 5
12 9 3 12 4 12 0 5 6 8 2 3 13 1 10 9 3 10
5 12 11 12 2 13 7 0 5 1 8 4 8 13 3 6 6 11
10 3 9 12 6 13 9 8 11 2 5 1 0 13 11 4 2 13
10 11 0 12 3 2 13 1 7 12 13 13 4 8 5 13 1 7
7 10 13 12 11 9 5 12 1 7 4 13 2 6 0 7 12 3
8 6 9 5 9 2 8 3 4 9 10 5 12 1 0 11 6 9
13 0 2 1 6 6 6 1 4 13 3 10 3 5 13 7 3 11
11 3 10 5 13 6 2 0 3 8 3 1 5 8 6 12 12 4
2 9 7 5 4 13 11 12 0 11 8 12 1 9 13 5 8 3
5 10 13 5 6 11 1 7 13 10 0 4 13 3 2 13 0 6
8 8 6 5 11 0 3 1 5 11 2 11 9 7 11 10 7 8
0 12 3 5 13 7 13 8 12 4 6 2 8 10 7 7 9 1
3 2 4 5 10 10 0 2 1 12 13 10 11 2 8 6 2 5
1 4 5 5 5 13 10 2 11 13 9 3 4 0 12 8 5 10
12 1 0 5 1 8 12 9 8 3 5 3 2 11 4 1 4 11
13 0 12 5 2 3 4 5 9 7 7 8 6 12 1 0 1 13
6 7 1 5 12 9 10 11 2 5 12 0 3 8 10 4 3 7
8 13 12 1 10 9 12 0 11 4 2 12 8 3 5 9 10 12
0 12 5 1 8 1 3 9 6 7 12 13 10 9 2 11 2 4
7 7 0 1 9 10 11 7 5 8 1 3 9 12 7 4 11 2
12 10 1 1 2 11 0 4 7 11 11 5 7 13 12 12 9 3
11 8 6 1 13 4 9 12 2 3 13 7 8 0 1 9 6 6
1 11 9 1 4 8 5 11 12 6 5 9 12 2 3 0 0 8
10 3 7 1 0 2 10 5 10 10 4 11 10 11 6 6 3 1
6 4 10 1 3 12 1 6 8 2 8 8 8 10 0 10 5 5
4 1 3 1 7 0 2 13 9 9 5 4 6 6 8 8 8 7
7 13 2 8 5 12 13 8 1 3 11 4 5 9 11 0 3 9
10 7 1 8 11 5 2 7 4 13 6 8 13 0 3 1 2 12
5 8 11 8 12 2 12 2 12 0 7 12 1 13 8 10 2 4
0 3 4 8 7 9 1 9 7 13 11 3 6 7 9 5 6 2
9 2 0 8 13 3 3 4 11 1 4 5 11 10 2 9 8 8
8 6 8 8 4 0 6 5 2 7 3 1 8 11 12 13 11 5
2 10 10 8 0 7 3 1 9 12 9 7 7 1 5 4 0 11
3 4 6 8 1 13 5 13 6 10 10 2 0 12 13 12 10 7
4 2 7 8 6 8 0 10 5 4 12 6 12 8 1 3 5 0
6 1 5 8 2 9 8 3 10 8 13 9 10 3 4 7 7 6
1 12 3 3 6 5 11 7 2 0 4 8 10 7 5 12 4 9
2 8 10 3 2 0 10 3 1 6 12 3 0 5 7 13 8 12
6 10 0 3 5 11 7 8 8 9 3 11 13 2 1 5 10 4
9 9 13 3 1 10 3 13 4 5 13 12 8 13 6 0 5 2
10 2 8 3 12 9 5 9 9 8 0 10 4 10 11 6 6 3
4 0 12 3 4 11 9 6 7 12 10 3 5 8 2 1 7 1
2 3 6 3 13 12 12 11 6 11 1 4 12 0 6 7 1 5
0 1 2 3 10 12 6 12 3 10 7 5 9 8 3 4 13 10
7 4 6 3 3 10 8 5 13 4 3 0 1 6 12 2 2 11
8 11 5 3 7 13 0 7 3 1 6 7 2 4 13 10 3 13
5 6 4 3 0 1 2 1 11 3 8 9 8 12 10 11 9 0
4 7 8 6 8 3 13 0 7 10 5 7 1 2 10 7 5 9
3 9 9 6 2 0 6 12 13 13 1 6 8 10 5 1 3 4
4 12 1 6 13 5 12 5 12 3 9 10 9 4 0 13 10 2
8 0 11 6 1 12 2 2 9 11 4 9 3 8 7 5 2 6
11 7 13 6 7 2 3 11 5 12 3 8 0 9 4 8 9 10
10 5 3 6 5 9 4 4 0 6 13 1 12 12 2 10 13 11
7 10 0 6 4 5 11 1 8 0 12 2 11 3 6 8 6 13
2 6 5 6 9 6 3 6 1 4 0 11 6 13 3 9 4 7
12 4 7 6 10 7 0 13 2 1 10 12 13 5 11 11 1 11
4 10 4 13 5 1 6 2 13 8 0 12 0 11 3 10 1 9
6 5 9 13 13 4 0 1 9 10 13 3 8 9 9 2 4 12
7 2 3 13 1 11 6 11 11 7 6 7 6 5 0 6 7 4
3 11 11 13 6 7 8 4 8 7 7 11 5 0 10 6 8 2
5 13 0 13 7 13 4 6 2 6 11 6 9 1 6 7 2 3
8 6 12 13 2 6 5 10 0 3 4 13 13 7 8 4 5 1
9 0 1 13 8 2 7 12 3 4 8 3 10 12 11 8 0 5
13 7 7 13 3 0 12 8 1 5 9 9 7 4 2 12 6 10
11 6 12 13 11 9 1 13 6 0 1 5 4 2 7 3 3 11
0 4 13 13 5 8 2 3 10 11 5 10 1 4 5 9 11 13
6 9 2 13 0 10 9 9 12 1 10 8 12 3 12 5 12 7
2 13 3 7 12 10 7 1 10 7 0 5 0 4 9 1 5 6
13 5 5 4 0 9 13 7 2 11 10 3 11 6 3 12 5 4
11 0 3 12 10 3 5 8 10 13 12 4 7 1 12 10 4 2
4 6 6 1 1 10 10 4 3 2 7 0 13 9 5 7 6 8
7 12 0 3 7 7 3 3 0 10 2 9 4 13 1 1 12 5
8 3 0 4 11 4 7 2 8 8 9 6 1 5 2 0 9 7
6 13 6 7 4 2 3 10 13 1 5 10 6 0 7 12 13 0
4 13 11 7 11 6 11 11 8 10 13 3 7 10 12 11 3 13
7 1 7 2 13 13 9 10 4 7 0 3 3 2 5 10 9 0
1 9 11 2 3 4 2 7 0 12 12 5 6 11 11 7 10 0
8 2 1 0 7 6 8 8 6 10 8 8 11 11 5 0 13 6
4 11 12 8 0 11 7 3 0 2 1 10 3 6 6 11 4 10
6 8 4 6 6 13 9 9 3 6 2 5 7 6 0 0 11 1
12 11 3 2 8 13 2 5 1 0 3 12 12 10 9 4 7 6
5 10 6 4 9 8 6 0 6 13 13 8 3 4 11 2 8 1
1 8 8 13 9 9 3 5 8 2 12 4 11 8 13 1 9 0
1 6 2 12 8 11 11 3 9 5 3 6 11 0 4 10 10 1
5 2 12 6 3 1 8 0 10 9 11 3 8 0 13 4 12 8
7 4 12 9 13 2 0 9 8 5 9 1 7 7 3 7 8 6
9 6 9 10 5 7 12 10 7 8 12 8 9 6 13 6 3 6
7 8 13 2 10 10 7 6 9 13 6 13 12 11 10 12 3 8
1 13 6 6 0 11 10 8 4 8 7 13 2 2 9 3 8 5
4 8 0 7 8 7 5 9 4 11 8 1 6 3 10 2 3 10
10 0 6 2 7 8 11 10 1 2 9 5 8 3 10 9 1 4
12 13 13 11 13 0 8 9 5 2 12 7 4 12 3 5 10 1
10 3 13 7 9 1 0 10 2 11 7 9 5 10 8 8 10 11
11 4 1 3 9 8 13 2 0 7 5 6 7 3 9 6 3 8
12 7 11 3 2 12 4 10 10 13 2 1 11 9 0 3 0 7
9 3 2 6 13 8 5 7 8 7 8 0 4 1 8 12 7 12
12 12 4 4 11 2 6 8 9 6 1 0 5 3 13 9 5 0
11 13 8 4 1 5 0 3 12 13 8 11 10 6 2 4 1 0
6 11 13 2 0 3 11 2 6 4 11 1 9 5 8 1 6 0
10 6 3 5 8 4 6 6 8 1 11 9 0 6 5 3 2 2
1 5 13 8 8 6 9 0 9 9 2 0 9 4 7 6 1 3
13 11 6 5 13 9 6 9 10 12 8 6 13 13 7 8 3 9
3 4 12 2 8 8 10 1 2 8 6 4 7 13 0 5 13 0
10 0 12 0 12 7 1 5 11 9 13 6 2 9 3 12 11 0
4 5 10 1 9 11 12 12 10 1 3 2 4 7 10 0 2 0
10 4 5 6 6 0 7 11 7 3 7 12 11 1 7 2 12 0
2 8 9 2 7 1 13 0 8 5 4 10 13 12 12 3 7 0
9 10 3 3 10 6 4 9 5 2 10 9 1 0 9 13 3 0
5 7 2 2 4 9 8 13 3 11 9 13 0 10 1 6 4 0
0 7 9 4 1 6 7 5 2 12 11 12 4 3 1 10 8 6
3 7 11 1 5 1 9 11 9 4 8 5 2 7 6 13 1 11
9 7 6 10 12 11 0 2 12 6 3 4 6 7 5 11 12 1
9 2 12 1 11 13 13 3 13 12 7 1 10 4 10 5 4 0
8 12 10 1 12 8 9 13 13 5 11 11 11 12 9 7 1 10
13 6 4 2 9 12 7 13 12 10 12 1 2 0 5 0 7 3
13 13 9 3 8 4 1 4 5 10 9 2 3 11 8 9 12 0
13 1 0 6 12 4 1 3 6 2 6 12 5 7 12 6 0 13
11 10 7 9 8 12 8 7 11 6 7 10 8 7 10 1 3 7
3 6 13 1 12 5 4 8 0 1 9 3 0 8 8 2 7 9
10 8 6 7 3 6 0 13 11 7 1 2 9 0 4 5 0 9
7 5 8 7 2 8 1 8 3 12 4 12 9 0 6 11 1 7
2 9 12 0 9 0 1 8 4 11 11 7 10 8 10 13 10 13
0 0 0 0 0 0 0 0 0 0 0 0 0 0 0 0 0 0
C
C Mis=0.000000	rank=0
