# Supplementary material for: Optimal shortening of uniform covering arrays
Source: PLoS One. 2017 Dec 21;12(12):e0189283. doi: 10.1371/journal.pone.0189283 (PMC5739513; doi:10.1371/journal.pone.0189283)
Supplement: S2 Dataset — (ZIP) [file pone.0189283.s002.zip › L2/N355k12v18^12t2.ca]

C Covering array with N=355 k=12 v=18^12 t=2
C by parallelSA at 20/10/17 10:40:54
355 12 18^12 2
0 0 0 0 0 0 0 0 0 0 0 0
1 1 1 1 1 1 1 1 1 1 1 1
2 2 2 2 2 2 2 2 2 2 2 2
3 3 3 3 3 3 3 3 3 3 3 3
4 4 4 4 4 4 4 4 4 4 4 4
5 5 5 5 5 5 5 5 5 5 5 5
6 6 6 6 6 6 6 6 6 6 6 6
7 7 7 7 7 7 7 7 7 7 7 7
8 8 8 8 8 8 8 8 8 8 8 8
9 9 9 9 9 9 9 9 9 9 9 9
10 10 10 10 10 10 10 10 10 10 10 10
11 11 11 11 11 11 11 11 11 11 11 11
12 12 12 12 12 12 12 12 12 12 12 12
13 13 13 13 13 13 13 13 13 13 13 13
14 14 14 14 14 14 14 14 14 14 14 14
15 15 15 15 15 15 15 15 15 15 15 15
16 16 16 16 16 16 16 16 16 16 16 16
14 15 10 14 17 15 4 14 17 17 1 9
5 3 16 6 7 13 10 15 4 2 1 12
6 2 7 13 11 0 8 16 9 4 10 1
13 11 16 7 1 10 12 6 9 8 15 5
4 1 8 10 11 7 5 9 6 16 15 12
10 16 11 7 0 13 14 8 3 6 5 15
16 10 12 1 3 2 14 15 0 4 9 8
12 14 8 9 10 4 7 15 13 0 11 5
15 9 11 8 7 10 13 5 2 4 0 14
8 4 7 10 16 1 6 11 3 2 13 0
14 11 5 14 17 1 17 7 0 6 12 4
12 3 9 7 16 14 4 13 5 10 6 8
2 7 14 6 11 15 13 12 3 1 4 8
5 0 3 17 12 9 1 6 10 4 2 13
10 5 14 13 8 1 16 15 11 9 2 7
7 6 0 13 4 2 9 11 12 3 14 5
16 7 1 17 5 10 2 0 8 3 11 12
9 17 17 10 4 1 11 14 17 14 0 15
2 3 1 11 0 12 16 5 9 7 14 10
0 10 3 9 1 15 4 5 14 11 13 16
4 11 3 13 5 16 0 1 2 10 9 15
15 4 0 14 17 16 1 10 9 14 17 12
8 11 15 2 4 5 16 13 14 1 0 12
3 15 4 1 8 7 12 13 2 6 14 11
17 2 15 6 1 7 3 11 5 0 9 10
11 14 15 5 16 6 1 8 2 3 12 9
7 17 11 14 17 0 17 3 4 15 2 8
6 1 11 15 10 9 16 17 5 3 13 4
7 10 16 17 0 1 15 9 2 5 4 6
9 16 6 11 12 4 10 1 15 3 0 8
4 14 13 0 7 11 16 2 15 5 6 3
9 1 5 3 16 13 12 0 14 4 8 7
5 8 0 11 13 7 2 17 1 10 4 9
9 3 0 17 11 5 7 4 16 6 13 2
10 4 1 5 11 2 12 17 13 15 0 16
13 0 7 12 3 11 10 9 5 1 14 16
7 13 11 12 1 0 5 14 4 14 17 17
15 2 4 7 12 5 6 3 1 9 11 16
15 10 14 11 4 13 8 6 5 16 12 2
4 7 12 8 16 5 10 17 9 0 2 6
10 17 5 14 15 17 15 13 17 14 7 17
3 4 16 13 10 11 2 5 6 17 12 8
17 12 6 3 13 2 7 5 10 1 16 15
16 6 7 9 12 13 11 17 2 8 3 10
13 8 15 17 7 2 4 10 11 16 3 0
13 2 0 15 16 4 14 12 10 5 1 11
16 4 9 11 1 6 13 2 10 12 5 7
16 13 10 7 8 11 9 1 14 0 4 2
8 0 16 5 13 3 11 12 15 9 10 2
3 0 15 9 11 10 14 1 12 2 6 7
10 6 5 12 7 4 2 13 16 11 9 1
4 16 15 3 10 0 13 7 1 8 14 2
9 6 13 1 14 8 15 5 3 0 10 12
2 11 5 9 13 1 10 14 0 6 17 17
0 13 4 15 5 2 10 16 3 8 6 9
13 16 3 6 14 5 9 2 8 15 12 1
6 10 8 0 16 3 2 1 7 15 14 13
7 8 1 10 2 4 3 16 14 9 12 15
14 10 17 8 5 11 6 14 13 14 16 1
8 5 12 15 1 16 2 9 13 6 3 14
12 13 0 10 3 15 16 6 2 17 8 1
4 0 2 15 8 13 3 5 7 12 11 1
5 17 13 14 1 13 17 14 17 0 11 2
0 8 6 7 15 1 11 2 13 4 14 12
2 8 11 16 4 3 12 9 10 0 6 1
7 5 4 8 14 12 11 1 10 16 13 3
1 10 2 5 15 4 13 11 9 6 8 3
16 0 4 3 7 15 5 11 13 10 12 6
10 15 0 9 5 3 8 2 4 1 7 6
4 15 5 7 9 2 1 12 8 17 13 10
1 0 14 8 2 16 7 13 4 3 15 10
0 11 13 12 9 7 6 15 10 3 8 2
16 12 5 15 11 8 0 6 4 9 14 3
0 9 5 17 6 3 16 11 1 12 15 8
10 1 7 17 9 16 13 3 15 0 12 11
16 5 13 6 2 3 4 7 9 17 0 11
16 9 14 2 15 7 10 8 12 5 13 1
0 1 12 6 4 11 7 10 2 9 5 13
3 16 4 11 17 2 6 7 17 3 17 17
6 14 2 3 1 12 10 13 8 9 4 0
12 9 15 13 2 8 5 0 10 6 4 16
3 8 10 0 12 6 5 15 9 1 13 14
10 12 13 16 3 5 1 11 7 8 4 14
13 4 11 0 5 14 15 7 12 9 8 10
0 2 9 4 8 10 15 17 16 1 12 3
14 11 17 6 10 17 9 12 17 14 10 6
6 3 13 8 15 2 0 9 1 11 12 7
7 12 3 4 16 11 8 15 1 6 0 10
7 2 5 0 3 9 13 8 11 10 16 12
11 5 8 2 13 15 9 3 16 4 6 10
6 8 9 1 5 13 7 11 15 17 2 16
2 6 12 3 9 14 8 1 11 5 15 16
11 6 9 15 3 1 5 10 8 7 0 2
2 5 15 7 3 4 0 17 6 12 10 13
5 9 13 3 4 1 14 16 6 15 11 10
3 16 0 5 7 8 6 9 14 12 2 10
5 10 4 12 11 6 16 7 8 0 3 15
17 5 0 1 12 11 13 16 8 2 15 4
14 9 17 10 17 2 17 13 7 0 5 3
13 9 8 1 0 6 3 17 4 11 16 2
15 3 10 9 2 0 12 11 8 5 16 13
14 12 17 14 17 0 8 2 17 2 15 16
9 7 16 2 8 14 0 11 10 15 3 4
1 9 6 15 14 11 12 7 16 10 2 0
13 5 1 3 15 9 6 4 2 0 7 8
16 1 15 0 13 12 8 4 3 11 2 5
2 13 3 8 10 6 14 11 16 9 7 12
12 8 16 15 6 5 13 1 0 11 7 10
1 15 7 16 13 6 0 10 14 5 11 8
6 16 5 4 2 15 11 10 12 0 1 14
6 9 4 11 3 16 15 12 14 2 7 5
6 5 3 10 7 14 12 8 0 1 11 2
5 7 9 0 10 2 11 3 14 6 15 1
3 13 5 6 15 16 8 17 10 7 11 0
10 2 16 1 15 12 5 7 14 3 6 13
11 17 16 14 12 2 8 14 7 14 5 3
11 17 17 12 17 6 17 6 17 5 14 5
13 14 10 11 9 15 0 16 7 6 2 12
11 0 5 1 10 14 6 2 9 16 4 15
12 4 5 8 0 7 9 16 15 1 3 13
17 3 5 10 4 6 15 1 13 8 2 11
10 11 9 8 12 15 3 4 6 5 14 0
6 11 12 17 8 4 5 2 3 13 16 10
17 1 16 8 3 0 4 2 12 6 11 9
16 8 3 5 9 0 15 13 6 7 1 4
14 5 17 16 11 13 15 14 1 3 9 0
17 16 7 2 5 9 12 15 6 11 4 3
1 14 5 13 12 10 4 9 3 15 7 2
5 13 12 16 2 10 6 8 15 11 14 4
13 15 12 10 6 0 11 5 16 3 4 7
0 16 1 8 13 14 5 6 7 2 9 11
7 16 13 9 8 6 2 12 5 4 15 0
8 16 14 12 6 2 15 4 9 10 11 13
8 15 9 13 7 12 14 6 1 0 16 4
6 13 16 9 14 7 1 4 11 12 0 15
6 15 14 5 0 11 4 3 10 8 9 12
11 12 1 6 8 0 14 9 15 10 13 5
15 5 16 4 9 6 7 0 3 10 14 1
0 5 7 11 10 8 1 13 12 15 16 6
7 4 15 1 9 3 10 6 16 13 11 14
12 4 17 13 16 10 0 14 17 9 17 4
5 15 11 2 3 8 7 1 9 13 12 0
11 13 14 0 9 4 12 5 1 2 3 6
17 10 1 13 9 5 11 8 4 12 6 0
10 9 2 4 13 0 6 1 5 17 3 12
0 15 16 3 11 4 9 8 5 7 2 14
1 16 10 17 3 7 8 5 13 9 6 4
3 7 11 4 6 12 1 16 13 5 9 2
0 3 8 5 12 16 14 7 11 13 4 1
9 12 14 7 10 3 5 16 2 11 1 0
8 7 5 11 14 0 3 15 2 13 6 16
9 10 15 8 17 11 17 12 13 7 17 17
13 1 14 4 12 8 2 11 0 7 6 15
5 12 7 8 1 4 15 0 11 17 6 2
6 4 10 12 13 5 14 0 2 7 15 3
16 17 6 14 10 5 3 14 11 2 8 13
15 11 6 5 3 14 2 16 4 0 13 7
9 17 15 14 5 17 6 12 13 7 16 1
8 9 10 6 5 4 1 3 0 16 14 7
3 12 2 11 5 1 4 8 16 0 15 13
5 1 10 13 15 14 3 12 16 8 0 6
4 13 1 2 12 3 15 10 5 6 16 7
5 6 15 4 0 16 12 2 7 9 13 8
10 7 8 3 2 11 15 6 0 12 13 9
17 7 10 15 0 3 6 13 11 4 12 5
9 15 3 12 2 1 13 17 7 16 6 5
7 9 12 5 10 13 0 4 8 1 6 11
17 6 11 5 8 15 10 0 1 16 7 13
4 5 6 12 0 10 8 11 14 13 1 9
15 13 2 17 16 8 11 7 6 1 9 5
17 4 12 9 15 8 16 3 7 10 1 2
14 5 12 14 13 17 17 11 17 13 3 12
2 4 13 15 12 0 7 8 14 16 9 6
0 4 14 16 7 9 3 1 8 6 10 5
10 14 3 15 4 7 11 0 9 2 16 8
11 15 10 8 4 9 2 7 3 12 1 16
9 13 7 5 4 12 3 2 0 10 15 14
2 14 16 12 5 8 3 10 1 4 13 11
13 10 5 16 8 12 7 3 6 2 0 9
17 9 3 7 11 12 2 10 15 13 8 6
17 11 4 0 2 13 1 9 16 7 10 8
11 10 13 7 6 16 3 0 12 1 2 4
15 14 7 6 0 2 5 1 16 12 8 4
11 4 6 17 2 12 0 15 5 8 7 1
3 5 9 17 4 0 10 12 7 11 8 15
10 0 12 2 14 6 4 16 1 7 8 5
8 14 1 4 3 13 9 7 10 11 15 6
12 7 13 5 1 9 8 10 16 2 14 15
13 6 2 8 11 3 1 15 14 10 5 4
5 14 6 10 8 3 13 4 12 7 9 16
6 12 0 2 9 10 3 7 13 16 5 8
13 17 8 2 11 17 3 3 17 14 17 17
3 6 14 10 1 5 0 7 15 4 16 9
9 0 10 4 1 2 16 8 6 13 7 11
0 6 10 2 16 12 13 9 4 17 11 15
14 3 7 14 6 17 2 8 10 9 0 5
3 2 6 8 9 13 16 10 0 15 4 5
9 14 4 16 15 0 2 6 11 1 5 10
1 11 0 6 10 12 15 8 7 4 3 16
1 8 13 4 11 14 10 3 2 12 16 5
16 3 11 13 14 4 6 10 7 1 15 9
1 12 16 0 4 15 6 17 8 13 9 7
1 5 11 9 16 2 3 6 15 7 4 12
14 6 6 14 17 9 10 17 17 14 6 10
16 2 8 12 4 14 1 5 15 6 7 0
15 16 12 0 11 1 3 13 10 17 7 9
4 9 0 16 1 14 11 15 3 7 12 13
3 10 7 15 2 14 9 4 1 13 5 12
8 10 11 3 12 7 0 2 16 17 1 5
2 12 10 1 7 16 11 4 5 15 8 9
4 12 11 17 15 6 9 13 0 2 10 16
2 17 17 9 13 17 10 7 0 14 12 4
11 9 16 10 12 17 8 13 7 0 17 17
7 14 9 2 11 16 6 5 0 8 1 13
12 11 7 4 15 3 14 5 8 16 2 9
12 1 3 11 8 2 6 7 4 5 10 14
1 6 8 7 5 0 16 4 10 2 12 14
16 15 6 4 10 17 17 9 11 2 17 17
14 13 17 12 1 17 5 3 4 15 2 8
1 13 9 3 0 5 2 15 12 16 10 11
9 2 11 10 13 16 4 15 8 12 14 6
12 17 10 14 11 17 17 2 1 3 9 0
14 15 17 4 17 5 3 9 11 14 8 13
17 13 8 4 7 1 0 12 9 3 5 16
5 11 14 1 16 0 9 10 13 12 7 3
0 12 15 10 14 13 2 3 9 5 7 4
17 15 13 11 16 10 5 4 0 9 3 1
11 16 4 13 1 3 7 17 0 5 8 12
1 3 15 12 8 9 11 16 0 17 5 6
9 8 12 13 0 15 1 7 5 2 11 3
16 14 0 8 6 1 12 3 5 13 10 15
3 11 8 16 14 2 13 0 5 9 1 6
15 8 5 2 1 11 14 4 7 3 10 6
6 7 15 16 12 1 9 5 4 10 8 11
11 7 0 12 15 13 4 1 6 9 16 14
9 11 1 15 7 6 8 3 12 17 4 13
12 2 14 3 5 6 11 9 7 13 0 4
3 14 12 7 13 9 15 11 4 16 0 1
0 14 11 1 2 5 8 12 6 10 3 7
7 0 8 11 15 5 12 10 3 17 9 4
10 8 17 6 17 9 0 5 12 13 17 2
15 0 13 10 5 12 9 17 11 6 1 8
15 7 3 1 13 4 16 9 12 8 5 0
7 1 6 16 5 15 14 13 9 12 3 2
7 15 2 6 12 14 16 0 13 11 10 9
11 3 12 4 5 7 13 6 14 15 10 0
9 5 2 0 6 7 14 10 4 8 12 16
2 1 4 5 6 10 9 15 7 17 16 0
2 0 6 13 16 7 15 3 8 11 5 14
11 1 2 9 7 5 15 16 10 13 14 8
2 16 9 10 15 11 1 0 4 13 3 5
3 9 1 12 16 15 7 2 11 8 10 4
15 1 9 12 14 3 0 8 13 2 4 10
12 16 2 1 4 10 0 3 11 7 13 6
15 17 2 16 6 17 17 5 17 14 8 17
14 12 9 5 2 17 16 1 3 14 11 17
4 17 7 1 17 15 17 8 10 9 0 17
1 4 3 2 6 13 5 12 11 0 14 9
2 10 0 4 14 9 5 13 15 8 11 7
8 3 2 16 9 11 5 17 12 4 7 15
10 17 4 6 16 9 17 14 12 13 15 17
10 3 6 0 1 8 9 12 2 16 11 4
6 0 1 14 4 17 17 15 16 5 17 9
7 11 10 3 6 8 4 17 15 2 5 1
3 1 13 14 0 17 11 6 8 14 17 16
10 13 15 11 6 14 7 9 8 4 1 3
11 2 3 16 0 8 10 4 13 17 15 7
11 8 7 3 14 10 16 12 4 6 9 13
17 8 2 12 10 16 9 6 3 5 0 7
8 2 13 17 10 15 12 1 4 7 5 9
13 3 4 2 10 1 8 0 15 12 9 14
16 11 2 10 0 9 7 12 1 15 6 14
12 5 10 16 17 13 15 2 1 14 17 17
4 2 10 5 14 1 7 6 12 11 3 8
7 3 14 15 13 10 1 2 6 0 8 16
13 12 9 14 2 7 17 14 3 4 17 6
4 6 16 11 2 9 14 3 13 1 8 0
14 17 9 14 17 11 5 9 17 12 13 7
15 12 8 13 6 9 10 2 14 7 3 11
5 4 2 7 14 15 8 9 0 3 16 11
8 8 17 5 5 5 17 14 17 15 17 17
1 2 12 14 17 3 9 0 6 8 17 15
14 0 1 7 4 8 13 14 16 5 3 17
14 2 17 11 7 17 17 0 6 8 13 15
14 7 2 13 17 6 12 4 15 14 1 17
2 15 8 17 1 13 6 16 12 10 0 3
12 15 1 0 14 16 10 11 6 4 5 2
14 2 15 17 3 7 7 14 17 14 2 17
17 17 14 17 14 17 14 17 14 17 14 17
8 12 4 9 0 14 13 10 6 3 2 1
13 17 17 5 17 7 16 1 3 4 11 6
5 2 1 9 6 11 0 13 3 16 8 14
14 4 0 3 8 17 17 10 9 11 6 17
12 0 11 6 9 1 2 4 14 8 16 3
1 17 12 11 7 3 9 14 6 14 13 17
12 6 4 17 13 11 3 8 9 15 1 7
14 14 11 1 0 17 1 15 17 4 5 17
6 17 17 7 17 8 13 15 16 14 3 9
8 17 3 14 17 10 7 16 5 14 4 11
14 8 4 14 16 17 0 5 12 14 15 2
14 16 8 14 9 12 17 14 2 1 10 7
8 13 6 1 11 9 4 0 7 5 12 10
8 1 0 7 2 6 10 5 11 15 9 3
4 10 9 6 13 8 12 16 11 3 7 14
14 1 17 15 12 3 17 14 17 7 17 11
0 7 2 14 3 6 12 14 15 16 17 10
7 17 17 8 2 17 12 10 17 6 4 14
12 10 6 2 7 0 1 17 3 9 15 11
9 4 8 6 3 10 11 13 1 5 2 15
15 17 17 3 8 16 1 14 9 11 6 12
17 14 17 17 17 14 17 17 14 17 17 14
2 9 7 0 8 5 4 6 13 3 1 15
17 0 9 16 6 4 8 7 2 15 13 12
1 7 4 10 9 8 14 2 5 11 0 13
2 13 14 14 17 8 17 1 17 11 17 1
14 6 3 0 15 10 17 14 5 12 4 17
5 17 8 15 17 12 4 11 2 1 10 17
3 17 17 2 0 4 17 14 8 10 7 16
16 0 17 3 17 12 14 8 17 14 17 0
5 16 17 15 9 17 4 11 2 14 17 7
8 6 17 0 15 17 7 16 5 12 17 11
14 3 16 9 17 16 17 16 17 16 16 17
0 17 1 0 17 17 2 0 17 14 9 17
1 7 17 7 14 17 17 14 17 1 17 13
4 3 17 1 6 15 2 14 10 14 17 5
14 1 13 2 17 4 11 6 8 10 7 17
6 17 0 4 9 14 0 14 17 8 12 17
15 6 1 16 10 7 4 12 0 13 2 3
17 9 7 14 8 4 16 14 17 14 17 8
4 10 3 14 7 17 13 4 17 10 17 3
0 17 17 13 3 17 17 4 15 16 1 10
4 8 14 9 3 12 6 0 16 15 5 11
13 7 6 9 4 16 5 8 1 17 10 3
0 0 0 0 0 0 0 0 0 0 0 0
1 1 1 1 1 1 1 1 1 1 1 1
2 2 2 2 2 2 2 2 2 2 2 2
3 3 3 3 3 3 3 3 3 3 3 3
4 4 4 4 4 4 4 4 4 4 4 4
C
C Mis=0.000000	rank=0
