# Supplementary material for: Optimal shortening of uniform covering arrays
Source: PLoS One. 2017 Dec 21;12(12):e0189283. doi: 10.1371/journal.pone.0189283 (PMC5739513; doi:10.1371/journal.pone.0189283)
Supplement: S2 Dataset — (ZIP) [file pone.0189283.s002.zip › L2/N511k22v20^22t2.ca]

C Covering array with N=511 k=22 v=20^22 t=2
C by parallelSA at 20/10/17 10:42:19
511 22 20^22 2
0 0 0 0 0 0 0 0 0 0 0 0 0 0 0 0 0 0 0 0 0 0
1 1 1 1 1 1 1 1 1 1 1 1 1 1 1 1 1 1 1 1 1 1
2 2 2 2 2 2 2 2 2 2 2 2 2 2 2 2 2 2 2 2 2 2
3 3 3 3 3 3 3 3 3 3 3 3 3 3 3 3 3 3 3 3 3 3
4 4 4 4 4 4 4 4 4 4 4 4 4 4 4 4 4 4 4 4 4 4
5 5 5 5 5 5 5 5 5 5 5 5 5 5 5 5 5 5 5 5 5 5
6 6 6 6 6 6 6 6 6 6 6 6 6 6 6 6 6 6 6 6 6 6
7 7 7 7 7 7 7 7 7 7 7 7 7 7 7 7 7 7 7 7 7 7
8 8 8 8 8 8 8 8 8 8 8 8 8 8 8 8 8 8 8 8 8 8
9 9 9 9 9 9 9 9 9 9 9 9 9 9 9 9 9 9 9 9 9 9
7 6 11 5 16 18 18 9 19 11 16 0 0 8 1 6 11 14 3 4 2 19
5 16 2 3 1 8 11 10 10 14 18 7 3 10 10 4 13 1 10 13 6 9
1 16 4 19 13 0 16 4 8 19 16 19 9 13 15 17 8 3 2 16 13 6
17 15 14 11 11 15 12 5 14 15 16 6 2 18 12 11 18 18 10 19 1 14
4 1 19 15 19 12 8 2 5 2 6 5 13 18 7 15 0 19 18 16 3 19
6 8 3 15 6 13 14 14 3 15 19 12 11 9 2 6 8 12 5 7 7 4
0 5 17 8 9 11 19 6 8 7 1 2 13 12 12 1 5 12 4 15 10 5
17 16 5 6 8 19 9 18 19 12 17 7 4 15 3 1 0 2 16 7 14 16
11 16 18 4 17 17 4 12 12 4 0 8 5 6 2 11 11 8 7 12 3 1
17 7 17 2 4 14 8 17 1 18 18 18 19 1 6 3 10 15 0 9 2 0
6 1 13 14 9 2 15 8 3 8 0 10 18 17 5 4 11 16 16 8 7 15
2 7 12 15 0 4 2 12 5 13 5 9 6 15 0 18 19 3 10 8 14 8
17 18 15 19 10 9 2 0 6 16 14 5 7 8 18 4 3 8 17 15 19 1
18 18 6 4 5 19 8 1 12 16 19 12 2 18 0 12 9 13 17 2 10 17
8 0 6 13 0 7 16 10 12 6 2 12 13 3 17 4 7 18 13 17 2 5
3 2 10 16 14 15 15 7 1 14 6 8 4 3 9 18 16 0 12 1 3 5
0 6 1 15 4 7 10 10 17 19 17 3 2 19 5 16 9 3 12 12 8 10
17 4 19 13 1 6 18 12 15 7 13 13 3 16 15 0 5 8 2 14 9 10
5 8 6 17 12 9 4 4 14 18 7 16 18 1 11 16 0 3 6 14 16 2
18 11 3 16 15 17 0 11 5 10 17 2 8 1 17 5 18 4 17 14 6 15
16 8 2 11 7 19 17 13 0 1 3 5 16 13 4 19 11 4 12 6 9 5
13 19 3 5 18 8 2 18 18 14 6 1 19 16 5 16 12 18 4 9 7 17
9 13 9 8 4 10 15 19 16 7 17 5 15 6 1 2 10 3 15 19 4 17
18 0 18 6 4 9 0 14 7 5 10 8 16 17 1 15 5 17 2 13 1 10
12 2 18 0 12 5 3 5 4 19 1 16 6 9 7 1 11 8 17 13 15 11
6 15 6 5 1 8 16 4 0 4 13 2 11 17 7 18 10 3 19 3 17 16
14 1 15 11 5 0 2 19 10 0 4 12 8 10 3 14 6 7 19 12 9 11
2 15 3 12 5 13 17 8 17 7 17 14 14 14 19 4 0 8 14 1 11 6
7 13 18 13 3 13 5 4 9 12 14 1 17 9 0 2 13 6 8 16 1 15
15 6 2 16 3 9 7 1 4 7 0 11 2 18 8 19 8 5 0 11 14 5
14 8 12 4 13 15 19 0 13 5 17 1 3 17 13 9 15 5 7 0 2 11
15 9 4 1 8 18 19 7 3 19 13 18 17 13 0 4 12 11 9 19 3 2
16 6 15 11 0 11 7 2 5 9 10 1 19 7 10 10 0 8 5 10 4 12
4 18 7 8 5 3 7 0 18 14 16 0 17 13 14 1 15 17 0 8 6 3
0 3 9 7 13 10 8 18 5 1 12 11 6 11 2 4 16 0 19 14 1 12
17 8 10 10 19 3 7 10 5 0 15 2 1 6 0 17 11 9 9 4 7 18
13 2 4 5 8 18 10 12 16 15 3 3 13 17 14 5 6 9 14 11 18 12
14 7 19 3 9 8 12 4 6 19 10 16 5 0 17 19 14 9 16 1 10 3
4 11 17 19 1 11 5 7 14 6 19 9 3 1 8 13 11 16 18 12 11 16
9 19 6 15 6 5 18 17 2 10 1 8 19 7 3 4 15 10 1 11 13 3
0 17 9 16 6 11 17 9 12 15 18 1 10 4 7 2 5 3 16 11 12 3
4 8 17 0 10 17 15 18 9 13 11 3 2 7 17 10 6 14 2 18 7 9
19 2 16 19 18 7 19 9 3 8 4 0 14 6 10 15 13 15 5 14 19 14
17 13 11 1 7 8 12 17 17 10 0 17 9 4 13 18 6 16 5 2 15 14
7 12 5 11 15 10 4 9 0 19 6 15 3 14 12 7 17 12 0 2 13 8
5 1 16 6 15 3 13 18 3 7 10 6 10 8 4 18 9 6 18 17 13 11
13 12 0 6 19 5 15 1 3 9 4 16 12 12 19 2 3 1 10 2 2 10
3 17 2 15 5 11 12 0 19 4 13 19 8 6 17 7 12 16 11 9 1 11
0 9 2 8 0 15 13 4 15 5 19 10 1 14 18 3 6 10 6 0 7 19
0 11 6 11 14 13 11 12 9 2 8 4 9 13 1 13 3 15 14 5 7 11
18 18 19 9 18 17 16 19 11 12 11 18 18 14 16 6 19 2 12 11 12 11
15 3 16 4 11 8 9 12 2 6 12 5 11 19 5 10 1 17 11 14 12 0
15 2 8 18 0 13 17 18 7 4 16 16 7 5 16 4 10 1 9 12 0 14
19 14 17 12 13 18 5 10 7 1 6 7 8 19 18 2 8 9 10 3 4 11
0 19 12 6 11 3 1 7 4 11 2 14 18 10 17 8 10 13 5 16 9 14
7 5 2 11 4 12 15 3 13 15 5 17 11 8 16 1 14 11 15 14 18 6
11 6 16 12 12 19 2 3 8 14 9 4 1 17 17 0 7 0 18 19 5 3
9 11 7 13 10 8 6 15 0 15 9 14 1 12 11 15 16 2 3 12 14 11
13 6 17 13 13 10 3 8 11 10 19 5 4 0 12 7 2 15 9 8 16 9
12 5 10 11 7 17 1 15 16 3 19 16 0 19 15 4 17 6 2 9 14 3
6 15 10 9 8 10 18 15 12 9 4 3 7 1 10 19 2 17 6 16 5 11
5 16 14 15 16 6 15 15 11 6 7 0 1 11 4 2 12 5 17 10 9 14
17 2 18 3 9 4 7 15 0 17 19 11 8 10 1 16 15 14 18 17 12 6
13 3 18 2 1 7 4 13 8 0 14 17 0 18 9 12 10 10 16 10 6 11
11 8 13 5 0 10 3 1 2 11 14 7 17 4 5 15 18 7 6 9 17 6
11 7 1 5 3 12 9 11 14 17 2 0 16 7 15 4 6 12 9 13 19 11
11 13 19 17 14 7 17 10 4 9 19 2 13 8 3 9 12 17 10 0 16 12
0 19 1 19 7 2 3 19 12 14 8 13 11 12 4 19 0 9 0 14 1 13
2 14 8 16 13 11 1 17 0 18 14 3 5 15 4 6 6 17 14 19 7 10
14 9 4 14 1 5 1 13 12 13 6 11 7 8 11 0 18 15 11 7 11 3
5 9 17 10 14 2 18 16 18 4 17 12 16 0 7 11 1 14 8 10 14 6
5 11 13 16 14 7 2 8 15 3 3 18 2 11 1 2 14 12 11 16 15 18
3 11 8 13 1 9 4 19 3 2 12 0 19 19 13 5 7 13 16 4 3 6
3 19 4 17 7 18 6 18 9 4 14 12 15 14 15 8 2 5 18 13 10 0
0 10 7 14 1 17 14 2 19 18 4 5 2 3 8 18 12 9 13 13 19 6
18 17 12 1 14 14 13 13 16 8 7 2 4 9 15 10 3 18 0 12 5 6
15 4 9 5 19 16 1 5 9 0 3 8 10 12 10 7 19 19 17 0 14 6
18 4 8 7 15 8 9 2 17 13 1 12 17 6 11 3 11 0 10 16 18 3
8 16 17 5 12 3 14 13 3 2 19 2 7 4 6 14 14 0 15 11 1 10
6 5 19 2 0 4 10 3 3 18 16 1 16 6 1 8 16 7 17 14 11 9
16 3 11 8 17 5 2 8 7 15 13 15 18 1 4 9 13 0 9 18 10 6
18 11 16 11 10 16 18 4 1 1 0 11 13 2 5 8 12 3 9 7 6 13
15 1 18 9 13 7 7 5 19 13 9 14 16 16 6 5 3 0 6 2 4 13
6 5 4 7 18 1 3 10 19 2 0 16 10 1 18 10 15 12 8 19 9 5
18 7 9 18 12 2 12 10 0 6 4 1 15 8 12 5 8 10 14 18 3 14
19 4 6 2 3 0 14 7 11 15 17 10 5 8 19 10 0 1 18 9 15 13
6 7 3 13 17 14 15 5 10 1 1 19 0 4 8 19 9 17 18 5 3 2
16 18 14 17 9 8 1 11 15 16 12 3 4 6 7 14 8 11 6 5 2 13
9 16 4 0 0 1 8 3 7 17 4 2 17 13 13 6 5 6 11 1 16 13
19 13 4 10 16 17 2 1 14 5 1 3 11 13 6 7 16 8 16 17 0 14
13 5 5 12 0 15 1 16 17 6 10 13 7 13 2 9 9 3 18 4 19 15
7 5 8 14 19 10 2 14 4 6 18 6 9 0 15 12 15 2 12 3 3 13
11 11 12 1 5 6 10 18 0 3 1 9 18 18 10 2 14 15 8 4 1 13
12 18 4 18 1 8 4 3 2 1 17 9 2 12 15 19 7 0 5 17 7 19
19 17 14 8 12 0 5 12 15 11 10 17 2 12 6 4 2 14 12 7 16 18
5 0 19 12 17 15 7 11 9 11 4 10 6 19 10 12 14 2 0 19 6 1
1 6 19 10 10 13 5 17 12 8 3 6 15 10 13 1 4 0 19 9 19 2
5 7 10 8 14 11 6 9 17 2 11 11 17 17 3 18 4 18 17 2 0 13
10 0 5 17 5 12 3 4 16 10 16 8 14 10 6 2 9 8 11 18 7 0
3 12 11 0 5 13 0 13 18 18 5 7 1 8 12 4 9 8 7 16 12 13
9 5 15 16 3 15 4 10 1 16 8 18 12 16 17 2 11 17 19 7 0 6
0 13 15 3 12 14 9 17 3 0 6 4 14 1 16 11 19 5 2 8 17 13
6 4 13 3 2 9 8 16 16 14 17 15 17 15 12 14 12 0 5 6 0 11
1 9 13 11 12 11 2 18 7 10 2 13 12 6 8 12 4 6 3 0 12 5
11 0 6 16 19 8 19 19 19 1 5 15 7 9 14 3 4 14 2 10 11 14
16 2 19 16 16 10 14 4 10 4 2 9 14 17 12 17 3 6 1 7 8 0
3 19 14 0 13 17 7 4 17 0 18 9 12 8 14 15 1 12 15 6 5 2
2 12 6 13 16 15 7 18 4 8 15 17 16 1 5 14 19 9 11 15 3 3
12 10 15 4 9 7 5 18 10 2 13 8 1 0 19 6 18 3 0 6 18 14
4 13 8 5 9 19 0 10 1 15 3 13 6 14 5 19 3 7 11 10 13 2
2 17 17 4 19 5 9 11 6 14 0 9 15 13 16 16 14 7 3 16 6 12
19 1 7 16 0 5 9 15 16 16 11 17 3 0 15 8 18 10 14 4 1 2
1 10 12 7 6 8 18 3 9 17 19 7 14 18 4 5 0 16 12 15 0 2
10 8 9 16 18 8 7 16 6 5 13 4 0 3 1 1 2 13 10 12 13 13
5 17 3 6 0 0 19 17 1 9 12 4 9 18 15 7 11 9 15 18 12 1
10 16 7 4 6 18 2 17 17 3 8 10 16 9 12 19 10 19 18 14 16 5
14 18 10 4 2 12 14 18 8 6 0 14 19 9 1 7 5 4 10 9 17 2
17 0 4 15 14 10 13 8 7 3 9 1 5 12 16 14 11 13 13 12 6 2
10 13 1 9 11 5 19 3 0 2 10 12 4 11 8 17 19 8 6 9 6 7
11 3 0 11 1 14 12 16 9 7 5 10 4 5 6 6 15 9 17 16 8 2
19 11 13 5 13 4 14 2 12 7 15 16 1 9 3 13 17 11 12 18 6 0
2 6 5 7 1 3 15 12 14 4 3 18 8 9 12 15 17 10 13 0 10 13
14 17 6 0 7 10 9 16 7 9 16 18 1 2 8 5 13 19 4 17 3 10
6 0 18 11 18 5 8 7 17 4 3 5 1 16 15 9 8 17 16 15 17 9
15 19 15 8 1 10 0 3 11 8 7 19 13 15 7 13 6 14 10 4 10 5
19 5 9 7 17 9 12 4 13 8 6 14 2 13 3 17 2 1 3 10 12 10
11 18 3 14 17 10 18 9 7 4 8 17 13 10 0 10 16 5 6 6 13 10
5 5 7 19 16 13 8 5 2 0 0 1 4 14 17 9 17 14 11 3 18 10
5 2 12 8 3 17 11 2 6 1 9 12 10 7 12 12 0 11 11 4 17 10
9 13 4 0 18 11 12 12 5 14 15 10 7 18 11 8 9 4 1 3 2 6
2 6 15 0 19 4 13 9 8 10 3 12 18 19 6 19 12 1 7 5 1 16
18 19 10 3 0 18 4 11 10 15 15 5 9 11 6 1 7 16 8 0 11 10
14 4 18 1 0 19 15 0 5 18 8 6 14 19 7 9 2 12 3 11 6 14
9 7 18 6 15 13 3 15 8 13 13 10 2 2 12 14 1 5 12 4 11 12
19 9 15 18 5 8 3 6 1 17 7 6 0 17 2 9 19 4 13 16 2 10
1 13 16 2 2 15 6 14 19 4 3 9 8 5 7 4 9 13 0 18 16 10
16 11 18 12 14 1 19 18 16 11 18 19 11 1 11 19 17 10 17 8 19 10
12 1 2 17 18 4 0 8 9 6 1 15 17 11 13 11 10 9 3 7 5 10
15 15 5 2 10 11 8 11 13 3 7 12 12 4 1 0 13 9 12 8 13 14
4 6 14 1 14 5 16 14 10 17 14 14 10 2 6 3 11 9 7 14 0 17
0 12 19 9 7 6 2 5 13 17 15 8 17 5 11 10 8 16 15 4 6 16
10 12 16 1 1 17 8 6 9 15 2 19 7 0 3 16 11 5 8 9 4 18
1 15 17 16 7 1 4 0 3 6 9 10 10 10 3 15 19 8 9 5 18 17
13 3 11 14 0 12 5 5 0 14 7 18 10 6 3 19 1 13 2 15 8 4
5 19 0 9 3 19 5 2 16 6 13 2 8 4 16 17 16 15 7 15 19 19
14 11 7 13 11 6 3 9 9 5 15 2 12 15 16 4 8 0 18 10 8 17
4 15 11 12 15 0 7 3 5 16 2 8 15 9 18 18 12 15 16 14 14 10
19 18 0 1 6 10 7 8 13 2 3 13 4 15 17 11 9 10 9 13 11 4
6 4 1 11 17 3 17 17 8 12 7 9 17 0 18 5 16 14 11 13 2 17
13 7 6 19 9 17 13 14 13 4 7 7 7 11 10 8 5 0 3 19 14 0
10 18 4 6 3 11 18 5 8 8 18 15 1 19 2 18 14 7 14 0 16 17
16 15 7 1 3 2 0 12 8 3 6 16 4 11 5 6 4 13 15 17 2 9
6 13 17 18 13 12 13 7 10 9 8 15 17 3 5 0 17 2 17 4 12 3
9 14 16 17 0 14 14 10 13 10 13 11 16 12 14 13 17 8 16 16 3 17
3 5 18 10 6 16 13 11 2 19 17 17 7 17 8 6 0 15 10 18 9 17
1 19 9 10 5 7 4 12 13 18 11 15 4 2 18 19 11 6 18 19 17 14
16 2 14 14 5 9 16 17 9 19 17 13 1 4 6 8 17 12 10 9 3 7
15 16 13 17 4 0 13 19 5 15 6 9 0 2 17 0 15 8 14 15 19 7
5 18 17 7 19 14 17 15 15 19 15 8 11 2 12 0 6 13 3 9 4 15
9 0 17 19 5 16 9 3 4 15 12 16 17 16 1 18 2 10 7 6 8 15
1 6 10 18 11 4 8 19 18 9 13 17 5 7 11 2 3 12 13 13 14 15
12 3 18 16 5 18 6 10 14 8 10 7 9 7 16 0 12 19 15 9 2 4
18 5 7 15 1 0 18 18 6 17 3 15 14 4 9 13 1 8 6 19 2 15
4 2 9 11 7 8 13 0 12 11 1 18 16 15 19 17 7 5 15 3 16 15
19 14 8 11 8 2 6 1 15 9 18 5 14 9 17 16 19 0 7 4 13 3
19 8 1 6 17 1 12 12 10 3 16 11 19 14 7 12 12 0 18 15 5 15
4 10 2 6 17 18 4 2 16 10 3 1 7 15 9 0 19 12 19 17 8 13
16 19 4 2 12 12 11 9 5 7 5 7 2 0 13 3 19 17 9 12 11 15
12 7 11 12 10 10 16 2 3 5 8 11 4 18 14 16 14 1 11 0 9 15
9 15 0 17 13 6 2 13 1 4 11 17 10 19 8 1 12 14 5 12 3 15
4 3 6 10 0 8 1 9 3 4 0 19 8 16 12 6 14 2 12 13 5 7
17 10 8 9 2 5 10 9 18 1 7 10 11 13 17 13 2 6 15 0 3 5
7 6 4 0 5 2 14 11 3 1 15 8 3 15 4 9 10 18 6 15 12 18
18 5 11 4 12 13 17 7 15 10 11 19 19 15 2 15 3 9 8 17 6 14
10 2 0 10 15 1 14 19 15 13 7 1 9 18 5 4 1 17 3 6 10 16
10 17 19 5 0 9 6 7 8 1 5 3 12 10 4 11 15 15 13 2 18 15
12 17 4 9 7 3 8 14 0 10 11 10 14 16 5 6 7 11 10 10 19 1
4 19 5 9 11 7 12 17 11 1 18 16 18 17 0 14 14 8 3 2 8 6
10 4 2 19 12 10 10 14 1 9 15 14 8 7 0 6 1 18 16 5 19 14
11 12 8 15 6 2 16 7 16 0 10 11 2 16 18 1 13 4 3 5 16 0
6 9 16 3 15 11 2 10 9 1 16 17 4 18 19 15 5 13 7 11 19 0
8 13 7 11 19 9 10 11 11 13 13 7 10 10 2 4 11 10 4 1 5 0
2 1 9 6 2 17 5 3 15 19 8 12 17 4 11 9 15 18 9 10 1 0
4 10 5 18 14 14 7 1 8 15 11 6 12 6 13 4 14 19 6 3 9 0
5 17 1 2 18 16 15 6 7 0 19 14 9 15 14 19 18 8 19 4 3 0
6 4 10 12 1 7 3 14 11 16 5 1 18 13 8 11 6 2 15 15 13 0
7 9 7 2 13 19 12 19 8 11 3 8 13 1 15 16 14 6 10 5 0 4
11 19 14 13 7 9 18 6 5 19 11 1 8 3 19 13 10 0 11 8 6 4
19 6 12 17 19 16 14 16 0 12 8 19 2 1 9 4 5 7 15 0 18 14
1 3 5 15 18 9 14 5 1 11 8 2 15 0 10 0 6 11 7 17 11 3
7 18 13 9 15 5 6 12 1 0 19 19 16 3 13 2 0 1 4 19 8 14
15 14 11 9 5 17 15 16 8 2 15 1 6 10 15 3 16 9 2 7 16 0
0 14 12 2 18 19 7 14 2 10 7 19 3 8 6 14 4 19 9 1 14 15
13 5 15 7 14 16 6 19 11 18 2 10 3 4 0 1 8 0 11 17 5 16
11 2 17 7 16 0 1 14 3 12 13 5 12 7 13 19 9 18 14 0 6 8
13 0 12 11 2 2 14 17 5 17 13 3 9 14 8 15 14 1 17 7 4 3
9 17 16 14 4 18 7 8 18 12 14 16 3 18 2 17 6 0 17 5 17 14
19 3 14 4 8 12 0 17 6 4 19 1 12 2 11 18 7 2 0 5 9 18
1 14 7 6 9 10 17 4 14 14 5 12 0 16 13 10 17 15 17 11 3 18
16 5 12 18 4 6 9 5 12 2 14 10 8 7 14 7 12 1 3 1 13 18
12 3 9 2 0 13 18 0 17 12 6 0 11 10 8 14 3 4 7 19 10 18
17 17 6 8 18 2 17 3 10 13 3 0 12 19 9 7 17 5 18 16 19 4
7 3 1 18 9 0 18 8 16 18 15 18 10 13 17 15 4 5 10 2 11 16
2 10 12 17 3 13 8 15 3 11 5 13 9 17 18 7 1 0 4 12 6 0
15 0 14 6 1 14 2 9 5 18 19 13 15 7 5 17 0 4 8 1 18 11
11 19 11 13 2 11 13 15 1 13 17 16 14 13 16 12 8 19 19 13 18 18
6 7 0 4 14 9 1 3 19 10 15 6 13 14 10 2 13 8 15 12 17 18
8 15 15 14 18 13 12 1 16 19 12 9 16 7 4 3 5 2 18 0 6 18
13 10 14 3 5 10 11 7 9 12 0 2 16 19 11 6 4 8 18 18 13 19
18 10 1 0 8 15 2 5 5 7 12 19 5 10 15 14 17 15 3 10 17 4
7 4 17 17 8 17 12 9 2 17 10 17 1 18 5 2 3 13 19 8 11 5
18 1 6 7 19 18 10 0 8 17 18 13 4 3 16 9 18 17 5 18 14 18
3 10 19 19 11 19 4 16 7 17 1 11 10 9 5 19 6 1 14 8 2 18
13 4 16 10 7 11 0 4 10 11 12 5 2 9 16 2 15 14 6 1 3 8
14 19 0 7 12 11 16 8 2 15 5 3 16 10 9 19 12 6 0 4 2 1
18 8 18 9 16 11 12 3 3 9 6 13 10 0 14 4 10 2 13 5 15 0
15 18 17 15 17 15 3 2 0 9 14 18 9 7 19 8 4 6 16 14 5 18
12 14 0 5 16 8 10 7 15 14 17 4 15 2 3 12 5 12 6 8 1 6
3 13 12 12 17 0 8 9 15 6 0 16 16 2 10 1 18 1 13 11 7 4
0 11 9 17 16 5 11 2 8 3 17 6 7 16 0 15 6 16 0 1 12 4
11 10 4 8 15 16 5 17 13 6 15 18 0 18 7 16 3 2 5 1 1 9
2 13 0 19 0 1 14 6 18 3 18 8 2 16 16 5 4 11 18 7 9 11
7 17 7 10 8 13 11 3 1 6 14 11 18 5 19 14 9 12 2 0 4 10
15 11 15 10 12 6 7 14 16 1 8 0 5 14 3 18 18 16 4 16 2 9
6 11 14 10 18 18 9 17 0 7 5 8 10 4 17 12 3 1 13 12 16 12
11 17 5 3 13 8 0 2 15 2 4 6 11 7 9 8 11 1 14 15 14 17
17 6 9 14 17 1 0 7 2 16 15 12 14 5 14 0 14 3 4 2 11 11
15 19 12 3 7 5 14 8 14 0 18 4 13 6 18 6 9 2 19 10 14 15
8 12 4 16 9 6 7 3 17 11 7 5 19 2 0 11 17 1 19 18 1 11
7 2 19 12 1 11 9 1 18 10 8 14 0 11 18 14 18 3 8 18 5 4
5 13 14 14 8 4 3 0 13 1 2 2 19 16 9 6 3 19 14 12 10 3
17 1 12 16 12 4 6 2 11 4 12 8 0 13 5 19 13 12 8 3 11 17
9 4 11 16 11 2 11 18 13 19 19 0 13 13 6 14 0 7 13 3 5 1
10 19 17 11 9 14 2 8 19 16 14 0 6 17 11 9 5 1 12 17 3 4
18 15 8 6 12 7 13 16 9 17 0 5 3 8 14 2 16 11 1 9 10 4
8 10 6 1 4 11 3 6 15 0 9 0 15 5 12 19 16 8 10 7 12 15
10 10 15 15 2 19 1 5 14 7 4 17 17 2 14 4 19 0 8 3 12 9
6 6 5 13 12 17 19 0 18 16 3 11 9 2 4 10 10 7 10 1 8 19
8 2 1 4 10 14 0 16 5 14 18 17 18 16 3 7 8 6 13 19 11 19
10 8 10 14 13 16 17 12 3 17 1 7 15 16 17 14 13 10 0 10 15 19
2 8 4 1 17 7 9 19 1 5 10 11 12 10 12 13 5 16 17 3 14 19
4 19 13 7 8 13 14 6 0 5 9 17 4 19 15 11 13 3 17 1 2 5
0 18 18 2 8 6 5 16 10 10 5 16 15 16 4 15 11 18 11 3 1 7
3 15 16 7 9 5 14 5 11 9 8 1 17 15 6 12 14 4 2 12 19 19
7 12 18 19 4 8 14 17 5 7 11 12 6 13 9 2 18 13 9 0 5 19
2 0 11 18 8 9 12 16 11 0 1 4 3 11 7 10 18 6 12 14 19 17
10 1 8 12 16 6 12 11 5 16 19 18 1 12 9 10 4 3 7 13 17 16
6 2 7 5 2 13 4 8 13 9 10 19 15 19 0 3 18 0 1 15 9 13
9 8 18 5 14 17 10 5 3 6 12 17 14 15 18 0 4 1 0 16 10 7
19 17 3 11 2 6 16 10 4 18 9 8 7 11 13 14 1 2 14 8 10 19
16 6 17 6 18 15 10 15 13 0 7 6 5 9 8 4 7 3 11 2 0 19
19 15 19 8 4 14 1 18 2 14 0 7 9 3 0 5 11 12 7 10 16 1
9 0 8 2 7 3 5 1 6 13 15 19 4 17 10 11 12 12 14 14 12 19
14 16 9 12 1 2 7 6 14 10 12 15 10 5 0 8 3 17 12 9 18 19
2 16 1 10 6 10 6 5 9 16 13 16 13 8 9 3 7 4 5 8 12 0
1 11 11 0 3 14 10 6 12 4 10 5 17 14 9 14 15 2 10 14 7 14
18 2 3 17 11 10 5 6 19 0 2 10 19 13 4 0 14 10 7 9 14 9
16 10 10 5 1 18 12 6 4 13 8 12 3 2 16 15 9 14 16 19 16 1
5 6 18 4 2 10 12 13 5 15 1 0 12 3 18 8 19 11 2 1 7 16
11 4 7 18 18 15 5 13 3 10 18 3 6 2 1 17 0 16 2 19 10 16
9 2 15 1 13 3 18 11 7 6 5 4 2 14 11 0 11 19 16 9 8 10
3 7 13 1 18 8 11 17 4 16 16 5 8 12 2 0 9 6 6 10 18 16
7 0 16 8 13 13 10 16 14 16 6 2 19 4 19 19 19 16 3 13 9 1
9 11 17 3 19 19 16 12 17 8 2 1 0 5 4 7 18 11 6 13 8 14
6 3 2 15 16 14 5 19 17 17 9 16 2 15 7 8 7 15 4 0 13 1
10 5 6 3 8 7 15 2 18 11 7 9 10 14 13 0 8 4 9 1 1 1
13 9 10 17 17 13 16 3 6 7 18 0 8 15 5 10 11 19 1 2 1 14
8 17 18 7 11 12 2 4 3 16 17 11 0 14 10 13 4 9 1 6 16 14
2 9 18 5 7 14 11 14 11 15 4 15 19 18 17 1 16 3 14 13 8 18
7 8 14 18 6 5 0 4 19 7 2 18 9 19 10 14 16 18 18 8 18 1
14 14 14 5 10 7 7 3 16 4 1 10 9 1 2 0 0 13 9 13 12 8
0 2 13 13 19 18 12 3 14 13 11 7 5 1 10 9 1 4 0 7 13 17
1 12 18 17 2 3 9 0 10 5 7 1 13 7 2 19 4 15 12 19 15 6
15 12 7 0 14 12 13 10 15 12 1 11 8 17 4 12 2 3 5 9 11 1
4 9 12 13 18 10 9 11 8 18 10 11 11 5 3 2 17 0 14 6 15 1
7 12 3 16 12 1 16 5 12 12 13 9 4 19 1 8 6 19 13 10 0 11
19 11 5 14 7 8 13 3 9 0 13 14 6 10 12 16 4 17 8 11 2 1
0 8 11 19 1 4 6 11 16 12 9 6 7 2 19 7 14 17 1 10 3 5
18 6 0 8 7 12 19 15 9 18 14 9 4 16 2 14 18 1 16 3 13 5
12 3 7 3 17 16 19 1 5 4 9 13 19 8 3 2 6 18 12 16 16 16
9 10 13 10 1 12 17 0 11 3 10 4 6 1 14 8 8 18 7 2 11 10
13 15 18 15 9 8 9 6 15 1 15 4 18 8 13 17 17 7 0 13 0 5
19 12 2 3 11 15 18 14 8 13 12 18 15 4 14 9 0 6 17 12 7 5
16 4 9 15 13 14 6 3 18 5 0 18 7 10 10 12 18 9 14 14 3 16
9 1 14 18 17 11 14 16 4 4 3 7 11 14 0 16 7 15 2 2 6 5
12 12 12 5 8 11 17 19 7 16 0 6 12 3 6 17 1 10 18 14 11 9
18 18 4 8 13 8 15 9 4 3 13 6 8 5 18 11 0 7 1 17 19 18
3 13 10 6 5 3 7 13 2 9 9 18 13 0 4 13 8 1 3 14 19 8
6 18 8 0 4 16 11 13 14 11 13 1 14 11 3 9 4 9 18 2 14 5
7 10 16 16 17 19 13 6 11 2 16 3 15 16 11 4 1 9 5 0 17 8
4 5 0 16 2 14 3 12 7 12 12 12 1 8 10 16 10 16 0 2 19 10
2 3 12 14 15 19 10 4 10 9 11 0 7 12 1 11 8 8 14 9 16 5
0 14 9 1 19 0 4 5 18 7 19 3 19 17 16 8 13 2 11 6 19 5
13 8 7 12 15 14 18 0 4 2 7 9 5 15 6 2 13 11 19 9 12 14
8 19 10 15 16 2 9 4 7 18 3 19 6 18 19 0 15 11 5 12 19 17
14 18 12 5 11 1 13 1 17 18 3 4 8 0 9 2 13 16 2 7 3 12
14 0 1 14 6 11 4 18 11 5 14 2 8 2 13 9 3 11 15 16 14 0
2 18 16 3 14 0 12 4 12 5 7 7 6 16 8 6 10 12 1 4 18 9
4 16 3 18 7 16 10 2 15 8 5 11 12 0 6 9 0 13 1 19 17 11
3 2 0 14 10 6 9 10 8 11 19 15 5 13 7 6 19 18 1 14 4 14
7 3 13 6 7 15 16 11 18 2 1 11 14 8 0 19 5 14 13 12 4 9
3 14 6 18 14 1 2 15 5 12 10 14 13 4 12 11 11 11 0 0 8 9
1 2 6 9 17 12 16 13 17 5 12 6 3 12 17 6 12 7 8 8 4 0
9 6 3 19 8 18 1 4 5 2 7 15 16 15 16 12 5 16 10 17 15 0
4 17 15 17 1 2 19 5 17 4 15 7 5 3 1 12 16 6 9 11 9 8
12 0 3 10 4 15 12 15 8 10 2 5 10 15 11 13 13 7 9 11 3 13
14 13 5 16 4 13 18 2 3 17 14 19 18 12 18 12 7 18 10 6 3 9
1 7 7 14 16 3 19 16 15 15 14 8 9 19 16 13 0 4 19 2 5 9
16 13 6 4 10 3 7 8 1 19 4 11 0 15 15 2 1 16 7 2 18 5
19 10 18 8 12 13 15 11 17 9 14 15 13 16 10 17 15 13 11 8 14 16
19 16 13 12 11 11 10 13 6 12 4 8 9 16 7 3 17 5 9 17 8 2
18 13 13 15 6 1 1 5 8 4 5 0 3 7 19 16 2 9 19 6 11 19
15 3 4 19 19 11 18 13 10 16 10 10 18 15 13 16 16 12 13 18 17 3
10 16 18 18 14 3 16 9 13 14 12 5 18 1 19 12 6 8 4 7 14 2
6 17 11 8 19 7 14 4 2 3 12 13 8 7 11 1 19 5 14 19 0 9
8 4 0 9 5 18 13 5 6 9 2 11 11 1 13 15 11 3 12 10 7 9
14 15 2 18 19 17 6 17 7 11 2 0 4 16 1 13 9 3 8 15 15 12
2 7 18 5 11 16 14 0 16 3 6 3 1 5 13 12 11 14 8 14 13 4
10 14 3 8 14 4 9 13 11 19 0 13 2 5 10 15 7 6 19 15 2 14
8 1 3 0 1 19 18 7 13 5 14 16 9 6 12 2 19 14 0 13 19 12
8 18 9 12 7 4 15 17 19 15 10 2 3 3 5 12 1 15 13 16 0 11
3 8 5 2 9 16 2 7 12 10 1 0 1 18 16 3 1 6 14 13 4 10
17 0 2 5 6 0 3 16 3 8 11 9 13 11 11 12 17 17 7 1 4 14
10 9 11 7 4 3 2 1 10 6 3 2 5 16 7 8 0 14 15 8 11 11
14 5 13 19 14 3 0 15 17 1 13 11 15 18 6 10 19 2 13 13 16 4
3 0 7 9 12 4 1 6 10 8 17 18 11 18 18 14 5 7 9 2 13 12
4 0 15 3 16 1 6 13 13 7 8 16 18 10 2 5 1 2 10 9 3 18
18 14 5 19 17 6 11 8 3 13 2 17 1 3 7 19 15 4 15 9 0 12
15 5 1 8 16 8 16 0 1 10 4 7 3 9 11 11 14 13 18 6 7 12
16 1 0 13 8 16 4 14 17 14 16 2 6 7 18 13 14 5 13 9 12 14
13 18 1 16 12 18 8 4 3 13 1 6 17 5 8 13 18 2 7 2 9 6
10 7 14 2 19 13 0 18 12 9 9 11 3 13 18 6 17 16 5 11 8 6
1 8 0 3 4 2 5 9 11 16 1 14 7 15 15 18 17 19 11 19 6 12
16 5 8 10 11 0 15 4 9 10 9 11 17 3 2 16 5 19 0 15 11 11
12 19 16 2 6 9 15 13 15 17 16 12 5 1 0 7 4 2 14 3 8 12
0 7 8 17 5 1 18 15 11 14 3 17 12 9 7 17 18 2 15 17 4 1
13 14 19 0 6 3 12 2 1 16 9 15 11 1 1 4 18 5 8 12 14 7
16 16 16 9 19 14 3 7 6 18 1 17 8 14 1 5 8 18 19 0 14 4
7 10 9 15 10 8 19 13 11 14 2 16 8 14 6 11 5 17 14 4 15 17
8 11 1 2 17 10 1 10 18 17 11 4 0 9 6 18 0 5 3 15 18 5
12 19 17 1 2 13 2 4 11 11 15 11 3 6 9 5 0 17 13 14 13 7
0 11 3 1 9 12 6 16 2 13 4 18 5 7 18 17 10 8 12 0 1 3
14 6 8 9 18 14 4 5 15 3 2 7 13 13 19 18 1 14 17 18 1 7
19 0 10 7 10 19 11 5 15 10 10 9 15 3 8 6 10 5 4 2 3 6
19 11 18 0 14 9 17 2 18 6 2 0 4 12 5 3 14 16 19 19 13 8
0 4 3 4 10 5 7 19 9 6 16 7 12 17 9 19 17 11 8 2 16 18
9 12 10 4 18 0 13 2 14 1 14 13 14 10 7 5 14 2 9 8 8 10
2 11 10 15 12 8 0 1 13 12 16 10 10 3 15 9 0 15 19 6 4 7
6 18 11 10 4 19 19 8 4 17 6 10 12 7 10 5 17 3 6 12 1 0
5 10 11 11 13 1 9 14 6 8 12 3 4 12 0 2 10 4 18 11 11 7
7 3 10 0 14 6 19 19 11 13 17 6 16 4 18 16 9 13 14 7 18 10
3 4 15 6 16 12 13 8 12 1 11 2 9 5 3 16 13 10 11 19 14 7
0 15 16 4 16 16 3 6 18 13 10 15 8 6 15 6 7 1 6 11 11 2
18 0 2 12 9 8 14 12 18 19 14 6 12 1 3 6 16 19 5 4 16 7
7 9 19 4 3 1 15 8 0 0 12 7 7 2 6 13 0 18 5 13 13 3
19 7 9 9 1 15 10 8 5 11 0 12 18 7 4 1 3 19 2 6 12 17
16 0 13 4 4 17 18 10 3 9 7 14 17 5 9 1 6 15 18 3 1 8
2 5 13 8 10 6 4 7 19 17 12 1 11 0 3 17 9 19 10 11 5 14
19 5 14 13 15 2 8 13 19 9 14 4 17 10 16 19 6 3 1 0 11 7
5 3 15 12 4 17 12 7 0 13 16 13 13 9 13 14 2 16 1 6 2 17
6 10 17 9 0 6 0 19 14 19 3 14 4 8 2 12 13 5 1 9 7 3
11 9 4 6 10 4 14 16 17 16 2 19 10 11 16 5 2 8 0 3 7 16
14 10 1 17 15 4 16 7 18 8 9 5 6 4 10 6 0 10 2 3 0 18
13 13 9 4 1 6 14 15 7 8 16 3 17 1 17 3 0 12 12 5 14 1
18 3 2 0 15 7 1 15 6 15 8 7 19 5 15 17 4 8 13 8 3 17
4 12 1 12 13 9 11 15 2 9 3 10 0 6 16 18 5 18 8 7 10 14
7 8 15 2 11 18 16 15 15 4 0 15 6 12 3 5 9 15 15 1 19 3
16 7 5 0 2 18 13 19 2 8 19 4 10 16 19 11 16 4 11 16 6 14
16 17 9 19 15 15 9 1 11 17 5 6 13 19 3 0 10 8 8 13 7 2
16 9 3 8 6 7 8 0 14 12 15 4 15 12 5 18 15 1 2 4 5 0
15 11 6 8 15 4 12 5 7 14 14 3 14 0 2 1 17 18 15 9 9 19
8 9 5 15 7 0 6 15 4 14 1 1 2 19 14 6 3 16 9 14 17 7
17 5 3 9 13 18 14 1 9 14 10 0 18 2 7 0 4 10 11 12 18 8
7 11 0 5 1 15 8 17 10 19 9 7 18 6 14 10 2 4 14 17 14 14
5 14 4 13 11 10 0 17 15 17 8 9 7 6 19 1 12 10 12 2 17 0
6 19 18 17 10 0 10 1 7 2 17 18 3 5 12 18 19 4 0 10 5 3
10 6 17 8 9 15 11 0 7 0 11 16 11 4 15 5 12 2 1 16 11 8
6 14 15 6 7 8 8 12 4 5 17 0 10 1 9 17 14 18 3 18 11 2
3 6 17 2 15 8 17 5 16 5 4 13 18 11 0 13 15 19 6 7 17 1
5 15 9 3 6 12 10 19 4 10 14 19 1 13 0 10 9 0 13 7 2 8
8 7 2 10 13 5 4 6 11 12 3 13 14 7 1 10 12 13 0 3 3 3
3 9 1 12 19 6 5 2 13 15 0 4 14 7 0 14 10 17 17 17 16 8
13 16 8 11 3 4 19 15 2 5 11 14 15 1 7 0 9 16 13 6 16 18
12 8 14 7 3 6 13 17 18 14 4 19 13 5 1 9 19 15 16 2 11 0
15 10 0 12 18 3 6 4 12 17 17 17 19 11 12 9 11 7 2 5 3 8
6 16 19 7 5 15 0 9 16 13 14 4 19 12 8 16 1 11 9 3 15 14
8 6 12 9 14 8 5 0 2 7 16 15 12 11 3 16 6 4 16 13 3 13
2 16 19 11 9 18 3 13 5 6 17 19 4 7 14 18 13 13 6 2 0 1
3 18 5 4 0 2 10 14 9 7 9 6 0 1 11 17 12 14 19 2 15 3
7 8 16 13 5 12 1 2 7 19 18 10 15 11 9 11 3 14 4 11 0 16
17 19 4 16 1 16 5 0 8 9 4 14 16 14 2 10 9 11 3 8 0 7
13 1 17 8 11 9 7 10 12 3 5 19 14 2 15 6 16 4 10 0 15 16
16 14 1 3 1 13 13 5 19 6 11 8 12 18 0 9 2 7 4 14 15 3
11 1 15 9 19 1 11 4 18 15 7 11 15 15 8 7 17 13 12 14 2 1
8 3 14 19 2 1 17 2 9 10 6 18 5 17 15 1 9 7 6 4 14 14
14 17 16 15 8 1 5 11 4 3 11 13 0 1 12 3 16 1 15 2 7 6
12 15 1 13 14 19 14 9 6 0 5 18 8 11 2 8 15 16 14 18 4 3
14 0 9 9 3 18 17 14 1 2 14 17 2 6 4 16 17 8 1 8 5 16
7 15 8 3 0 3 11 6 19 8 1 13 5 2 9 16 8 15 17 6 5 0
9 18 12 11 16 7 0 6 3 14 0 11 5 4 7 3 2 19 8 18 19 16
17 11 0 18 6 7 11 11 5 5 6 19 17 9 4 8 1 7 19 11 16 3
8 19 19 18 15 8 19 14 14 3 0 16 1 15 9 0 2 7 11 5 4 6
9 14 2 7 2 6 19 11 12 0 16 7 18 0 5 18 3 8 18 0 19 4
13 5 2 1 10 1 7 9 14 9 17 8 6 3 4 14 7 14 14 16 17 0
7 16 11 3 18 6 1 0 7 9 0 12 2 17 5 13 16 10 0 1 4 2
17 12 13 2 5 14 19 4 16 6 8 3 10 18 1 6 7 0 1 13 14 12
15 13 3 7 17 2 4 15 6 11 11 6 1 7 14 14 5 15 10 13 8 16
6 1 16 4 7 13 12 9 1 12 2 3 5 11 14 0 0 10 10 15 16 6
7 9 6 12 2 16 0 5 4 3 11 5 8 10 4 17 0 12 16 12 2 12
9 2 5 12 6 6 0 4 10 18 0 3 17 8 15 13 19 13 4 10 1 18
5 12 4 18 10 18 1 12 11 0 9 2 14 7 8 3 15 7 16 6 1 4
18 1 11 2 14 0 3 17 14 14 13 11 7 19 17 17 5 11 4 6 7 8
1 0 15 5 15 6 15 15 2 12 18 11 4 13 12 8 7 9 6 12 15 4
18 16 15 13 18 5 17 16 13 11 9 3 8 18 0 18 4 12 15 13 7 0
12 13 9 15 15 18 11 16 12 18 12 14 12 17 15 10 14 14 9 15 2 0
14 2 11 6 0 16 8 10 11 7 14 9 11 3 16 11 4 16 6 5 1 3
10 3 16 9 10 2 13 15 4 12 5 18 19 6 13 13 18 12 18 1 0 10
13 11 12 9 4 0 17 11 19 4 8 11 1 7 6 11 19 6 5 3 10 2
17 14 16 4 15 12 16 6 5 11 3 16 12 7 8 9 16 16 14 10 5 13
9 9 0 15 11 17 17 7 5 8 14 6 3 11 1 19 7 2 4 18 18 13
15 8 19 14 2 0 11 6 17 14 5 14 4 1 8 2 7 10 3 17 1 17
10 10 12 13 7 0 4 10 2 4 6 6 18 15 1 3 16 11 17 19 5 12
5 4 12 0 9 14 16 1 19 3 6 17 15 11 2 13 7 17 9 6 8 3
1 5 6 17 13 19 7 17 16 13 0 12 11 11 19 3 13 18 13 4 8 11
3 1 16 5 4 10 19 12 6 10 7 18 2 10 19 9 8 2 8 6 0 3
17 11 1 7 0 17 9 13 4 4 13 15 15 17 19 2 8 19 6 5 13 9
15 17 10 13 9 1 10 17 16 5 2 15 2 8 7 9 0 1 7 3 6 4
4 14 18 14 12 15 18 19 6 3 3 2 17 11 7 7 9 1 5 14 18 0
17 3 7 17 13 11 15 14 12 19 2 4 17 18 15 5 19 1 8 6 17 19
18 7 15 16 8 0 14 13 9 3 1 14 11 6 5 9 15 8 4 13 16 19
11 5 9 0 11 13 6 8 10 10 7 13 14 1 7 18 16 11 16 11 4 19
1 18 3 4 19 11 11 10 16 17 2 18 6 8 5 11 2 0 16 1 9 7
2 19 7 13 4 1 16 16 8 1 19 6 17 6 10 0 3 5 16 18 15 8
12 11 19 6 13 2 18 0 9 15 7 17 8 13 10 3 9 8 4 6 17 5
0 11 14 12 14 12 4 1 1 8 13 12 7 15 5 5 15 6 3 2 15 9
0 11 4 18 2 8 15 2 6 16 3 13 16 18 3 6 13 14 7 9 5 8
11 11 4 10 9 14 8 2 6 9 16 14 3 19 4 0 19 10 15 7 15 5
1 17 8 2 10 17 3 15 10 7 6 4 16 8 0 9 14 10 5 19 2 16
6 0 14 1 11 13 7 2 8 14 11 7 16 8 16 7 15 3 19 5 10 10
2 4 14 9 6 13 19 10 7 13 7 5 0 3 3 8 14 15 0 17 17 15
7 1 10 19 6 14 0 5 0 11 17 4 12 5 2 3 12 8 11 11 10 9
9 3 19 1 12 16 14 15 19 5 18 12 8 10 19 19 17 4 9 15 7 8
3 19 9 11 8 14 16 5 14 13 15 10 7 0 1 2 4 7 5 15 6 10
8 14 13 15 3 16 7 9 10 9 1 6 4 13 11 5 10 7 2 6 10 1
14 12 15 10 17 17 10 8 19 14 19 6 19 11 15 15 10 11 14 0 13 15
8 17 11 17 6 15 4 12 5 1 4 14 17 0 16 6 7 12 17 9 13 16
1 3 8 8 14 18 0 6 13 16 4 9 1 10 5 7 0 18 2 11 15 15
4 7 16 8 6 6 17 1 3 0 17 15 9 10 11 6 2 11 13 15 1 5
6 16 12 16 10 12 12 14 18 0 15 13 17 19 19 4 11 15 6 17 10 12
14 10 3 2 16 9 13 12 0 16 18 6 17 7 5 1 8 14 9 16 4 5
0 17 0 5 17 4 18 18 14 0 8 5 4 17 13 3 8 13 10 1 15 7
12 4 5 8 19 1 2 6 16 9 14 7 16 11 17 18 8 15 1 12 12 2
12 9 8 19 13 12 7 12 19 9 7 3 18 4 12 9 7 5 19 1 6 17
8 6 15 3 6 17 9 18 1 9 5 10 17 12 7 17 13 17 14 2 9 4
7 14 12 10 18 9 3 18 17 15 4 18 4 10 6 0 1 14 1 5 6 19
18 15 9 10 2 4 7 7 3 2 18 7 0 12 15 9 6 5 11 14 8 1
4 16 10 2 3 1 2 16 19 19 7 5 14 12 13 8 18 10 3 5 12 12
1 18 2 13 2 13 9 7 5 3 4 11 10 17 6 16 18 3 15 10 10 8
4 1 4 3 10 15 17 6 2 18 13 0 19 9 10 12 8 14 15 5 8 7
5 13 2 9 7 16 16 18 8 16 7 4 5 19 12 15 15 0 14 0 11 18
19 19 8 4 17 10 6 0 15 19 5 2 10 18 1 14 17 16 6 7 19 9
6 12 9 8 19 19 3 11 5 4 18 14 5 18 13 13 12 8 2 17 18 7
0 1 5 10 3 8 16 13 7 9 15 9 19 16 7 19 2 9 17 19 18 4
10 15 13 0 17 8 5 14 5 18 17 11 13 1 16 7 3 10 8 4 9 3
17 9 16 0 16 3 4 17 16 2 5 14 12 3 10 14 8 7 12 9 10 15
6 6 7 19 3 5 12 18 15 18 12 2 0 10 14 11 7 19 12 12 4 8
8 5 16 6 14 4 11 19 0 4 15 3 12 13 18 9 18 19 7 8 15 2
19 2 11 15 9 3 4 19 9 16 18 7 16 5 8 0 2 18 13 1 17 12
2 4 0 14 18 12 18 15 14 2 9 19 12 14 5 1 10 6 7 18 14 12
5 19 8 1 19 15 14 3 12 12 17 15 0 7 6 15 8 6 4 8 9 12
16 12 1 7 2 4 5 16 1 3 14 0 9 8 17 0 11 2 6 11 17 17
1 19 19 12 8 5 13 10 3 4 15 0 2 4 2 7 10 14 14 6 14 13
0 16 10 1 15 9 5 8 15 4 14 17 11 16 14 12 19 7 18 18 2 3
3 16 12 8 2 7 18 1 0 19 2 6 6 16 16 10 17 9 4 5 11 15
11 14 10 2 4 5 13 0 9 8 12 4 7 14 12 6 1 3 13 17 9 16
12 16 6 14 11 14 5 11 1 7 3 1 17 3 18 15 2 8 13 4 0 8
11 11 2 4 8 3 7 5 11 18 6 12 9 12 3 11 5 10 1 18 0 15
18 9 14 16 14 3 10 0 2 5 8 16 6 7 13 7 13 6 18 15 4 16
15 7 4 11 6 19 5 15 18 14 12 2 18 3 9 15 18 14 1 0 15 10
9 3 1 5 5 4 7 14 15 11 6 14 7 3 12 10 13 6 16 0 18 2
14 15 4 8 9 9 19 2 10 12 19 17 6 5 17 2 1 19 3 14 7 13
18 12 17 14 3 7 6 19 5 10 16 4 11 15 10 18 11 14 9 1 9 2
12 6 13 8 6 0 9 14 13 13 18 2 7 14 4 0 16 13 8 5 3 11
18 2 14 5 4 19 6 19 3 3 15 15 14 0 8 10 5 10 19 16 7 1
1 19 2 14 14 6 8 2 4 0 10 3 0 9 19 5 5 7 9 19 12 16
11 15 12 19 1 18 15 10 1 5 3 5 19 0 11 14 4 6 4 2 12 7
4 16 0 2 9 13 9 8 4 1 10 18 14 3 11 7 6 14 8 0 5 17
10 11 16 18 3 10 4 0 17 13 19 8 18 8 7 1 5 9 2 10 2 7
2 10 18 5 19 2 1 8 1 5 16 9 17 4 3 10 7 8 15 14 10 11
14 3 17 13 6 4 11 1 8 5 7 8 14 14 14 17 11 2 5 19 19 13
1 4 9 13 14 3 2 11 0 8 0 16 19 3 14 6 9 5 6 7 1 19
17 17 4 12 3 13 1 19 13 0 1 5 6 0 1 15 12 4 6 18 8 5
13 17 13 18 16 19 9 14 9 19 1 12 19 10 18 18 4 17 15 14 11 13
1 12 14 0 0 16 12 8 6 2 17 0 18 9 15 0 16 17 4 3 19 16
7 19 5 1 16 4 17 10 6 5 12 10 13 7 8 18 18 0 2 9 16 11
0 0 0 0 0 0 0 0 0 0 0 0 0 0 0 0 0 0 0 0 0 0
1 1 1 1 1 1 1 1 1 1 1 1 1 1 1 1 1 1 1 1 1 1
2 2 2 2 2 2 2 2 2 2 2 2 2 2 2 2 2 2 2 2 2 2
3 3 3 3 3 3 3 3 3 3 3 3 3 3 3 3 3 3 3 3 3 3
4 4 4 4 4 4 4 4 4 4 4 4 4 4 4 4 4 4 4 4 4 4
5 5 5 5 5 5 5 5 5 5 5 5 5 5 5 5 5 5 5 5 5 5
C
C Mis=0.000000	rank=0
