# Supplementary material for: Optimal shortening of uniform covering arrays
Source: PLoS One. 2017 Dec 21;12(12):e0189283. doi: 10.1371/journal.pone.0189283 (PMC5739513; doi:10.1371/journal.pone.0189283)
Supplement: S2 Dataset — (ZIP) [file pone.0189283.s002.zip › L2/N520k22v21^22t2.ca]

C Covering array with N=520 k=22 v=21^22 t=2
C by parallelSA at 20/10/17 10:42:57
520 22 21^22 2
0 0 0 0 0 0 0 0 0 0 0 0 0 0 0 0 0 0 0 0 0 0
1 1 1 1 1 1 1 1 1 1 1 1 1 1 1 1 1 1 1 1 1 1
2 2 2 2 2 2 2 2 2 2 2 2 2 2 2 2 2 2 2 2 2 2
3 3 3 3 3 3 3 3 3 3 3 3 3 3 3 3 3 3 3 3 3 3
4 4 4 4 4 4 4 4 4 4 4 4 4 4 4 4 4 4 4 4 4 4
5 5 5 5 5 5 5 5 5 5 5 5 5 5 5 5 5 5 5 5 5 5
6 6 6 6 6 6 6 6 6 6 6 6 6 6 6 6 6 6 6 6 6 6
7 7 7 7 7 7 7 7 7 7 7 7 7 7 7 7 7 7 7 7 7 7
8 8 8 8 8 8 8 8 8 8 8 8 8 8 8 8 8 8 8 8 8 8
9 9 9 9 9 9 9 9 9 9 9 9 9 9 9 9 9 9 9 9 9 9
10 10 10 10 10 10 10 10 10 10 10 10 10 10 10 10 10 10 10 10 10 10
11 11 11 11 11 11 11 11 11 11 11 11 11 11 11 11 11 11 11 11 11 11
0 14 14 19 6 15 9 10 11 5 7 4 12 8 19 15 16 12 15 2 15 1
10 14 12 17 4 9 8 7 14 3 1 15 6 20 20 11 2 15 5 11 6 20
4 19 13 11 3 2 19 13 18 5 14 8 17 10 7 17 11 1 18 9 3 20
1 14 3 13 0 19 17 16 9 18 16 10 1 15 6 12 11 8 2 19 4 5
20 13 1 7 17 16 2 8 3 5 20 4 10 4 1 11 6 20 19 15 9 19
0 6 17 15 1 10 8 2 4 11 12 19 15 3 7 5 15 3 14 19 9 8
10 7 11 19 18 1 15 6 13 15 15 8 9 16 4 5 18 0 2 13 3 4
16 17 10 11 9 2 20 20 0 19 15 3 14 4 8 2 12 6 12 11 15 5
12 7 16 9 10 19 4 11 14 5 2 6 16 3 10 1 12 19 16 0 8 12
0 19 10 9 3 14 8 6 17 18 11 7 18 2 0 13 17 20 4 17 5 1
10 19 18 3 6 0 5 4 2 13 13 11 7 19 7 8 12 8 16 20 12 17
6 8 18 2 16 5 20 1 4 18 7 18 10 15 11 0 18 18 9 3 20 20
1 11 7 0 15 10 5 13 6 8 20 18 20 20 4 13 20 3 16 2 0 9
19 7 1 6 2 8 13 5 9 12 12 18 11 10 17 3 19 15 0 4 15 0
17 3 11 12 8 14 4 0 2 14 14 5 6 1 18 18 16 3 19 10 15 9
14 15 2 16 14 9 4 6 1 10 16 18 11 18 7 2 4 18 8 5 17 16
8 1 7 10 12 16 3 9 5 15 14 15 0 6 17 15 12 18 4 19 11 11
19 20 17 7 4 2 9 0 12 10 10 17 17 12 10 3 14 6 2 18 5 11
2 5 2 14 9 1 6 17 3 14 16 18 12 7 20 14 11 14 4 0 12 10
11 16 19 0 7 6 20 19 14 0 14 12 8 17 1 9 16 2 14 4 5 4
12 0 5 13 18 6 6 7 4 8 14 3 11 9 10 12 17 10 1 20 19 2
18 19 9 10 13 6 11 16 19 5 10 16 15 1 4 7 13 15 0 3 18 2
6 9 17 1 17 15 7 19 20 19 16 5 2 10 4 11 8 16 3 0 11 17
2 6 14 7 17 8 3 13 19 18 15 6 4 19 9 4 16 10 11 5 16 12
17 12 2 18 15 8 13 12 18 18 13 20 16 17 13 15 15 16 17 11 18 14
0 19 7 14 8 0 20 5 10 17 16 2 14 16 15 1 6 4 18 11 6 3
5 2 18 17 14 1 11 12 16 9 19 4 0 10 8 4 6 3 14 18 19 12
3 18 10 19 4 8 1 19 6 11 0 2 14 13 11 14 5 18 20 9 18 15
16 1 20 3 18 5 19 2 14 7 13 11 14 13 6 7 4 16 11 16 10 9
18 11 13 4 19 5 16 19 3 1 9 11 16 16 0 6 2 10 8 19 15 7
1 13 19 18 8 17 9 17 4 3 5 14 19 10 0 2 12 7 11 13 18 6
19 17 20 8 3 16 4 16 6 20 5 0 9 11 20 0 15 2 19 7 1 10
8 19 5 5 17 1 10 2 6 3 9 12 17 4 14 15 7 11 15 14 17 0
15 14 15 6 10 20 19 20 8 11 5 7 0 6 4 9 16 14 17 15 17 3
9 13 13 8 13 0 13 11 10 4 3 5 18 20 19 9 7 18 2 16 19 13
9 3 16 6 15 1 12 11 4 15 17 17 7 15 8 14 2 1 10 14 5 17
20 7 19 20 1 2 14 4 15 18 3 16 0 12 5 14 10 11 8 6 6 9
16 16 7 4 6 14 0 1 15 10 5 13 2 3 9 19 11 15 20 14 19 8
4 14 7 9 18 11 15 17 2 17 0 12 13 0 8 3 13 16 1 5 20 10
15 5 19 17 2 18 4 13 10 1 13 3 7 5 11 20 0 11 15 19 20 15
7 4 3 11 10 17 6 8 2 19 12 7 14 20 9 15 18 11 13 1 5 15
10 6 5 0 0 14 12 9 3 11 19 16 4 8 18 2 19 16 18 7 14 4
16 20 6 15 17 4 0 13 5 9 3 2 11 1 0 2 18 12 17 7 8 17
7 3 5 7 9 6 8 15 13 9 10 11 19 5 13 13 4 18 18 1 0 12
18 2 1 11 20 15 7 4 0 10 14 9 1 5 20 13 18 9 11 8 14 3
7 3 9 1 6 20 16 12 16 12 0 8 20 4 2 10 17 2 11 19 6 16
2 9 6 8 1 0 11 14 14 15 5 4 10 14 18 3 17 8 18 12 7 15
2 11 10 13 14 17 0 15 15 13 6 8 7 1 19 0 14 16 5 4 9 3
0 18 11 8 7 16 16 17 8 9 10 3 2 19 16 16 20 1 5 6 4 13
8 10 16 20 7 3 16 6 19 2 5 11 1 20 18 1 0 16 9 18 15 12
12 13 8 20 19 11 3 0 6 19 13 9 7 16 2 5 1 15 18 17 4 16
9 18 19 5 17 10 12 14 0 2 16 8 6 11 9 12 7 19 4 3 13 14
3 10 7 13 3 9 2 20 20 4 19 17 16 0 1 5 8 12 11 6 12 15
9 17 17 14 0 5 10 4 16 9 11 6 7 20 18 17 15 13 1 15 18 8
16 14 0 7 20 20 11 1 4 14 16 12 16 20 2 16 10 5 10 9 3 1
10 7 16 11 1 16 17 0 16 8 7 2 16 5 9 7 13 13 3 4 17 6
17 6 2 20 0 17 7 18 8 5 15 2 6 9 1 10 4 11 10 14 20 11
18 17 6 0 10 9 3 12 15 14 7 19 5 3 1 8 4 1 2 11 13 0
6 6 19 3 14 20 10 0 5 9 2 1 9 8 10 13 11 4 13 11 7 13
7 4 18 19 20 11 14 7 18 16 18 10 5 6 0 1 16 2 3 14 9 13
19 5 8 6 12 3 16 10 0 18 2 12 20 1 7 11 4 13 14 13 19 15
18 16 20 20 5 13 2 10 4 17 11 8 14 6 13 3 20 15 13 0 17 18
13 7 3 15 20 18 11 17 6 17 14 7 5 2 19 10 8 13 9 11 16 4
13 0 4 1 0 9 18 3 5 13 1 7 10 17 2 12 20 11 20 13 15 12
19 16 12 15 19 17 14 20 16 15 16 18 18 19 1 18 13 17 15 16 14 12
16 8 3 14 1 0 16 9 13 4 13 7 6 10 1 20 3 2 0 5 19 18
18 12 8 12 1 7 19 5 20 6 0 3 9 20 10 2 14 12 4 14 16 12
15 3 15 0 19 19 9 4 18 6 1 2 10 11 14 15 8 0 13 5 19 8
13 17 0 12 5 1 9 13 8 2 13 10 14 3 16 11 17 18 6 4 14 7
11 7 13 12 6 4 3 2 17 20 16 17 10 9 8 13 0 14 5 1 18 18
14 1 9 20 20 4 5 17 13 11 2 14 10 15 3 18 7 12 12 4 11 8
5 19 10 19 2 16 18 20 4 6 3 9 8 18 18 10 11 16 6 1 13 7
6 19 4 20 7 8 2 11 13 14 1 14 3 9 5 19 14 13 17 19 14 10
20 8 11 4 13 20 3 10 9 1 18 2 15 0 20 17 7 16 6 20 5 12
6 2 3 5 13 16 16 13 14 11 4 17 18 7 13 8 10 0 1 14 15 16
2 0 7 11 19 20 4 3 12 2 17 16 12 10 6 8 5 13 12 1 9 8
8 7 14 14 3 15 0 12 12 11 10 9 4 1 16 12 2 5 13 16 20 6
15 16 9 13 17 5 8 0 17 2 3 0 13 7 10 15 6 1 16 13 19 4
20 19 15 1 14 9 6 13 7 0 15 15 16 11 10 3 5 3 9 16 4 8
19 16 4 7 12 1 5 16 18 19 0 19 11 8 18 20 2 19 9 6 10 3
1 5 10 20 13 7 2 0 11 16 18 19 8 3 17 12 4 14 9 5 6 17
2 8 16 3 5 9 13 1 20 11 14 13 20 12 0 7 6 19 15 1 4 10
11 17 9 20 2 19 15 8 5 17 19 13 6 4 7 14 14 10 3 16 0 1
0 12 6 20 11 19 16 20 7 8 5 12 3 10 9 13 2 18 19 20 1 4
5 6 8 13 11 6 0 4 1 15 20 20 14 2 2 20 7 14 3 9 15 10
7 2 12 10 0 3 1 5 4 9 13 13 17 11 19 7 9 14 19 6 8 5
17 10 13 14 0 6 5 3 4 16 15 1 0 16 9 11 14 8 15 7 2 16
3 17 14 20 1 0 6 10 18 10 17 1 8 2 4 7 19 7 5 19 11 12
9 10 1 11 5 18 18 2 12 18 0 4 6 7 4 19 3 17 18 20 8 13
17 0 12 1 12 19 2 6 15 11 9 4 14 5 8 17 11 7 5 3 16 13
2 7 6 1 4 5 12 8 19 16 13 3 19 0 12 18 11 9 14 2 17 10
11 14 2 15 15 7 1 9 0 20 10 11 2 14 5 17 6 10 13 4 3 16
2 1 11 6 0 18 20 8 18 4 9 14 14 3 10 13 13 5 7 18 13 16
4 0 20 1 10 12 14 5 13 2 20 9 15 19 0 14 4 8 7 11 19 11
15 11 3 1 7 8 14 2 0 5 18 13 9 12 18 4 19 18 10 17 12 6
0 11 19 6 17 14 2 18 12 20 13 15 5 18 3 4 18 8 1 9 10 12
16 2 15 20 15 8 15 16 10 13 9 0 5 0 11 11 13 3 4 1 7 6
12 3 7 2 1 13 10 6 17 0 18 11 4 19 19 11 19 9 17 9 13 5
15 13 14 16 20 14 0 16 20 6 15 17 14 14 17 14 20 13 14 20 13 20
5 20 1 20 12 12 12 15 2 0 4 7 9 3 6 16 8 10 15 16 18 20
0 17 4 5 0 12 14 6 3 8 2 20 17 14 10 9 3 15 11 1 20 17
7 10 6 3 19 1 17 11 0 17 4 0 15 17 17 2 16 20 5 9 20 8
16 14 1 8 16 13 16 0 18 15 10 6 20 9 15 2 5 11 14 3 12 7
11 12 1 17 7 4 6 10 16 11 8 0 17 16 2 0 12 8 3 5 13 9
11 8 14 13 10 18 5 6 0 9 1 16 19 13 2 3 15 4 19 14 11 7
19 15 10 0 18 13 14 14 9 5 13 14 0 7 11 16 2 4 3 1 16 8
11 12 12 19 9 13 7 13 2 4 5 1 15 15 2 12 6 13 8 17 10 0
12 11 1 3 13 2 15 12 8 6 16 4 19 6 10 20 9 13 20 7 5 4
0 8 13 7 15 11 6 4 14 2 19 14 9 1 17 10 16 17 20 10 17 5
3 8 5 1 9 17 11 0 10 20 4 20 1 6 7 19 2 12 16 15 13 8
12 5 12 16 6 16 11 19 18 2 12 7 1 0 3 2 14 4 10 8 20 9
16 10 8 8 14 15 1 7 2 5 11 18 19 12 3 9 11 0 6 19 13 4
8 13 18 15 0 2 4 19 13 6 18 20 20 7 9 3 13 9 5 16 10 1
8 18 12 13 20 0 18 1 3 17 8 6 9 10 11 15 4 3 17 2 5 16
15 9 10 20 8 6 17 12 5 4 12 11 17 19 20 19 16 19 1 2 3 7
17 14 9 7 5 12 0 11 6 13 18 3 18 10 1 7 18 4 8 12 13 4
10 15 1 12 17 11 20 3 7 9 5 20 18 0 19 14 4 19 13 19 11 2
7 15 6 9 7 2 1 0 3 13 15 15 14 15 4 10 15 5 15 8 19 18
15 12 20 15 13 15 5 15 3 10 7 14 6 0 8 1 17 11 19 9 4 10
11 2 16 9 17 17 18 10 18 14 20 3 4 14 6 5 16 18 0 7 6 8
0 5 1 0 4 17 10 16 13 7 3 13 16 2 8 12 16 8 6 12 11 16
20 18 4 9 8 15 11 20 17 7 13 1 20 5 17 0 4 10 2 14 3 8
17 8 4 11 20 10 15 19 4 5 3 15 7 19 6 2 17 14 13 18 1 0
12 12 13 6 20 17 8 14 5 1 8 16 2 4 16 7 16 0 9 17 12 10
12 18 20 10 9 20 0 8 7 18 1 17 5 16 18 2 13 9 15 4 0 17
8 14 15 3 16 14 14 14 7 4 20 17 11 5 2 10 14 1 6 0 18 5
7 20 0 11 13 17 0 6 20 17 13 12 10 8 20 4 5 1 7 19 2 9
14 8 17 6 13 13 14 3 15 14 0 9 14 11 1 15 12 10 5 2 7 4
12 9 0 19 12 4 9 3 10 9 18 18 6 2 5 7 15 1 11 18 17 8
4 12 13 3 0 16 9 6 6 19 17 18 5 1 11 19 7 10 14 12 6 18
18 14 12 11 3 4 5 8 9 0 17 20 2 12 15 10 16 18 1 13 7 12
7 14 9 3 13 7 6 19 10 18 5 19 4 18 8 16 1 0 19 2 14 11
17 4 6 13 16 16 7 2 10 0 11 14 20 8 16 14 9 15 12 5 3 12
1 7 4 2 5 14 19 15 10 9 17 12 15 11 16 15 11 6 3 8 12 16
19 6 1 14 10 14 11 7 2 6 9 8 13 17 5 7 0 18 12 2 4 17
14 3 19 11 10 0 16 16 7 16 4 18 17 9 16 5 6 16 20 8 16 1
4 17 1 13 6 10 16 11 20 3 13 2 0 18 13 18 8 5 9 17 7 11
14 17 5 17 12 20 17 19 19 6 20 14 13 12 19 12 18 3 18 14 12 18
0 13 4 2 9 3 12 12 2 1 14 10 18 13 4 6 14 11 5 5 7 8
10 4 8 15 9 9 2 7 19 12 8 5 0 11 6 13 13 1 20 12 20 7
13 2 7 19 10 6 12 0 20 18 8 14 11 4 3 17 3 19 5 16 1 20
11 10 5 16 13 20 13 4 13 19 15 15 18 3 15 0 9 1 3 2 16 6
6 5 12 19 10 11 9 15 19 20 3 19 20 16 1 20 19 5 4 20 2 8
13 7 17 13 19 3 13 19 7 5 10 1 14 14 8 19 18 2 4 17 17 9
14 10 20 12 0 8 6 12 11 15 3 12 2 5 12 7 3 4 16 17 9 20
0 10 2 8 16 7 11 13 15 9 1 9 4 4 6 18 19 19 3 13 5 18
12 0 11 15 14 8 18 4 20 7 5 10 17 18 1 15 2 20 12 3 0 18
8 6 1 19 15 5 17 17 15 19 5 17 3 11 7 9 17 4 0 16 2 12
12 6 16 1 2 7 9 16 3 4 11 12 0 13 15 8 18 17 5 10 7 14
13 1 13 9 4 12 2 12 0 6 5 18 7 8 15 12 10 3 3 20 6 11
13 6 10 2 20 19 6 5 12 3 4 11 20 0 18 9 13 1 8 7 11 18
8 4 17 9 18 6 16 13 11 12 17 13 10 0 5 2 1 17 16 11 13 3
12 15 14 19 5 6 14 9 12 12 4 2 3 20 8 0 11 3 7 13 10 19
5 0 14 12 7 17 15 1 9 4 15 19 20 11 3 6 10 20 18 11 17 17
11 11 1 4 14 3 8 9 6 16 17 14 14 19 18 5 10 12 2 0 20 14
7 5 15 11 17 8 4 15 8 15 19 1 3 13 0 17 10 15 9 2 13 18
9 18 8 17 16 2 7 16 12 14 6 11 10 3 0 15 19 4 1 16 17 10
1 15 16 19 3 20 6 18 0 7 9 5 10 19 13 20 14 15 14 16 8 4
20 9 10 13 4 11 5 5 8 14 17 4 1 17 7 13 3 0 15 3 10 6
18 6 11 9 6 3 14 5 10 19 19 7 19 7 14 12 5 8 17 4 1 20
2 20 3 16 8 5 15 10 7 6 17 11 0 4 1 12 15 15 16 9 14 13
10 16 17 19 8 2 6 11 9 8 20 7 5 13 16 4 0 12 19 3 1 16
11 3 10 8 0 15 19 17 1 2 8 19 16 6 5 4 18 15 15 20 7 19
14 14 18 8 17 6 15 5 0 1 11 17 12 3 18 10 2 7 17 12 4 9
3 0 20 6 16 4 10 17 20 5 19 11 18 17 9 20 1 3 2 8 6 7
15 0 2 7 1 3 18 19 11 9 4 8 5 15 15 13 12 15 6 16 2 10
0 4 10 1 19 18 15 9 17 14 5 6 11 12 13 7 7 3 20 8 2 20
5 4 13 2 17 20 1 16 15 8 10 7 6 17 11 3 12 12 7 17 14 8
8 16 11 2 13 4 9 7 0 13 12 1 16 18 6 14 3 8 18 15 16 10
1 3 6 14 12 11 18 15 20 5 12 17 2 13 10 0 7 8 8 11 14 4
3 2 5 0 16 0 19 1 7 19 11 4 6 19 17 4 0 5 8 13 9 10
3 13 4 14 6 19 8 13 0 15 8 18 5 12 1 16 9 16 7 10 17 2
18 20 2 12 2 14 1 3 14 17 8 10 20 19 8 5 7 4 9 15 11 6
5 18 17 3 10 4 2 9 18 1 15 12 1 7 19 18 17 15 8 10 0 6
9 14 17 5 11 1 5 8 10 6 14 16 16 19 3 0 4 7 20 17 2 18
14 4 11 7 3 10 14 1 5 6 13 0 1 13 8 9 19 13 15 0 6 2
2 5 3 10 18 15 9 11 15 1 0 20 8 19 2 13 6 3 12 7 17 20
13 19 8 11 15 20 9 14 3 9 12 13 4 6 1 18 0 7 2 5 10 20
8 0 4 0 2 11 16 15 16 18 15 5 19 3 20 7 6 12 10 9 7 18
18 8 20 19 4 14 18 13 1 19 2 0 0 9 19 6 13 7 10 11 3 10
15 19 0 4 16 11 1 8 15 15 2 19 1 10 13 12 8 6 5 7 16 9
19 1 5 2 11 0 17 13 20 14 18 7 19 16 8 10 3 15 13 6 9 14
19 14 13 20 14 16 20 19 12 14 8 13 15 13 14 20 17 9 16 13 16 17
2 2 2 1 8 4 16 5 6 15 7 16 13 3 11 9 14 20 13 20 10 5
9 13 2 3 4 6 9 10 17 8 19 7 2 11 18 1 18 5 12 19 16 0
3 19 6 16 0 13 16 7 12 1 20 5 9 16 8 15 10 19 11 4 2 11
20 1 12 12 2 6 10 11 12 19 7 8 1 14 0 16 15 20 20 5 12 4
4 20 0 20 18 3 20 16 17 11 1 5 7 6 9 10 3 20 8 2 12 12
4 15 18 10 1 19 13 15 6 14 15 0 2 8 3 12 0 17 11 15 5 7
17 5 18 5 7 9 19 16 12 15 12 2 19 4 19 13 1 10 20 0 0 8
7 1 16 17 9 14 14 4 6 5 16 19 8 0 16 3 3 10 17 13 2 13
11 6 4 6 18 16 1 12 7 10 18 0 12 20 0 18 8 11 18 3 2 5
15 5 6 8 14 10 2 3 9 19 14 11 4 16 10 7 3 17 7 14 18 1
17 13 16 4 10 15 20 14 11 12 13 0 9 2 7 12 5 20 1 6 14 18
5 8 19 9 0 7 4 2 6 10 12 4 3 16 13 11 16 1 12 16 12 2
20 7 5 6 19 10 0 16 2 9 8 4 8 7 12 1 14 18 11 11 3 18
2 13 9 5 3 13 1 4 8 16 7 12 11 16 6 19 0 3 10 11 11 12
0 6 3 9 2 20 5 7 20 15 6 0 7 11 16 19 4 9 8 18 18 19
19 13 0 11 2 5 6 9 1 13 10 4 15 0 3 13 8 19 17 14 6 4
16 11 2 2 10 16 8 4 9 17 0 5 3 14 12 12 1 7 15 18 19 4
1 19 13 15 18 9 0 10 8 19 4 6 13 5 3 14 19 2 19 18 7 14
7 7 8 0 17 5 11 6 12 4 18 10 2 9 13 14 12 3 15 10 1 3
6 4 5 14 2 12 3 14 8 10 0 11 16 15 19 15 15 20 14 13 1 9
4 9 5 11 7 13 8 2 15 6 2 10 12 0 17 20 18 19 19 16 18 16
20 11 17 16 3 7 20 17 19 15 4 10 6 8 2 7 13 8 17 1 19 0
17 11 10 16 11 4 12 1 8 7 2 9 5 20 14 3 6 17 0 19 12 20
7 18 18 20 18 18 8 3 20 20 20 4 16 1 15 9 11 6 10 5 14 0
5 7 2 15 20 13 3 11 7 2 9 13 19 8 4 0 3 6 1 10 6 15
14 18 15 15 2 1 20 0 15 5 17 7 4 20 13 6 9 8 11 20 11 10
7 17 5 4 1 6 2 17 7 13 16 9 20 13 11 15 16 0 10 18 8 20
4 1 2 0 17 1 0 20 10 16 12 11 9 12 2 6 17 13 5 3 8 19
15 7 12 3 15 12 16 18 1 14 11 10 8 4 9 0 5 12 18 18 11 2
13 20 12 6 7 15 3 4 10 8 15 17 13 13 13 2 11 19 0 12 9 1
12 19 17 18 13 18 19 18 15 16 19 0 20 15 20 16 3 18 13 12 15 4
5 13 3 20 16 10 19 6 16 14 18 1 13 0 15 2 2 8 20 4 8 11
0 6 9 16 18 2 3 15 9 4 8 18 1 17 18 11 5 7 13 14 8 10
14 0 6 19 8 12 19 4 6 20 10 13 1 7 2 11 13 3 9 19 5 14
9 15 7 8 2 17 16 4 19 11 18 1 5 17 10 5 17 6 19 0 3 20
7 5 11 13 2 13 19 12 6 2 4 15 10 12 9 1 15 7 0 10 14 17
5 15 9 6 8 0 9 2 11 19 1 10 16 12 2 17 20 9 4 7 20 4
7 8 2 19 11 15 2 16 5 3 17 6 18 18 10 16 0 9 18 4 19 9
3 1 19 15 5 11 7 6 9 1 10 0 16 4 18 8 14 14 0 2 19 20
20 14 6 2 18 17 5 19 1 12 19 9 17 3 13 7 0 13 4 10 3 13
7 12 10 4 2 0 14 18 13 9 14 17 13 8 6 11 1 5 16 3 17 5
1 17 18 6 11 9 7 9 14 1 3 8 4 0 2 19 5 20 15 10 16 5
15 1 18 20 3 17 12 7 7 8 0 6 15 18 5 11 9 4 2 10 15 18
18 8 10 17 16 12 9 2 7 15 16 5 4 17 3 1 11 13 19 6 0 16
3 12 0 18 14 14 15 11 19 8 12 9 10 7 15 17 4 2 15 6 11 5
7 0 10 18 5 4 3 16 14 6 20 1 2 16 7 18 9 11 17 18 20 4
7 17 13 16 16 4 18 0 9 11 6 12 19 19 5 1 8 19 4 12 10 2
8 17 3 7 14 13 12 18 10 12 1 4 2 17 0 5 13 14 14 20 3 9
11 15 16 18 20 5 2 2 10 15 0 7 17 1 9 8 19 20 6 11 4 11
19 9 16 12 13 10 1 10 13 0 19 6 5 4 2 15 11 7 8 20 20 3
3 7 2 13 13 20 20 9 2 6 16 19 17 5 0 11 20 17 10 12 1 8
1 4 12 8 20 6 20 12 20 13 2 16 3 7 18 5 0 10 6 9 17 11
9 5 18 1 13 14 3 20 11 17 10 14 17 20 6 20 15 0 8 4 7 2
4 3 17 20 2 9 11 1 0 8 9 14 18 16 12 15 5 14 6 7 10 13
20 2 10 15 6 5 13 3 6 8 1 12 9 15 16 20 16 7 18 0 13 11
2 18 0 1 15 6 19 7 9 10 3 11 18 8 14 5 12 13 19 17 20 18
13 10 15 7 6 17 19 9 17 8 2 5 8 16 11 14 15 9 1 3 4 0
15 18 1 18 11 7 3 6 4 13 19 5 12 12 16 13 13 2 16 11 10 8
11 9 8 2 6 1 4 18 7 11 3 14 1 6 15 7 20 10 0 11 5 19
10 9 10 8 15 18 3 1 16 5 4 12 14 18 0 12 14 9 12 6 19 14
5 9 12 7 18 14 13 17 0 16 6 2 4 4 10 8 13 11 16 19 1 18
0 20 19 12 20 9 17 8 6 12 11 1 4 7 5 20 12 16 10 3 19 4
20 10 18 18 15 13 9 1 5 11 16 3 13 2 18 6 4 15 7 8 1 12
3 4 15 6 5 2 11 2 1 3 7 17 9 19 15 12 3 16 19 19 0 8
4 11 12 14 5 8 16 0 7 1 19 19 10 2 6 9 12 9 3 14 3 14
13 11 5 17 8 2 1 6 18 12 3 17 15 15 9 16 4 17 12 0 7 10
20 15 3 11 12 14 7 12 4 2 1 6 4 16 14 9 1 12 5 12 0 10
0 1 8 18 10 13 13 19 16 13 17 17 6 5 14 4 11 20 9 7 3 2
5 11 0 8 6 9 7 14 13 18 17 3 17 13 17 1 13 3 13 15 2 4
15 14 11 14 4 0 7 19 15 12 20 12 18 6 3 2 15 10 9 1 8 5
10 17 2 9 19 8 19 14 4 0 18 17 1 1 3 20 6 11 7 2 11 13
17 2 14 8 18 11 10 18 3 6 16 7 15 12 12 19 12 1 9 4 0 15
18 10 3 6 9 11 4 1 17 13 20 2 17 8 5 16 17 7 14 16 11 14
11 14 8 1 3 0 10 15 4 2 8 2 5 7 17 6 3 19 12 18 14 9
11 9 7 15 16 12 6 16 4 1 13 8 3 12 14 2 4 5 10 15 15 13
6 1 0 13 20 7 4 10 15 12 15 13 5 19 12 9 2 11 18 8 18 11
14 19 1 2 19 15 16 1 14 4 6 3 5 8 9 17 15 14 10 13 0 11
14 14 4 5 9 5 3 18 20 0 12 8 1 2 11 1 10 17 19 7 19 6
12 14 18 11 8 3 2 13 16 10 6 19 9 17 12 14 7 5 0 1 11 4
1 18 2 11 6 12 10 5 19 4 14 0 14 18 5 3 2 0 14 7 9 12
3 9 11 5 19 6 2 15 1 18 13 13 13 20 16 10 12 4 14 7 7 0
15 2 4 12 16 13 0 9 19 3 6 18 16 13 7 10 1 8 12 11 5 13
4 7 8 5 16 17 17 3 11 10 9 15 7 13 18 16 6 2 17 20 0 4
14 16 14 1 1 16 13 14 2 3 19 10 7 16 5 13 4 6 0 9 8 14
18 7 18 18 12 10 6 0 8 4 1 13 18 14 11 2 4 16 12 9 2 19
11 4 0 3 1 8 12 20 12 5 6 20 13 16 20 2 20 7 9 10 19 16
16 13 11 18 12 9 10 5 7 20 6 16 8 15 13 4 17 17 3 2 20 8
5 3 20 4 20 2 17 7 10 11 13 6 12 14 1 13 14 17 9 13 11 0
14 9 3 4 5 7 10 20 18 8 8 15 19 1 10 14 0 20 0 17 2 5
20 16 0 5 10 9 18 18 6 4 0 11 12 1 8 2 9 9 3 19 7 20
6 10 9 15 11 14 16 5 18 0 10 4 7 13 20 12 12 8 2 1 17 19
9 0 11 20 10 5 1 13 4 3 16 20 4 8 17 19 14 2 0 12 12 19
20 4 14 17 11 3 19 0 13 17 9 18 2 18 1 8 17 19 10 7 18 5
7 9 19 14 20 16 19 10 19 13 1 20 11 3 8 6 5 17 2 17 0 4
12 20 15 4 0 6 5 2 19 14 10 8 18 18 17 9 6 7 3 11 1 15
6 17 11 10 15 17 13 2 17 16 8 7 12 5 15 3 1 19 8 9 19 4
8 12 5 1 5 10 20 4 9 2 6 17 12 9 3 16 16 15 2 7 6 15
16 19 14 6 4 7 17 15 16 2 14 20 10 6 11 5 9 9 8 0 1 13
14 20 16 0 6 18 2 7 8 8 16 20 15 10 18 0 1 11 4 16 3 5
19 0 3 17 6 8 20 15 5 16 11 9 16 14 4 2 7 1 19 10 10 5
1 20 11 17 16 6 13 20 3 2 0 4 5 9 7 7 10 9 13 17 11 8
19 3 4 19 14 7 13 2 8 17 20 16 1 0 9 6 12 5 1 12 11 20
18 4 16 5 14 19 0 17 16 1 3 7 4 9 17 11 15 6 18 2 10 12
12 8 15 0 3 1 7 5 11 13 8 11 13 14 9 18 10 6 0 19 18 13
14 5 10 3 7 11 0 13 4 12 9 16 6 14 15 15 8 9 2 15 1 12
18 18 14 2 0 6 4 11 12 16 5 15 13 4 7 20 8 17 6 1 3 9
9 7 10 12 16 15 8 18 18 13 4 13 0 16 1 3 7 13 11 2 1 5
8 15 4 8 19 12 11 10 20 16 3 19 6 13 18 13 9 7 1 4 12 5
17 1 3 19 19 2 8 5 19 10 19 12 4 9 11 0 20 19 6 15 7 17
19 19 19 13 9 12 15 3 18 11 7 11 2 20 17 4 1 9 6 10 8 18
5 12 4 10 3 18 16 0 14 12 16 11 4 12 14 14 18 7 6 2 9 8
6 18 13 0 5 3 17 18 2 15 16 9 11 0 10 4 15 7 12 15 6 1
7 7 14 9 12 13 20 2 1 8 3 11 5 10 20 18 14 0 20 15 4 14
10 0 15 5 20 7 16 12 17 19 6 14 15 2 1 3 11 18 15 15 8 9
15 10 17 2 12 1 15 14 6 7 8 20 0 9 0 8 11 5 19 4 6 12
9 11 14 18 1 12 4 7 5 19 8 12 14 0 13 10 6 14 2 3 14 8
16 12 16 13 8 1 3 19 12 16 2 4 18 11 5 10 19 11 7 15 0 20
1 5 17 4 20 8 13 6 2 20 7 3 0 17 14 10 9 19 18 16 6 19
16 6 18 0 13 12 18 17 17 12 17 15 1 16 16 17 14 19 19 17 17 15
0 9 15 17 3 5 18 11 2 10 15 16 20 6 16 2 1 14 7 4 16 14
2 12 17 18 6 11 12 16 1 17 18 15 4 5 11 9 10 0 12 13 8 7
7 15 20 14 11 18 9 19 2 8 6 13 1 4 17 5 10 1 17 3 7 12
17 16 8 3 2 1 16 17 9 20 1 6 17 0 4 12 10 18 7 16 9 5
13 12 19 8 12 5 0 7 11 14 19 2 1 19 4 3 9 20 10 1 11 16
3 14 15 2 7 12 13 8 11 9 16 6 0 1 20 5 17 20 12 14 10 4
18 14 0 14 17 2 13 6 5 7 4 14 8 11 11 18 1 8 10 20 9 15
6 11 20 9 20 1 12 3 16 4 10 2 8 12 7 15 0 15 19 12 16 5
11 0 17 10 20 14 17 2 8 13 3 18 9 4 13 1 2 9 7 5 7 15
19 0 13 3 8 19 7 1 19 9 0 15 12 2 13 5 3 11 10 4 13 19
20 17 7 3 20 18 1 15 11 6 12 5 18 9 1 4 2 8 0 13 17 14
13 15 11 3 12 2 8 16 16 0 7 9 7 10 5 6 16 14 16 14 2 15
9 20 5 10 14 11 19 19 0 4 7 6 3 2 16 18 20 8 3 1 6 12
17 5 0 9 13 18 17 4 7 3 8 8 2 6 2 6 19 12 14 1 10 11
12 14 6 5 15 14 20 10 13 3 0 1 1 12 11 4 8 14 3 16 9 7
14 11 8 18 18 19 18 9 10 2 7 1 18 4 20 3 16 5 14 6 18 17
4 13 10 6 3 1 18 7 19 0 16 13 3 5 11 8 15 12 13 10 0 9
2 15 4 15 10 0 17 1 12 8 19 3 8 6 15 11 7 0 19 17 18 9
9 10 0 0 8 16 14 15 20 1 9 6 4 15 7 3 18 14 20 11 3 2
17 7 17 0 9 0 1 10 5 2 6 17 3 18 15 20 13 20 11 14 4 20
3 3 8 10 20 12 20 13 9 7 19 4 13 18 10 19 15 11 5 0 2 6
7 19 11 8 5 19 12 19 17 10 9 18 0 14 2 20 4 12 1 11 9 6
1 10 14 5 2 4 8 19 7 14 13 18 9 6 10 17 13 11 12 12 19 3
18 9 18 16 10 8 0 2 3 8 14 1 7 11 13 16 13 12 6 13 6 5
5 10 13 18 4 19 20 5 3 20 18 8 11 19 16 15 1 13 0 14 7 9
11 18 6 7 13 2 4 5 16 8 9 10 0 2 3 19 1 16 13 13 12 20
6 7 15 4 8 13 18 16 0 1 19 20 1 20 3 7 17 1 15 5 9 11
18 14 16 7 8 18 10 14 1 11 15 18 3 0 6 15 9 2 5 17 19 17
6 20 7 18 3 0 8 12 1 5 9 3 1 11 2 14 16 17 20 4 10 18
2 3 1 9 16 9 0 19 5 20 15 10 15 20 11 8 3 7 0 6 17 4
9 14 5 13 12 8 14 17 14 10 13 5 15 4 15 6 0 8 13 7 13 1
16 4 15 16 7 0 9 3 6 18 19 8 15 5 10 18 2 14 1 17 11 19
17 9 1 18 0 20 14 13 17 17 7 11 8 13 3 5 2 6 4 10 19 10
9 1 14 4 15 19 11 3 8 0 6 5 17 7 1 2 18 3 6 17 6 10
12 2 9 14 7 10 17 20 1 20 17 5 1 8 0 3 4 11 6 10 16 20
1 6 19 10 7 5 4 14 18 17 6 9 18 12 8 11 3 12 20 20 3 0
2 19 12 20 1 10 4 9 11 7 0 17 19 17 16 6 18 1 3 15 19 5
5 14 11 0 1 15 6 3 19 17 2 17 7 4 0 19 9 18 6 8 10 14
6 0 16 8 4 2 5 9 7 17 12 10 13 1 14 16 13 14 11 17 13 12
13 8 1 5 18 0 4 20 19 9 11 19 2 15 14 15 14 8 7 9 6 6
4 8 15 16 12 6 1 18 16 17 5 3 16 7 16 13 19 11 2 10 9 17
0 3 18 13 5 4 1 14 19 19 9 7 8 18 20 2 10 13 16 16 3 11
4 0 9 2 14 18 7 10 3 15 13 17 8 20 5 4 16 19 20 11 1 6
15 15 13 5 9 8 10 7 9 17 17 4 20 3 2 18 18 16 0 6 1 11
1 0 10 3 17 13 11 8 13 10 8 2 7 0 16 9 15 17 4 6 15 20
12 4 2 12 18 5 4 15 0 11 20 15 8 10 14 19 13 20 2 6 7 1
14 13 5 9 15 4 7 15 12 17 1 19 0 19 10 7 11 2 6 3 15 15
12 1 10 7 16 9 16 10 2 17 3 20 12 11 4 17 0 8 14 14 14 6
20 12 9 0 16 8 4 1 0 3 10 7 14 6 19 5 11 17 1 18 2 17
2 16 18 12 4 20 16 6 10 5 8 9 3 15 17 7 8 11 1 7 0 14
19 18 3 18 17 9 16 4 11 0 2 18 15 6 8 7 14 5 18 17 1 7
10 12 3 2 13 6 18 1 8 20 9 19 7 12 17 18 5 4 11 0 19 1
3 5 7 12 11 2 18 14 16 16 1 4 15 8 13 9 18 10 6 18 4 6
19 12 18 9 13 8 10 8 15 2 4 5 11 13 1 13 20 14 18 19 3 6
4 18 2 8 19 14 6 2 5 12 7 20 19 15 1 11 10 8 0 18 16 3
7 20 4 13 15 2 10 1 11 1 5 9 6 16 3 8 13 18 14 0 16 19
10 8 6 18 2 3 0 15 18 7 16 14 12 4 5 9 20 3 1 17 16 11
19 11 2 5 0 6 3 1 2 7 1 0 4 10 15 14 17 12 9 8 17 13
19 10 11 1 20 2 0 18 14 8 17 19 3 15 19 5 6 19 4 5 18 7
6 13 15 19 1 18 0 1 9 2 11 15 17 17 8 18 4 10 16 7 12 3
8 5 13 17 10 7 15 1 1 0 13 2 18 15 18 19 20 6 11 3 9 4
12 16 3 8 11 12 1 7 12 9 15 14 10 5 7 6 16 16 4 2 6 0
7 6 20 5 8 11 13 9 15 0 8 3 10 18 4 2 2 13 6 18 12 1
0 15 12 4 13 1 19 2 5 18 20 11 7 9 12 3 8 2 12 10 13 6
5 16 10 14 15 3 4 8 20 6 7 15 15 9 2 5 19 0 11 12 11 13
16 9 13 10 2 15 12 6 11 3 20 19 14 7 1 0 16 13 13 8 4 12
14 19 2 14 12 17 1 11 17 18 14 4 9 0 14 8 20 15 3 18 10 7
11 1 15 5 8 10 9 7 3 18 4 9 2 0 19 20 5 6 16 12 17 12
5 17 15 1 13 11 8 10 12 7 14 18 18 15 9 2 0 4 17 6 3 19
11 5 20 2 15 9 14 0 19 6 15 4 18 10 16 16 7 20 1 19 8 3
19 14 2 4 7 18 12 5 20 19 3 1 10 6 16 8 16 3 11 9 0 2
16 5 4 18 19 6 7 8 20 11 10 10 9 18 19 3 0 1 16 20 6 14
4 16 6 17 20 15 10 9 8 18 18 7 7 11 15 5 14 7 16 1 15 2
2 10 13 4 18 12 7 0 16 3 12 16 5 11 8 20 20 18 17 10 11 1
12 17 19 20 4 15 13 1 6 15 9 11 15 7 6 10 20 12 19 5 2 3
9 19 3 0 20 4 13 0 1 12 5 8 12 13 12 11 16 10 7 6 20 12
1 8 9 12 19 16 12 7 15 2 15 11 17 2 15 4 3 5 17 0 10 15
17 11 15 10 4 13 6 20 20 9 16 0 1 3 5 8 7 2 18 13 20 1
1 6 0 20 9 15 16 2 16 6 19 15 11 14 19 8 16 4 7 3 5 10
20 5 2 10 5 0 15 7 16 20 2 14 4 13 9 13 8 1 14 17 15 3
11 13 16 17 5 6 16 3 15 7 12 6 1 8 12 10 13 0 4 9 1 17
2 4 20 0 12 7 8 11 12 9 16 1 17 18 3 10 5 9 0 20 15 6
3 10 12 9 1 5 13 16 8 12 14 14 12 18 2 4 7 6 13 16 0 17
19 8 7 20 17 4 19 11 3 12 6 10 1 5 18 12 9 0 14 11 2 1
3 16 16 11 18 7 12 4 5 14 9 17 20 10 19 1 15 8 6 17 20 19
19 4 9 18 15 15 18 6 7 1 14 2 14 3 12 20 10 8 5 15 12 0
2 6 0 17 19 13 5 1 11 20 14 7 3 4 10 14 4 16 2 12 8 6
9 16 13 19 0 10 11 15 7 12 2 3 14 12 20 8 1 20 17 5 11 6
17 17 2 15 17 3 13 7 1 4 0 16 10 16 17 16 11 9 16 8 5 6
2 16 5 18 16 18 14 12 19 7 17 2 9 14 3 11 12 14 8 0 4 1
0 7 20 11 14 6 14 1 18 3 18 5 13 15 2 8 9 10 4 15 14 15
3 15 17 17 15 16 0 5 17 4 2 8 19 4 6 4 16 11 9 20 14 1
3 11 18 7 2 15 17 10 15 0 5 16 14 9 14 18 3 1 4 11 8 16
2 14 15 18 11 16 10 3 0 12 13 19 13 9 4 1 13 12 8 16 5 20
1 9 20 5 12 3 15 4 12 12 10 7 16 8 11 18 6 18 5 14 13 2
16 18 5 12 3 19 14 10 1 9 12 14 7 17 4 8 6 9 9 12 2 11
11 11 9 19 12 3 10 1 14 14 12 20 0 5 16 2 8 6 7 20 4 18
10 11 4 20 16 20 9 5 1 16 14 6 2 7 8 13 15 20 0 16 13 15
9 6 6 4 3 2 15 9 20 2 1 18 8 5 19 16 12 11 0 15 10 16
18 9 4 3 11 17 20 7 6 2 10 17 0 15 12 17 19 3 3 5 8 1
2 7 5 8 20 3 9 20 15 0 20 0 6 16 13 17 1 4 20 19 10 17
17 2 17 11 16 19 3 7 13 12 5 4 8 1 10 6 20 4 15 9 12 14
9 4 19 18 6 13 17 5 3 7 15 19 18 1 2 17 8 18 16 18 0 10
11 20 18 14 19 7 13 18 9 3 2 19 7 5 4 15 17 3 20 6 13 10
19 18 4 16 1 11 5 12 10 3 9 13 8 9 6 17 18 20 7 0 15 4
9 8 0 15 7 19 10 12 2 16 20 17 1 18 11 7 5 15 4 13 11 3
2 12 11 16 17 12 17 9 4 5 1 11 20 2 12 8 0 6 20 16 7 3
20 6 15 8 9 4 17 6 14 16 0 13 7 10 3 15 20 5 19 11 14 2
9 2 20 7 19 0 20 6 8 1 12 15 20 8 5 12 11 12 3 10 18 4
8 6 9 11 4 1 19 3 2 1 16 14 5 14 13 0 19 20 16 6 19 7
10 3 14 11 13 5 7 20 6 1 2 13 11 17 15 16 4 8 4 18 9 18
7 11 16 15 12 0 19 8 17 3 15 9 12 17 18 19 10 4 6 5 1 2
5 11 7 5 9 2 14 19 8 3 11 0 10 1 12 7 15 19 2 20 16 16
10 18 9 4 12 17 13 13 12 6 11 7 3 15 2 1 3 14 14 8 7 5
6 12 14 11 19 9 1 17 10 7 20 8 0 3 18 2 3 9 3 10 5 2
10 20 13 1 11 13 4 17 12 18 12 0 8 14 1 12 9 5 6 14 0 3
8 2 19 4 11 9 6 15 17 5 0 10 14 8 15 18 15 13 7 12 3 17
10 5 19 7 18 19 1 2 20 4 17 9 13 6 12 0 17 15 17 15 15 8
4 6 3 12 15 0 2 19 6 7 10 16 11 18 20 1 9 6 15 13 13 8
2 17 8 19 7 14 5 7 17 1 4 19 16 10 12 2 9 17 13 3 6 11
4 2 11 18 9 7 5 14 12 9 3 6 14 17 10 0 8 15 10 19 17 1
12 10 4 17 17 0 12 17 9 6 7 13 14 1 13 13 5 2 8 15 3 11
1 2 8 16 4 18 14 11 5 0 10 19 12 16 9 12 17 16 14 15 7 18
17 19 20 17 1 17 3 15 0 8 17 10 11 7 2 9 8 5 20 2 6 19
16 15 19 1 16 3 5 11 8 6 8 17 4 2 20 15 13 10 18 10 9 0
3 6 13 12 12 18 4 20 13 13 7 10 4 11 12 2 6 15 1 0 5 9
15 6 5 19 16 9 20 11 16 8 13 0 2 1 6 3 10 7 4 8 0 19
18 8 12 19 14 0 17 14 17 6 10 12 5 3 4 14 1 11 11 7 15 19
20 20 20 19 17 19 16 14 20 13 14 19 19 20 15 19 19 14 12 10 20 16
16 3 12 5 17 18 6 9 15 8 18 9 0 8 7 1 20 20 2 4 18 10
18 1 17 8 7 20 18 15 15 3 13 4 11 2 9 14 6 0 16 10 20 5
3 5 8 4 17 10 9 12 14 17 15 7 11 15 5 0 13 9 19 1 12 13
13 3 2 19 11 8 5 10 15 4 16 15 9 7 0 7 1 6 14 15 20 2
20 3 13 18 7 1 9 9 20 10 11 20 5 3 6 12 13 4 19 2 8 15
18 0 19 16 15 1 8 20 2 12 18 6 10 13 19 19 3 5 3 7 4 11
16 0 16 9 11 10 13 18 19 1 7 17 17 6 18 14 8 4 5 13 14 16
3 20 9 8 10 1 14 1 4 7 6 15 2 0 11 13 16 13 18 5 15 14
10 6 7 16 5 15 14 8 0 14 3 4 17 15 11 6 1 2 9 10 18 12
15 17 16 18 18 4 11 5 2 18 10 15 3 8 1 6 7 9 20 0 9 16
20 0 8 14 13 9 12 2 18 9 5 0 3 19 11 10 18 6 16 4 11 1
15 8 13 10 6 2 5 17 12 0 9 1 11 20 12 5 4 20 3 12 14 14
16 7 9 17 0 11 2 14 20 8 4 1 12 19 14 6 15 18 3 0 5 3
15 20 8 9 5 16 6 1 13 16 16 16 7 17 19 17 2 8 11 10 7 0
14 2 13 13 1 14 9 8 16 7 18 11 3 6 4 16 5 19 10 11 20 0
8 20 10 5 1 20 7 11 18 20 19 18 14 16 12 6 8 20 19 13 4 2
14 7 0 10 11 1 8 15 3 19 5 2 20 17 6 4 14 9 1 10 13 13
13 4 15 20 13 14 10 19 9 15 1 3 12 8 7 0 6 5 11 10 8 14
6 16 1 16 9 19 19 7 11 8 13 16 4 4 0 10 7 3 5 18 3 15
13 14 20 16 2 10 7 2 17 16 9 20 3 1 10 4 12 0 18 6 5 8
7 16 13 6 1 9 15 13 3 16 10 5 1 2 14 0 16 4 12 20 18 11
3 4 1 10 8 9 5 18 4 2 18 12 7 14 1 6 11 0 17 16 16 18
13 0 18 4 9 16 5 11 1 7 15 12 6 12 10 5 19 8 13 2 18 3
6 19 15 12 10 3 7 17 5 8 18 4 14 12 6 0 2 17 14 9 0 16
19 1 15 5 6 15 15 0 4 9 20 10 3 17 20 19 19 17 8 10 16 15
2 7 7 17 13 19 5 18 4 19 10 20 9 13 5 18 16 20 6 8 19 0
4 5 14 15 8 20 12 9 14 13 11 0 1 9 10 4 1 18 3 6 2 0
13 9 14 0 14 2 16 8 4 20 0 0 18 5 6 1 7 15 17 10 12 11
15 4 7 11 0 1 13 10 14 20 9 9 19 2 16 16 14 3 8 3 11 17
13 18 16 14 16 13 15 15 14 19 18 16 17 18 12 13 16 12 3 19 19 19
4 19 16 7 11 5 14 12 9 20 8 1 6 3 19 2 20 0 12 8 11 15
0 2 5 3 12 15 4 5 9 16 1 8 10 20 1 14 13 6 17 17 3 7
18 3 5 15 4 16 15 18 11 18 6 1 14 10 2 9 0 19 7 10 12 8
18 15 15 13 13 15 12 13 13 20 12 12 12 0 18 7 12 20 20 18 6 13
6 15 8 7 0 4 15 20 15 3 14 18 15 14 16 1 5 9 10 2 6 14
17 20 19 2 3 8 11 9 16 19 20 13 12 15 10 1 4 0 5 20 17 7
16 14 17 19 5 17 4 12 3 0 1 11 13 16 17 13 7 8 10 6 16 2
13 16 2 18 3 11 17 2 13 1 6 4 0 20 10 2 5 10 19 8 13 17
1 12 5 7 10 2 16 3 17 15 11 13 14 18 20 6 8 3 0 4 20 13
19 5 14 10 16 1 2 4 17 8 12 3 6 15 0 9 5 16 16 11 7 16
17 18 7 6 14 5 9 1 13 12 4 19 7 14 20 10 0 11 3 17 8 2
10 1 13 14 14 4 14 16 11 2 1 3 20 18 13 19 8 7 19 9 5 0
2 13 12 0 11 20 15 2 16 10 4 3 1 1 5 15 3 8 9 0 3 7
18 13 7 1 18 8 17 9 18 9 2 11 6 18 16 0 10 14 15 12 5 4
17 15 5 20 6 7 18 8 14 1 10 18 13 11 0 4 3 13 2 9 11 3
10 13 20 13 7 6 11 18 5 8 0 18 4 3 14 17 16 6 8 1 2 14
10 2 0 6 3 12 13 19 15 17 18 1 19 9 18 15 7 17 16 5 4 19
6 14 10 12 12 4 11 4 3 1 17 0 19 18 9 5 20 2 7 16 8 0
8 3 0 16 1 17 2 5 14 9 7 0 18 12 4 20 11 10 12 17 1 14
6 3 2 17 18 10 14 8 12 13 5 12 7 2 17 17 9 12 0 11 4 7
7 15 0 2 4 10 3 17 18 8 11 16 9 5 1 19 6 8 10 16 15 17
20 5 16 20 0 12 8 1 10 9 6 17 11 16 4 18 12 2 13 9 16 7
8 0 20 18 6 15 1 20 9 14 4 16 7 2 10 11 18 19 14 5 0 13
5 1 6 11 20 8 9 18 17 9 8 16 18 20 7 12 13 2 10 0 4 3
14 6 12 18 16 2 12 10 6 9 8 5 16 0 17 19 17 0 7 1 3 3
9 1 4 16 13 3 6 14 15 20 11 2 13 10 10 5 16 9 15 11 0 7
8 11 6 12 9 18 13 16 4 10 2 7 13 19 1 17 5 0 3 10 6 19
0 16 16 10 3 8 7 3 1 6 4 19 19 4 11 17 17 5 2 11 12 9
7 20 14 3 9 10 18 5 15 15 18 14 16 4 14 11 0 2 1 8 11 4
13 5 9 5 1 4 20 18 4 10 20 6 19 11 17 8 2 16 15 17 3 13
14 12 7 5 4 3 11 2 9 13 15 6 8 6 0 20 16 1 13 16 14 19
8 9 2 6 17 19 5 0 16 7 11 3 15 16 19 4 10 2 20 1 14 20
5 7 16 16 19 9 10 13 17 13 0 14 2 6 20 9 4 8 19 3 0 1
19 2 6 19 5 20 8 17 11 4 15 20 7 18 14 1 19 10 20 3 11 9
18 5 16 2 3 11 16 20 5 10 1 8 14 7 3 4 9 3 16 12 18 0
13 13 6 10 17 7 14 1 2 11 17 8 16 9 20 20 3 4 6 18 0 5
7 0 1 15 3 6 9 14 10 14 2 15 7 3 12 4 20 16 8 14 3 5
2 14 19 10 19 4 18 12 13 8 11 5 14 0 7 16 19 6 9 14 1 19
9 12 15 14 18 20 2 1 6 0 3 10 19 14 7 4 13 19 5 8 15 11
9 17 12 2 8 7 0 3 13 5 15 0 11 6 14 13 10 16 14 10 4 15
7 13 17 12 14 12 5 20 14 18 9 2 12 6 11 12 19 1 0 8 3 10
11 19 3 20 4 1 0 14 20 12 7 5 20 18 10 17 12 17 17 8 9 2
1 16 15 9 14 0 3 5 9 11 5 20 6 4 12 16 18 13 10 10 2 7
4 10 19 19 13 16 3 8 1 9 6 7 20 14 14 7 2 3 20 0 14 5
0 0 0 0 0 0 0 0 0 0 0 0 0 0 0 0 0 0 0 0 0 0
1 1 1 1 1 1 1 1 1 1 1 1 1 1 1 1 1 1 1 1 1 1
2 2 2 2 2 2 2 2 2 2 2 2 2 2 2 2 2 2 2 2 2 2
C
C Mis=0.000000	rank=0
