# Supplementary material for: Optimal shortening of uniform covering arrays
Source: PLoS One. 2017 Dec 21;12(12):e0189283. doi: 10.1371/journal.pone.0189283 (PMC5739513; doi:10.1371/journal.pone.0189283)
Supplement: S2 Dataset — (ZIP) [file pone.0189283.s002.zip › L2/N526k24v22^24t2.ca]

C Covering array with N=526 k=24 v=22^24 t=2
C by parallelSA at 20/10/17 10:43:49
526 24 22^24 2
0 0 0 0 0 0 0 0 0 0 0 0 0 0 0 0 0 0 0 0 0 0 0 0
1 1 1 1 1 1 1 1 1 1 1 1 1 1 1 1 1 1 1 1 1 1 1 1
2 2 2 2 2 2 2 2 2 2 2 2 2 2 2 2 2 2 2 2 2 2 2 2
3 3 3 3 3 3 3 3 3 3 3 3 3 3 3 3 3 3 3 3 3 3 3 3
4 4 4 4 4 4 4 4 4 4 4 4 4 4 4 4 4 4 4 4 4 4 4 4
5 5 5 5 5 5 5 5 5 5 5 5 5 5 5 5 5 5 5 5 5 5 5 5
6 6 6 6 6 6 6 6 6 6 6 6 6 6 6 6 6 6 6 6 6 6 6 6
7 7 7 7 7 7 7 7 7 7 7 7 7 7 7 7 7 7 7 7 7 7 7 7
8 8 8 8 8 8 8 8 8 8 8 8 8 8 8 8 8 8 8 8 8 8 8 8
17 6 4 7 13 9 19 14 5 10 16 1 14 8 11 3 11 16 2 0 7 21 19 1
9 4 14 12 13 1 2 3 19 16 8 12 19 6 20 18 14 5 18 7 0 20 10 0
18 15 9 15 21 20 5 15 2 16 20 21 9 8 4 0 19 13 7 1 6 17 3 3
1 9 2 10 21 5 13 16 1 13 4 7 20 3 14 11 14 6 21 21 8 21 0 15
19 9 13 16 19 9 4 0 17 19 20 2 7 6 12 8 21 18 9 3 5 17 17 21
19 8 9 7 1 21 0 12 15 13 21 14 2 13 15 12 0 5 3 4 2 13 6 20
13 16 12 3 16 17 12 20 9 1 0 8 13 2 7 19 5 18 0 9 4 21 6 0
2 3 9 17 0 4 7 18 11 1 13 17 10 6 11 9 10 12 5 13 8 16 18 5
12 19 0 5 3 19 1 0 5 6 13 8 7 15 4 11 1 20 0 17 0 13 2 11
10 16 19 20 21 16 14 3 5 18 6 15 4 1 8 17 7 8 14 20 2 0 18 21
7 12 6 8 0 10 3 1 10 18 0 16 12 21 5 12 14 15 9 12 7 4 2 7
16 6 16 3 19 21 16 7 19 18 11 13 15 3 1 0 9 20 4 5 8 2 20 4
17 13 11 2 1 4 8 9 6 16 17 7 0 3 3 17 5 19 9 14 15 14 1 11
0 19 2 12 7 16 11 5 12 3 10 20 11 11 1 4 10 19 16 8 0 17 6 19
21 14 20 4 14 21 1 3 10 10 0 7 18 2 9 16 21 17 5 19 6 8 12 19
15 3 0 8 12 2 13 16 19 19 10 0 4 7 9 6 5 16 12 1 17 18 9 14
19 12 2 15 18 8 15 11 15 0 9 1 4 6 3 5 9 17 20 9 9 7 14 16
5 19 13 7 12 3 14 2 6 1 14 18 8 10 3 0 14 17 15 15 19 10 4 8
17 5 15 1 3 14 6 20 19 8 2 9 11 10 15 16 18 10 7 13 9 4 0 21
14 2 18 19 13 20 20 0 15 3 4 8 15 10 5 7 13 12 14 1 15 6 12 17
6 20 21 13 7 18 0 18 3 5 16 11 4 2 15 8 14 20 1 11 15 12 13 3
0 6 7 21 3 4 7 10 8 11 5 2 16 20 10 19 14 13 20 20 1 11 12 9
2 11 16 1 1 15 15 8 9 19 15 6 17 0 4 14 14 16 14 3 10 5 7 19
13 9 0 21 2 7 6 18 10 3 9 15 0 8 21 14 19 5 10 10 13 19 4 4
17 0 3 4 8 20 21 5 15 7 13 13 2 1 6 0 14 18 10 16 21 18 3 10
15 6 15 4 10 8 11 2 20 21 20 14 3 5 12 17 12 12 1 21 0 19 7 12
2 0 21 20 17 5 19 10 21 3 20 9 7 13 16 15 9 4 18 6 19 8 1 14
13 14 14 8 20 4 17 17 5 2 0 6 1 19 19 7 9 10 3 21 21 17 13 8
14 14 5 10 16 0 1 14 3 8 6 13 17 21 12 2 10 13 18 14 17 7 4 20
10 21 10 8 19 5 6 11 15 21 14 3 16 2 4 18 10 1 11 0 7 14 21 6
18 14 6 3 4 15 2 16 21 5 20 1 8 12 18 18 0 8 16 13 7 19 12 11
7 9 10 18 18 0 8 3 2 20 5 4 15 19 16 13 1 16 1 13 12 10 6 10
15 16 7 19 8 13 2 1 17 9 9 6 20 11 15 0 1 4 5 14 3 4 21 1
2 21 19 4 7 14 9 15 1 20 9 8 2 12 10 3 6 0 9 5 17 15 10 8
8 11 21 5 21 17 21 21 7 4 1 0 3 3 17 2 21 5 20 13 12 6 21 8
19 16 4 8 2 19 5 7 20 20 19 18 10 20 3 18 20 21 18 11 20 6 0 19
9 21 15 20 9 12 13 0 3 10 7 6 9 9 1 7 5 20 20 4 13 10 2 5
2 13 8 13 16 21 11 17 0 7 18 18 6 3 21 18 1 8 20 1 5 4 19 2
1 1 5 7 14 8 10 6 14 3 15 0 16 14 20 13 1 10 9 20 4 2 18 3
21 18 0 14 3 5 11 18 17 16 7 13 1 12 8 12 15 16 15 2 4 6 15 16
6 14 19 2 10 19 16 10 16 7 4 0 11 8 13 12 17 1 5 3 18 10 14 0
0 3 8 9 6 10 19 9 7 11 9 13 21 2 18 4 19 10 14 18 0 10 5 15
8 14 10 12 1 18 19 13 1 6 7 2 5 17 9 0 13 3 10 9 20 4 18 12
5 20 15 18 2 16 17 14 0 15 15 8 20 6 17 12 19 3 4 19 7 18 1 9
4 14 21 21 6 1 12 2 15 14 19 16 9 7 0 3 1 19 17 19 8 5 15 21
5 14 7 1 19 10 0 21 2 10 10 15 6 13 3 11 12 9 8 16 4 16 10 17
9 5 21 2 6 7 3 18 20 19 15 4 2 16 8 0 10 9 6 18 21 21 12 2
14 14 9 8 7 9 2 19 18 19 11 19 3 15 0 5 18 6 10 20 4 10 1 2
14 11 6 21 14 13 19 5 2 19 14 12 1 3 7 17 17 0 4 11 9 13 8 5
13 17 6 10 18 19 14 0 11 16 1 4 16 7 15 4 12 3 2 5 10 8 8 2
13 6 19 19 6 10 8 19 12 0 13 9 19 3 9 2 16 21 15 4 7 5 17 3
20 19 10 1 17 4 10 15 18 0 3 13 20 7 5 10 21 0 6 11 2 19 19 0
20 16 21 9 3 0 20 12 4 9 18 12 5 8 1 6 2 17 9 21 7 16 3 18
2 10 5 21 11 19 0 4 17 18 12 1 3 10 9 21 19 0 21 7 21 14 6 18
1 10 4 13 15 10 17 2 18 9 7 21 15 1 10 6 10 5 0 3 9 8 16 11
2 12 7 12 14 3 8 16 5 15 21 11 9 4 12 10 18 1 0 18 14 6 21 4
2 17 0 3 8 18 17 21 20 13 6 12 18 14 5 20 4 19 7 0 1 10 17 16
15 1 6 20 7 14 16 17 4 8 13 2 18 0 3 10 19 5 11 15 12 21 15 13
0 17 3 14 10 10 2 6 9 20 16 7 5 16 17 9 9 20 11 1 14 13 4 21
9 7 20 14 6 18 14 17 18 17 5 1 13 13 4 2 17 12 9 8 3 18 0 4
18 1 15 10 8 4 3 2 19 10 18 11 7 17 17 5 17 21 14 10 11 15 6 6
14 16 17 18 9 1 0 16 6 7 3 2 2 5 4 9 16 10 13 10 12 8 20 16
15 14 12 15 3 21 4 11 7 20 15 11 0 1 5 21 16 6 2 8 19 20 11 5
17 17 20 21 16 14 5 11 12 19 7 0 8 6 19 11 3 4 1 18 2 15 20 7
11 5 2 5 0 21 20 13 9 17 16 6 8 7 10 17 19 1 18 10 4 3 17 10
20 15 6 16 8 1 13 4 5 20 11 0 21 13 21 16 10 2 15 9 15 3 7 9
15 2 20 11 21 7 9 14 14 11 3 12 10 9 0 8 9 1 15 16 10 4 6 11
15 19 8 11 13 0 6 19 16 5 1 7 9 13 2 19 20 15 4 3 21 15 18 16
15 5 10 9 9 20 18 21 11 14 8 1 7 3 19 12 6 14 0 0 15 2 4 19
14 19 3 9 15 17 15 17 21 10 2 16 0 6 8 13 4 1 21 5 20 12 7 3
3 9 21 14 8 15 1 19 6 21 10 10 14 20 20 7 19 11 0 5 2 4 14 5
14 12 21 16 10 21 14 20 13 11 13 21 20 17 19 20 20 16 16 20 13 14 10 0
13 7 3 1 12 8 9 4 13 5 18 2 15 15 14 12 11 19 18 18 6 0 21 5
19 5 13 4 15 11 19 8 3 16 19 0 20 15 2 7 16 8 11 12 1 16 6 4
16 8 10 13 3 15 14 5 16 2 9 0 12 9 12 9 4 21 17 7 6 21 1 17
5 16 16 4 17 9 6 11 11 11 7 11 12 19 20 2 0 19 21 1 18 3 8 13
21 11 5 12 15 4 16 20 20 14 9 11 14 13 2 8 3 6 13 1 7 0 2 10
11 14 6 7 2 17 11 10 1 0 8 11 15 9 4 20 3 11 12 14 21 16 5 21
17 16 13 11 6 21 9 21 8 12 4 10 1 0 16 5 10 3 12 7 14 19 2 3
18 0 7 5 13 11 15 9 4 2 3 18 13 14 9 12 10 6 1 5 13 9 8 21
19 16 0 13 13 20 16 6 1 15 5 9 8 21 0 4 21 9 3 2 11 14 7 5
18 7 18 4 3 2 16 13 14 13 14 15 21 6 16 1 20 0 0 14 0 5 13 2
2 6 10 16 12 16 1 12 7 16 4 5 13 16 0 13 3 15 8 10 9 4 13 13
15 13 14 14 18 17 19 15 16 9 21 15 12 10 14 7 10 20 13 19 11 11 17 0
9 1 0 15 19 6 19 20 0 5 4 16 3 19 10 9 8 7 15 14 2 9 21 19
0 16 1 5 12 5 8 15 3 14 11 14 18 6 18 14 17 7 2 20 21 4 16 17
2 16 18 7 4 10 13 5 19 17 1 3 0 15 19 8 15 13 6 19 12 9 14 12
11 4 7 0 1 20 14 14 20 3 11 16 1 2 14 6 16 20 15 13 5 15 14 13
12 14 9 4 2 5 14 6 19 9 3 20 14 0 7 13 8 15 20 18 15 1 17 18
1 16 8 0 18 4 1 11 21 19 16 20 3 9 6 12 13 2 7 15 16 5 10 4
7 18 11 15 9 16 6 2 9 13 13 0 1 4 18 8 13 9 18 5 3 11 19 18
6 11 10 14 4 7 15 0 12 15 0 18 18 1 2 5 11 10 18 14 8 3 10 18
15 7 21 18 1 19 13 6 10 1 2 13 19 4 10 5 3 8 19 0 16 17 8 17
5 3 1 15 1 17 16 4 12 12 16 12 0 12 12 7 1 15 6 0 13 8 0 6
20 6 9 16 15 15 3 0 1 4 17 15 11 2 19 21 1 7 18 15 14 18 8 16
12 4 17 6 11 8 16 0 10 17 19 11 5 3 18 19 10 16 7 16 2 12 1 8
10 14 16 18 13 8 7 5 4 16 16 19 10 10 21 20 21 7 0 6 3 15 2 15
0 21 8 10 17 11 16 12 2 1 15 16 4 5 19 16 11 11 10 7 3 6 17 11
19 7 16 16 9 4 21 19 2 3 6 18 5 12 15 21 8 1 12 19 0 21 16 7
17 1 17 16 20 19 7 15 16 15 10 12 15 2 8 15 0 6 20 12 3 5 4 12
18 5 12 7 17 14 8 4 10 21 6 14 1 11 0 9 2 20 20 3 20 18 10 15
16 12 11 18 4 11 10 13 8 9 6 20 7 2 13 3 12 5 15 1 21 0 0 5
18 16 2 14 6 14 7 8 13 6 0 16 16 18 12 21 3 5 4 16 15 10 19 14
18 19 17 2 14 10 21 20 17 19 5 14 4 9 21 7 6 3 18 0 8 1 11 13
19 4 12 10 12 15 6 13 12 7 5 21 3 14 8 10 9 0 19 19 15 16 2 1
6 10 2 7 19 0 21 17 20 16 3 8 12 17 18 16 4 4 19 20 14 5 9 5
1 11 15 2 8 5 10 17 11 6 16 15 15 4 0 19 16 17 16 7 17 9 3 7
8 16 5 1 7 6 4 2 16 16 21 17 21 3 13 13 9 11 18 0 13 18 12 7
7 14 17 0 8 3 9 12 18 4 12 9 16 6 2 17 15 20 19 1 13 21 5 19
18 4 10 20 15 21 0 6 16 19 1 8 15 20 11 14 18 19 15 21 3 7 5 7
9 20 10 16 14 19 15 2 13 8 11 10 0 12 6 19 7 4 3 1 7 16 17 15
20 8 12 17 4 16 19 6 17 14 0 10 15 5 3 2 14 1 7 17 13 15 9 2
18 18 5 0 10 13 6 17 7 15 17 4 10 15 1 3 14 14 12 9 2 8 17 17
21 0 1 18 7 10 6 12 5 19 19 10 8 17 14 21 4 12 20 14 10 2 3 0
16 18 2 4 16 19 17 1 6 19 8 3 5 13 0 10 11 7 14 13 13 11 11 3
20 21 20 18 0 13 15 10 19 6 21 4 3 1 18 7 20 19 8 2 5 21 4 3
13 1 21 4 11 16 7 9 2 6 11 17 8 9 5 18 15 14 13 3 14 7 0 1
6 9 7 20 5 8 20 11 19 1 17 21 21 12 0 2 4 3 13 12 21 13 19 19
16 13 0 9 10 5 7 4 2 0 19 6 13 1 20 8 18 3 19 15 12 15 12 20
20 0 14 2 9 8 14 18 7 12 20 3 18 21 10 11 18 11 4 1 20 5 6 1
2 0 2 6 14 17 9 19 19 14 7 4 17 8 5 9 12 8 15 15 3 14 13 9
11 13 0 3 21 19 6 5 18 14 15 2 21 21 11 7 8 17 1 4 14 4 10 14
9 0 6 17 21 2 1 7 8 15 9 14 5 10 19 13 16 19 19 3 4 12 19 6
5 11 0 9 18 14 4 6 8 7 11 3 9 11 9 20 12 12 18 12 2 21 13 11
6 0 0 1 11 21 2 14 11 4 14 20 9 5 8 7 3 21 9 9 12 11 16 15
19 18 21 3 12 10 18 0 14 8 21 20 15 19 4 17 19 6 5 7 20 15 19 9
1 18 16 14 0 1 4 9 20 5 14 9 2 8 19 10 7 3 20 17 17 4 6 17
4 0 12 13 5 19 3 8 2 17 21 7 14 6 1 20 13 10 15 20 17 19 21 13
12 11 14 16 5 11 6 14 1 18 18 14 15 7 3 9 15 4 0 8 16 10 12 3
10 12 0 21 7 20 1 8 14 4 2 18 15 13 18 9 5 3 6 21 18 20 17 1
6 16 15 17 14 14 3 13 7 0 12 19 15 13 14 18 8 16 17 5 1 17 4 11
6 17 8 16 2 15 10 3 4 14 21 9 1 15 10 0 5 12 21 16 0 7 11 6
16 17 21 12 0 8 6 15 17 10 4 18 17 18 7 1 16 2 3 20 12 18 5 11
4 8 7 6 15 16 1 15 11 5 15 3 19 17 21 17 9 18 12 2 12 10 0 18
5 15 19 10 13 8 21 7 18 19 21 6 0 2 16 9 3 14 16 17 1 4 15 18
6 7 9 5 17 1 17 20 8 18 10 4 0 3 12 18 13 17 11 2 10 15 5 1
16 7 15 15 13 10 1 16 16 14 17 17 16 0 8 20 2 4 10 11 5 3 6 8
14 6 1 2 21 14 17 11 10 5 21 18 7 0 20 4 15 20 17 9 3 16 9 10
17 21 16 19 11 3 1 6 0 2 0 4 21 7 14 8 17 5 16 20 20 16 11 16
0 2 10 17 16 3 21 0 19 5 19 15 1 18 13 20 19 6 9 4 16 8 7 1
14 15 20 20 4 3 6 8 20 0 10 17 5 3 10 12 1 18 2 7 11 1 13 15
0 5 18 20 2 6 1 9 18 7 20 12 12 4 2 21 12 16 3 9 8 15 21 3
20 20 2 21 5 3 16 9 9 9 1 19 7 19 8 18 16 12 12 0 6 4 10 20
9 2 9 13 11 17 6 16 4 20 0 13 7 11 3 17 11 3 8 20 1 5 14 7
20 17 18 15 7 5 21 14 13 1 8 4 6 20 9 17 0 10 17 3 11 0 2 4
1 15 13 2 3 17 0 1 13 15 6 5 14 7 18 18 9 12 10 4 12 15 8 19
3 17 10 2 13 13 9 8 21 18 13 11 21 5 10 6 4 7 20 19 4 17 0 20
2 12 19 0 3 12 12 6 2 5 8 19 18 18 3 7 10 4 21 10 10 18 19 12
4 12 17 20 12 13 5 21 1 2 16 13 0 18 20 16 8 12 15 3 7 11 6 2
12 16 11 10 0 7 19 17 15 4 10 5 19 12 3 20 18 20 1 3 6 2 11 9
13 18 9 20 8 11 4 5 0 12 5 7 17 10 18 6 3 1 17 11 7 2 10 12
2 5 3 18 19 12 14 1 12 4 0 14 21 8 20 19 13 6 12 11 11 7 15 11
7 3 4 10 11 6 18 5 13 1 17 8 18 13 20 0 16 1 20 2 16 19 13 21
20 18 4 12 19 2 12 8 11 7 6 9 0 9 14 5 19 15 1 20 3 13 12 8
7 18 3 21 13 21 13 15 20 6 20 5 4 11 13 2 8 10 0 15 10 16 1 6
9 6 5 8 1 14 9 18 2 7 1 20 20 18 18 15 4 17 0 17 11 3 11 21
13 19 11 0 5 18 2 7 14 14 4 3 2 1 12 16 19 16 20 6 11 16 8 7
14 17 16 6 3 7 8 2 1 12 0 20 4 13 11 13 19 14 19 12 5 9 21 0
20 14 3 5 18 6 11 19 10 15 14 21 2 18 11 8 5 4 14 7 1 2 0 13
4 18 10 10 6 17 2 9 5 3 12 14 6 0 10 8 20 17 7 12 18 18 20 5
10 17 11 7 15 1 20 11 2 15 20 13 3 0 14 19 6 21 5 8 13 4 13 14
7 10 12 6 1 5 2 0 16 8 10 18 21 9 19 3 21 12 4 10 1 0 3 3
19 4 3 8 21 13 10 9 0 1 7 10 11 13 12 20 6 20 2 10 12 5 12 18
5 1 2 17 9 18 8 11 16 4 0 13 14 15 21 6 20 0 3 7 10 4 12 21
2 19 12 19 10 1 18 14 4 19 7 15 16 14 18 5 8 11 3 12 6 12 0 10
10 0 20 15 2 4 12 13 17 8 1 5 2 3 20 6 11 20 16 12 14 10 7 17
13 0 10 7 6 14 16 1 3 0 10 21 10 4 17 17 8 2 21 17 5 20 12 16
3 4 5 17 2 10 7 15 13 12 14 6 7 0 0 16 13 8 1 8 18 21 21 16
4 20 9 3 13 14 8 17 17 11 14 0 5 1 14 15 12 11 6 10 16 7 2 19
19 8 20 18 14 6 2 11 20 12 13 15 13 7 1 15 11 13 21 3 15 4 5 8
16 4 6 1 20 16 21 11 3 11 12 7 2 8 10 5 1 12 0 2 20 9 17 14
0 12 9 1 6 19 20 3 21 21 7 5 0 14 21 8 16 14 4 14 11 21 9 8
19 3 10 0 7 1 5 10 10 13 18 6 14 10 8 2 12 18 4 20 14 9 11 11
9 12 16 10 20 14 11 4 7 14 3 15 8 20 2 6 13 18 5 0 12 13 1 3
14 3 20 12 2 11 13 21 16 21 12 4 8 1 15 19 9 7 9 17 6 5 19 13
17 18 1 8 4 18 20 10 13 9 15 15 9 3 2 9 21 2 19 5 0 7 6 13
14 9 4 1 0 18 16 11 7 2 8 14 16 11 6 15 5 8 15 19 14 15 3 18
21 3 7 2 17 16 12 0 9 20 14 1 17 15 6 20 8 5 19 21 11 4 20 3
9 11 19 18 16 20 20 9 17 13 10 11 16 15 11 16 9 15 17 15 20 19 16 1
1 7 10 6 10 9 12 18 0 4 21 12 8 11 3 16 16 13 14 5 21 1 2 14
17 18 19 12 18 15 0 17 14 1 19 14 7 16 5 6 8 13 4 2 13 3 21 15
5 6 3 20 0 19 12 16 14 1 9 4 1 17 2 18 21 11 7 8 15 9 16 20
10 20 3 2 11 16 4 12 1 14 10 6 12 14 7 5 20 13 15 13 0 8 19 4
12 5 16 8 14 0 12 15 21 13 17 2 6 1 17 4 3 12 15 7 13 12 14 1
7 20 1 11 10 20 19 0 19 2 6 17 2 20 21 10 3 17 21 8 4 5 21 11
3 6 13 10 7 2 10 11 9 17 0 12 9 1 21 12 8 4 13 13 20 14 5 17
21 6 2 9 4 1 14 15 0 8 12 11 10 14 16 7 5 9 10 3 16 13 21 7
2 6 17 15 16 18 13 8 4 3 14 10 12 7 17 13 18 14 5 2 21 0 10 11
3 2 15 8 18 1 16 5 17 4 6 7 13 17 10 14 0 14 0 18 19 16 19 3
17 20 20 6 17 10 14 7 4 13 8 5 3 18 2 14 1 1 13 9 17 17 12 5
11 0 9 9 20 13 13 2 12 5 6 8 16 16 3 1 21 16 13 7 18 4 11 4
10 18 13 9 14 15 16 14 18 20 0 17 19 18 15 11 13 19 20 10 21 9 9 1
19 0 8 1 5 14 14 16 17 6 17 12 0 20 17 3 10 7 19 4 18 2 13 10
21 2 12 0 19 8 17 9 1 1 13 5 9 20 15 13 17 8 6 7 7 3 4 14
8 2 13 3 5 16 15 15 10 7 16 4 16 13 19 6 18 21 21 14 0 1 15 5
7 8 18 1 21 11 12 17 12 19 11 11 14 18 10 18 2 3 5 6 0 14 4 16
17 19 14 3 17 6 13 13 2 4 9 11 17 20 0 12 7 12 11 20 5 8 9 18
9 13 13 5 8 10 12 11 1 3 2 4 10 5 13 10 0 16 4 0 6 7 13 18
16 19 9 10 9 20 12 10 20 15 16 10 21 19 9 14 15 8 9 16 9 20 21 0
21 13 19 11 2 20 18 11 21 4 11 21 5 7 12 1 14 10 8 0 3 9 6 5
21 19 4 15 8 7 20 6 3 18 21 2 13 18 19 18 12 0 12 13 18 5 1 15
0 8 4 2 20 1 6 21 14 17 20 19 20 12 9 13 3 20 14 15 5 7 3 5
4 14 1 17 3 8 13 14 21 7 10 14 13 19 2 0 6 5 14 11 14 14 17 7
8 10 1 20 13 15 11 20 2 13 0 3 10 7 6 5 16 20 9 18 18 0 4 9
6 8 1 4 18 13 7 16 18 3 18 5 17 3 19 19 19 9 15 0 20 20 2 21
18 13 21 8 9 3 4 14 12 17 9 5 15 0 6 16 12 7 21 2 1 13 18 0
11 19 19 17 6 5 4 8 10 2 17 12 3 17 15 13 11 9 0 1 12 7 20 9
2 20 5 14 20 11 20 16 10 4 13 3 6 9 16 0 8 19 2 0 9 15 7 0
0 5 6 13 10 4 15 3 14 12 10 8 9 18 14 2 15 7 10 0 19 4 20 18
17 12 12 14 21 0 16 2 11 3 20 6 2 15 9 18 4 7 8 11 16 1 5 9
11 3 13 16 4 8 1 17 2 18 7 9 2 11 17 14 20 6 17 0 15 11 8 0
20 3 16 13 21 16 2 20 6 10 19 5 16 4 16 12 4 0 0 8 21 7 17 12
10 7 2 13 8 6 5 0 21 11 15 14 1 14 9 3 18 15 13 17 12 16 4 0
4 7 13 19 20 5 13 3 20 1 1 11 11 21 6 9 19 0 8 9 13 2 19 11
16 10 19 14 17 13 3 14 15 12 1 2 8 4 21 13 5 6 7 20 0 16 13 19
7 4 15 16 17 17 20 8 6 5 9 20 10 1 9 11 17 13 3 0 14 2 15 2
4 16 6 11 19 3 10 18 16 13 2 21 17 16 9 7 11 14 20 8 0 15 1 10
13 11 13 17 10 0 5 16 15 10 8 20 21 14 10 21 7 20 6 2 3 4 1 13
4 5 14 11 8 16 16 16 13 0 7 18 3 2 11 13 12 13 9 6 10 13 11 17
19 19 6 14 11 9 8 21 19 7 15 5 10 2 10 1 13 4 17 21 13 0 3 20
18 14 14 6 19 19 18 12 8 3 16 17 20 1 10 2 5 0 17 18 12 4 7 16
6 2 14 10 3 10 5 8 0 21 11 1 2 4 7 15 21 19 12 15 13 12 18 10
18 17 4 18 5 17 1 18 15 11 11 6 11 3 2 10 8 9 9 7 19 0 9 12
19 6 12 5 20 7 0 5 21 9 8 17 17 4 14 16 20 3 9 1 2 10 15 6
2 14 13 6 9 13 20 20 14 0 11 7 12 20 8 4 11 5 1 17 16 18 3 6
12 17 5 13 12 9 13 9 8 0 0 15 2 17 6 7 2 1 4 13 3 20 15 19
17 7 5 9 0 16 2 8 1 19 3 21 18 19 21 19 12 20 17 4 19 6 14 6
3 21 14 5 4 20 7 2 14 19 5 13 6 8 15 20 16 15 21 9 14 0 1 19
14 18 15 5 5 4 9 6 12 13 19 1 12 2 21 0 7 11 8 3 12 20 8 14
21 10 9 16 6 3 19 11 14 7 8 6 4 21 17 19 2 19 0 5 12 19 0 17
1 4 20 9 7 19 8 20 15 2 20 15 17 5 17 0 15 15 12 6 1 3 19 5
15 9 1 3 11 4 14 8 15 15 7 19 6 16 13 16 2 0 18 17 7 9 5 3
1 3 6 4 6 12 20 14 9 14 5 18 0 17 13 15 18 20 8 7 2 17 21 16
3 8 19 10 11 0 13 20 7 9 16 18 1 6 4 10 12 19 10 12 11 2 12 14
16 9 20 5 15 12 2 12 13 7 17 11 1 10 3 4 8 14 6 0 17 5 18 9
9 15 4 21 10 16 8 13 21 1 18 3 12 0 15 7 21 6 15 16 17 2 5 16
1 8 3 12 9 14 5 5 4 18 1 17 6 2 0 7 17 16 19 14 19 19 17 9
11 14 4 14 12 16 21 3 0 13 9 17 7 5 1 19 18 2 6 12 10 14 8 3
19 1 19 21 4 17 17 12 11 21 3 7 21 18 6 0 18 16 18 8 5 12 2 17
21 12 10 19 5 2 13 17 6 12 15 17 3 8 7 4 0 20 18 16 1 15 16 21
18 10 13 1 18 7 13 10 0 14 13 19 5 2 20 17 4 15 3 8 17 6 20 1
11 6 20 1 8 0 18 9 16 15 19 3 4 12 7 9 13 5 21 20 19 17 2 2
4 11 20 0 11 10 11 18 16 1 6 2 20 8 16 18 18 7 3 5 15 20 9 6
7 11 2 3 20 9 1 10 4 12 19 21 0 5 15 18 6 0 15 18 11 18 18 17
17 10 10 5 2 8 4 16 9 11 6 16 19 13 1 7 15 0 5 15 11 12 3 2
7 6 14 13 14 12 4 21 15 1 3 4 5 15 8 14 19 2 16 14 18 15 0 14
11 12 15 11 19 7 2 15 4 1 5 0 14 3 6 21 15 19 14 17 20 8 13 20
19 2 4 20 1 0 7 1 8 14 14 11 3 16 21 11 15 10 16 5 6 18 17 0
6 18 18 11 20 20 8 12 9 10 9 2 3 7 20 20 10 8 4 17 19 1 0 7
15 11 18 6 0 3 17 4 21 16 5 10 2 2 1 11 8 21 10 20 18 7 19 21
4 6 11 14 2 20 15 20 3 19 18 19 21 11 5 11 0 1 19 7 12 8 18 8
21 4 18 3 18 12 5 2 7 6 10 9 20 0 21 9 11 1 9 20 21 12 8 20
14 8 13 15 17 19 11 9 19 4 5 6 18 16 14 3 19 2 0 16 7 12 18 7
5 8 20 3 10 2 20 19 1 16 12 16 7 4 6 14 10 10 20 11 12 0 11 1
0 3 5 11 9 15 17 7 15 6 2 11 13 8 14 17 21 4 15 12 12 1 10 2
16 21 13 0 21 6 8 18 4 9 10 1 15 17 5 19 3 10 18 19 18 13 7 2
5 2 0 14 14 4 13 12 9 18 8 21 11 0 18 3 16 18 1 6 20 7 21 2
0 15 14 9 11 7 15 11 6 13 1 9 15 17 12 3 8 8 5 11 4 18 2 13
13 13 1 16 0 2 21 6 4 21 20 11 20 13 8 3 13 13 15 7 9 10 20 19
13 8 5 5 19 20 3 10 6 20 7 12 4 0 2 1 18 12 16 19 16 4 19 15
5 12 18 5 11 15 19 18 20 8 18 7 16 1 0 13 6 2 12 4 3 17 20 0
3 19 20 13 20 8 19 1 11 13 11 4 15 0 13 21 5 13 19 10 7 6 10 21
0 0 13 18 13 18 3 4 11 8 9 21 6 3 7 16 15 1 12 21 2 5 11 14
10 13 7 10 4 9 9 20 10 6 8 0 5 16 1 13 19 12 3 11 19 5 16 16
18 12 20 17 1 9 17 5 3 20 4 9 6 7 8 19 19 11 13 15 0 2 21 18
1 13 9 18 12 7 16 8 6 10 12 3 1 20 5 2 6 4 16 9 0 12 21 21
11 2 8 21 9 9 3 6 13 16 10 14 17 1 16 10 4 20 5 9 7 9 0 8
1 6 15 11 5 13 21 13 11 20 10 16 18 10 4 8 2 8 3 18 13 7 1 0
12 2 3 15 6 15 8 10 11 19 12 18 20 21 1 16 7 5 13 0 4 15 13 12
20 12 5 4 13 17 18 11 0 17 10 2 1 16 15 14 7 21 19 6 8 10 3 11
2 2 11 5 7 13 14 4 16 10 15 9 5 19 6 18 3 13 0 12 8 19 9 16
12 0 19 3 1 1 10 11 13 10 5 17 12 11 2 8 19 7 12 21 9 6 4 2
21 14 15 13 0 11 8 7 13 3 1 12 21 16 4 5 6 18 21 15 2 11 9 1
21 7 11 21 21 15 4 1 19 0 16 8 6 5 2 15 10 14 3 20 20 10 3 13
21 1 8 11 12 14 2 10 15 17 6 4 12 14 11 11 16 3 0 11 13 17 7 18
3 16 9 12 10 12 21 9 10 8 15 1 15 7 2 11 4 0 15 6 5 11 13 6
15 8 17 21 6 5 15 7 0 10 6 21 5 15 3 4 13 11 9 13 14 3 13 0
0 9 17 13 4 14 12 14 16 16 13 6 3 13 5 1 7 17 12 18 20 2 8 6
6 3 12 18 8 9 11 15 14 2 1 16 5 0 10 11 7 14 18 4 9 14 12 4
16 3 17 7 5 20 4 19 21 8 0 15 20 16 10 18 17 19 1 9 10 6 2 18
8 3 18 14 15 19 9 11 4 0 6 14 9 19 7 16 14 9 16 10 5 2 1 1
2 8 6 0 13 7 4 13 13 21 19 13 11 19 17 11 5 17 13 20 3 1 16 3
17 4 0 0 9 11 11 1 21 20 21 19 16 17 7 2 19 17 6 3 8 0 13 17
0 4 21 15 14 9 7 17 1 9 6 3 21 10 2 12 5 21 8 17 10 19 20 10
10 9 12 4 9 10 15 17 8 5 12 12 11 7 11 0 3 2 0 20 11 6 1 20
5 10 21 0 20 16 10 8 19 20 20 14 13 3 11 4 7 1 10 14 6 11 2 16
15 18 11 17 17 6 0 3 1 17 11 18 16 8 17 7 4 18 16 18 9 5 2 20
4 3 19 5 14 18 6 1 0 16 20 20 15 20 19 5 2 21 13 16 19 21 7 20
9 18 12 1 2 3 7 19 15 18 16 0 18 17 16 4 6 13 13 21 5 0 8 11
10 2 1 12 20 21 18 18 6 0 5 16 21 15 17 7 12 4 7 3 17 21 8 18
17 2 6 18 15 5 12 19 7 17 18 17 4 14 12 0 19 21 3 17 18 11 10 19
0 20 12 16 18 2 9 1 20 10 17 13 8 3 4 7 18 5 17 6 18 9 18 18
1 19 1 21 19 11 9 3 7 8 20 6 5 4 11 20 0 21 13 2 15 18 14 2
10 18 5 3 17 7 21 1 16 2 18 10 9 6 10 4 16 16 8 15 15 13 0 12
5 9 14 19 7 21 3 9 21 14 6 0 10 18 4 19 11 20 19 2 9 1 8 12
18 2 19 16 0 6 7 21 9 8 7 3 14 5 14 4 1 17 19 11 21 20 1 4
16 14 1 16 14 7 5 9 11 17 2 8 3 11 16 6 14 11 11 4 11 0 19 16
8 6 0 18 17 3 5 17 13 14 20 7 15 9 15 1 10 0 14 12 4 20 14 18
12 21 12 21 15 18 21 16 16 12 11 9 10 16 20 12 12 17 14 14 12 17 19 1
9 10 17 3 7 11 13 6 11 0 17 5 1 8 12 11 20 2 14 19 19 4 21 10
16 2 5 6 8 14 19 3 12 1 20 19 0 7 4 12 20 9 20 21 14 12 16 13
1 20 18 17 8 21 6 10 2 1 3 1 19 16 12 4 5 7 18 12 20 0 15 8
8 0 11 11 3 9 18 16 20 1 12 6 15 18 21 4 17 15 11 19 2 7 10 3
9 17 1 19 17 0 4 5 14 6 12 21 14 2 3 12 18 8 12 10 8 11 7 8
12 13 2 1 13 12 13 18 14 20 6 10 3 4 19 0 17 18 17 12 7 8 5 13
5 0 17 8 15 7 11 3 9 6 4 1 21 3 15 10 2 13 17 20 16 15 17 5
1 0 15 19 16 15 7 21 10 16 11 2 4 19 2 3 20 1 6 8 11 13 5 18
0 10 20 19 9 6 16 15 5 21 18 20 0 16 2 20 14 3 17 13 4 7 8 14
0 14 0 7 21 12 18 8 17 12 18 4 19 2 6 10 20 12 13 5 9 3 1 7
16 16 14 21 1 2 11 0 18 5 13 4 14 14 17 16 6 1 8 12 19 7 3 15
0 11 11 4 19 14 13 19 13 2 21 1 10 21 8 6 1 3 7 10 19 12 5 0
0 18 6 19 1 8 5 20 6 4 3 10 7 1 11 18 2 9 21 19 17 10 13 4
21 8 14 20 6 9 21 4 9 15 2 20 16 3 5 0 20 7 1 10 17 16 14 11
16 20 7 8 6 17 13 5 14 16 18 9 18 5 11 21 13 0 16 3 2 1 4 10
8 4 16 11 16 5 3 12 14 15 13 1 0 11 10 7 12 2 13 11 6 10 9 21
15 10 3 10 14 16 20 18 8 2 19 9 14 18 4 1 0 7 6 9 5 10 10 7
2 4 1 14 5 6 12 11 8 10 3 0 15 21 15 17 20 14 10 15 7 17 11 15
16 15 12 11 7 4 20 21 0 6 14 14 19 21 2 18 19 16 21 18 3 8 14 21
6 1 11 9 13 3 12 5 10 12 7 14 20 20 4 21 9 2 8 13 17 0 17 2
14 7 12 11 11 12 10 10 5 16 9 3 5 18 17 6 0 9 1 15 8 4 17 19
17 11 7 15 12 1 3 18 18 21 0 8 5 9 13 4 20 8 21 6 12 2 17 20
13 5 4 6 7 15 13 11 17 15 3 16 15 14 16 20 17 17 8 1 0 11 18 20
15 0 5 16 4 12 8 5 18 13 16 16 11 20 7 18 12 3 14 2 6 16 20 8
1 11 12 8 13 6 14 12 3 0 2 4 7 12 21 1 19 19 5 16 14 11 20 12
20 11 17 10 2 21 8 1 14 5 7 17 13 10 6 3 4 9 11 20 0 17 14 14
19 19 16 20 18 20 17 18 13 17 12 0 19 5 7 3 2 6 8 14 14 4 12 6
3 11 1 7 9 19 2 13 0 11 17 9 4 18 5 13 10 18 8 21 6 15 15 4
19 17 15 0 17 21 12 4 18 2 10 3 7 8 18 13 14 0 13 14 16 6 18 13
7 13 5 20 3 1 15 19 11 9 4 14 8 2 17 20 11 0 6 16 20 17 9 4
15 20 19 1 15 9 5 13 6 3 0 4 13 21 18 20 15 2 20 7 8 13 3 6
20 9 19 6 12 11 7 5 20 11 2 1 9 0 17 18 13 20 3 14 4 8 11 7
7 0 13 12 13 16 17 6 6 11 18 15 3 12 4 16 5 14 2 11 8 12 14 20
6 5 20 12 12 17 4 7 2 9 13 10 16 21 21 3 0 21 14 21 16 9 1 16
3 5 7 16 21 18 11 6 15 1 12 17 0 19 18 1 11 21 4 15 17 8 2 0
17 9 9 0 14 2 18 4 3 6 1 18 12 5 10 20 9 9 14 8 7 12 15 0
7 19 21 16 2 13 16 11 8 16 0 1 6 14 14 9 18 18 14 4 17 3 16 12
0 10 16 11 8 17 14 13 10 19 4 17 9 15 3 15 6 10 1 2 7 20 19 20
21 17 13 8 11 20 7 13 16 5 3 14 0 4 1 2 1 11 14 6 9 21 10 9
2 18 14 15 15 0 10 7 10 11 10 19 8 5 6 1 17 3 12 4 15 21 21 21
15 14 4 5 16 14 10 0 2 12 12 5 21 17 8 9 14 19 3 6 7 1 14 4
18 20 11 19 12 12 11 11 11 18 19 12 17 13 10 13 21 10 10 17 14 21 14 1
21 9 16 17 13 19 10 21 12 9 18 16 2 9 18 17 18 13 11 9 19 18 13 1
15 12 13 13 2 1 21 12 12 6 17 3 17 19 11 15 17 21 7 5 4 0 12 15
21 16 3 6 20 18 15 14 2 21 17 0 7 10 10 10 12 15 16 4 8 20 5 2
4 19 5 18 21 21 7 0 9 21 8 9 12 12 3 6 17 2 10 18 1 9 13 1
1 2 21 1 4 20 11 7 5 12 17 14 12 6 9 19 8 0 11 10 3 10 11 20
6 12 4 3 9 5 9 9 16 19 0 11 19 10 17 1 1 13 10 8 2 16 7 13
11 7 1 10 15 3 15 21 17 20 13 20 12 8 0 18 5 10 4 6 2 12 12 12
10 15 15 0 12 19 19 19 9 12 3 11 6 11 19 1 4 5 9 2 8 7 12 10
21 15 21 7 16 6 9 16 11 2 5 19 11 1 3 14 13 0 4 12 0 0 17 6
1 7 0 12 4 0 3 11 9 2 11 5 20 10 11 17 6 11 20 16 18 8 15 3
2 20 4 9 21 8 3 19 16 6 5 20 1 7 10 16 0 18 11 14 13 20 20 17
19 10 7 9 16 2 6 3 13 4 16 11 2 0 5 13 17 11 15 17 8 17 1 12
3 18 17 11 0 9 14 11 2 14 18 8 11 4 9 7 9 5 6 14 1 12 7 15
12 9 6 12 17 20 9 2 0 19 16 3 13 18 8 21 20 10 5 4 1 7 9 17
10 11 4 10 6 12 0 15 19 3 13 7 8 19 12 12 2 11 19 9 1 0 11 2
18 8 16 9 2 18 9 0 5 1 10 7 3 21 13 18 16 4 6 20 9 11 15 10
20 13 15 7 11 18 5 3 8 19 13 16 17 12 2 4 9 6 0 10 18 1 21 17
2 15 15 5 6 9 16 3 15 5 17 10 20 9 7 6 12 10 19 8 20 11 4 7
3 10 18 18 6 4 18 7 1 5 17 0 17 11 8 18 18 17 2 16 13 13 17 13
5 17 9 11 4 6 15 1 7 3 19 2 19 9 8 16 17 20 0 21 17 14 19 10
8 21 6 9 12 21 17 11 17 3 17 19 14 4 2 9 7 13 1 16 11 5 0 0
14 1 7 13 18 5 18 13 9 18 20 10 10 8 2 16 3 19 6 4 0 18 11 8
11 16 10 15 11 11 17 19 14 10 20 4 11 18 21 15 14 12 19 18 17 13 15 0
14 20 0 0 6 15 21 15 8 17 7 11 21 4 3 18 11 15 5 21 19 2 6 21
11 8 11 16 16 10 16 18 21 6 3 4 9 10 20 5 7 0 2 21 1 18 21 19
13 21 18 11 14 1 11 8 16 11 16 5 7 21 3 0 4 6 19 13 2 18 16 18
4 17 20 1 9 2 19 12 10 9 5 8 10 14 12 18 7 6 16 15 21 3 14 3
8 15 17 4 6 0 2 18 12 18 15 14 7 20 14 20 5 1 3 15 9 9 19 17
3 14 12 9 17 11 5 18 19 15 4 2 12 13 6 17 1 21 16 0 10 7 16 8
11 21 21 6 13 4 5 1 9 7 12 15 18 15 12 13 0 3 15 8 9 2 9 15
1 21 7 3 2 0 19 4 6 17 13 14 11 18 8 5 21 14 17 1 10 20 13 7
14 13 10 4 20 6 3 7 17 1 16 9 9 14 18 11 2 5 12 8 10 0 14 9
7 16 20 2 5 15 7 4 0 3 8 13 9 17 11 1 12 6 11 17 9 12 17 8
18 3 15 21 20 0 14 11 1 7 21 10 19 18 5 8 11 2 11 6 4 0 16 19
10 19 18 16 1 14 3 16 0 9 19 4 18 8 6 2 9 14 1 7 4 11 5 5
12 8 15 14 7 3 18 1 2 11 4 4 0 14 11 6 21 8 18 9 21 5 20 6
12 15 8 18 20 2 4 20 16 3 7 1 18 18 0 17 14 21 6 5 14 16 21 20
0 7 19 8 5 21 19 2 4 15 12 11 17 9 20 11 12 18 6 13 15 4 3 16
10 10 6 11 3 18 7 9 12 10 21 4 20 5 0 14 8 18 18 1 16 2 14 8
3 13 6 15 5 14 0 12 20 2 7 20 19 15 16 19 21 1 14 20 8 18 4 1
19 11 9 19 3 16 9 7 16 17 20 16 6 17 20 10 5 2 1 0 21 8 4 15
9 8 2 11 12 4 0 14 10 1 20 9 21 1 7 20 1 14 11 5 18 6 3 12
2 7 17 10 18 14 6 9 3 12 8 16 14 1 13 0 21 21 16 21 4 13 9 9
13 10 15 12 21 9 15 12 21 17 14 13 18 20 13 9 1 9 12 12 15 15 11 4
1 13 18 21 17 8 2 21 3 15 0 17 11 17 4 6 7 15 15 5 16 21 11 10
20 4 20 19 6 7 17 16 2 8 16 14 12 15 13 1 3 18 20 5 19 14 18 19
4 15 2 8 17 15 18 6 7 10 13 12 2 10 13 19 15 3 1 14 5 0 16 4
8 1 12 2 0 20 13 3 18 11 19 20 6 10 12 14 11 4 12 5 7 13 13 16
6 18 17 19 21 4 19 18 13 20 2 3 8 14 1 14 12 15 0 7 5 18 15 20
6 21 5 15 6 2 14 21 21 1 19 7 15 11 11 10 15 18 3 10 0 4 8 9
12 1 10 11 21 10 20 4 20 7 0 19 17 6 15 3 5 11 16 2 19 11 8 4
9 14 3 0 4 5 16 21 6 11 21 8 17 7 21 21 2 21 1 12 9 17 18 1
18 9 3 0 16 1 19 7 0 0 15 20 18 4 15 6 15 12 8 0 18 14 2 8
0 1 15 3 15 13 4 18 5 9 8 18 2 7 16 2 13 15 19 16 6 14 14 15
2 1 20 8 3 11 21 0 6 14 16 21 19 11 14 13 7 9 4 9 18 19 5 20
16 0 4 11 18 3 13 20 1 21 15 12 6 15 18 2 7 21 5 10 15 17 15 7
13 2 17 9 17 12 1 13 20 9 21 0 6 12 11 5 14 7 4 8 12 14 3 21
12 12 1 9 8 20 0 7 9 16 14 4 11 9 10 2 11 6 3 19 5 19 18 14
14 10 14 17 12 20 12 1 4 6 15 7 11 12 16 8 12 21 20 0 2 3 5 4
9 16 0 16 15 8 18 10 12 2 14 7 6 4 5 3 19 20 10 13 10 1 9 20
13 4 2 18 3 20 19 21 18 18 17 18 9 16 6 8 0 11 5 20 17 1 7 6
5 21 4 16 3 20 2 17 10 0 1 10 17 14 13 17 13 7 13 18 8 12 6 14
5 7 6 2 16 11 18 15 15 9 0 9 3 20 1 8 4 16 12 10 14 20 18 15
3 1 4 0 17 21 15 16 12 16 2 15 5 21 7 8 6 12 17 17 21 10 21 9
11 15 5 19 18 18 12 12 19 11 0 18 2 4 8 11 6 7 11 3 7 19 1 5
7 17 19 9 19 4 11 16 3 17 15 10 5 10 0 15 20 5 15 9 6 1 8 1
2 15 10 3 0 20 11 14 8 9 2 7 4 15 20 21 17 9 13 6 13 5 8 8
4 21 0 2 18 9 20 7 12 8 3 17 1 13 17 21 14 8 0 20 6 0 5 12
14 0 8 14 19 16 5 4 14 9 17 11 19 7 13 14 6 17 3 13 1 21 2 12
15 4 9 2 19 18 1 5 9 0 18 11 8 18 16 3 7 10 21 12 13 6 16 9
4 2 16 7 10 11 0 11 18 6 9 10 18 3 8 1 5 15 18 13 11 17 3 9
4 10 8 15 0 12 9 5 6 15 11 15 7 14 15 2 3 16 11 21 20 1 12 0
7 2 0 4 12 18 10 20 21 15 1 6 19 8 3 21 10 11 17 0 5 13 20 15
11 20 17 12 3 6 10 4 15 19 17 7 10 0 19 2 19 8 8 5 11 10 16 1
1 12 14 16 17 18 15 19 17 7 19 8 21 0 1 17 3 9 2 13 6 9 4 6
15 17 2 0 6 11 3 20 5 7 14 17 15 12 20 14 21 13 8 4 20 12 1 18
7 5 8 19 4 19 21 18 1 10 14 19 13 0 12 6 9 19 13 20 2 20 3 9
16 1 3 19 2 9 0 8 7 13 5 11 9 12 19 17 10 17 18 6 16 4 9 0
11 17 12 20 14 14 7 7 6 4 18 1 20 19 13 8 10 15 10 2 0 5 3 17
6 4 13 21 0 14 18 19 5 13 15 13 13 9 3 13 2 7 16 1 11 8 21 12
2 18 7 18 11 14 21 2 21 0 4 12 14 21 19 14 5 20 11 8 6 3 18 2
3 20 8 4 1 7 12 21 5 0 20 21 16 10 1 9 17 6 18 2 12 0 9 7
17 14 8 17 7 17 15 0 20 18 5 3 20 4 20 1 2 14 15 10 6 13 16 14
11 18 16 2 7 12 19 16 8 21 1 21 13 6 5 16 1 21 3 16 16 0 4 18
20 14 0 20 20 10 9 13 15 16 15 18 14 11 12 19 17 14 21 13 16 12 20 4
11 1 14 18 10 15 9 11 3 9 14 5 0 13 9 4 2 18 7 20 8 6 19 7
14 4 19 7 8 2 15 18 9 14 17 5 6 19 1 21 21 3 11 18 16 11 0 11
14 21 2 16 1 10 4 3 11 15 18 0 13 20 2 1 8 20 7 6 21 19 15 1
6 15 3 11 1 11 1 2 17 17 8 15 10 19 5 4 18 0 20 20 7 21 20 14
13 15 7 14 9 21 10 5 1 8 19 4 3 6 3 15 2 15 14 0 18 12 9 11
5 14 10 21 8 12 7 20 4 17 17 20 2 21 14 1 9 8 2 3 0 6 9 3
17 3 2 20 10 7 10 12 17 5 11 0 6 21 4 13 13 21 0 19 1 20 8 8
7 21 9 14 16 8 0 13 5 14 2 12 20 0 6 4 0 21 12 3 19 9 12 13
8 7 14 0 2 14 20 5 11 10 0 10 4 16 18 10 1 6 15 3 1 14 20 20
8 12 3 7 6 4 6 0 16 9 11 12 13 5 16 11 19 8 17 2 17 12 11 19
10 8 0 19 0 17 10 2 3 7 17 1 5 20 16 16 15 6 4 18 10 17 10 13
3 14 2 19 15 20 6 4 8 1 21 5 18 9 17 15 7 16 9 11 0 9 20 2
8 18 19 13 9 7 1 4 19 9 14 16 20 14 3 19 0 12 2 6 14 17 5 10
10 5 17 14 13 2 17 10 7 1 11 20 17 17 3 8 1 0 21 4 6 19 21 7
5 13 12 12 6 13 1 0 13 13 3 19 4 8 10 15 15 21 11 13 21 2 7 7
12 20 13 20 16 4 2 5 7 21 21 16 15 8 9 1 6 9 19 20 10 3 0 16
1 21 3 17 5 7 18 20 18 16 6 11 8 0 9 15 1 2 4 21 0 11 14 17
1 17 17 5 1 16 18 17 19 21 9 19 9 21 16 21 11 18 15 11 18 16 12 0
8 14 2 16 11 13 12 7 3 21 5 15 19 0 11 12 4 10 6 1 19 15 21 11
18 11 0 11 7 8 12 3 6 9 12 13 12 16 19 15 13 1 2 4 5 16 0 9
8 19 15 6 4 2 0 9 15 20 18 21 1 21 20 15 3 7 5 20 10 21 17 4
8 13 4 19 14 11 14 10 9 5 10 13 2 6 0 21 12 14 7 21 12 3 2 6
13 12 8 2 15 6 7 14 19 13 12 10 5 11 4 7 21 0 1 20 19 3 15 17
12 10 0 2 4 21 5 19 3 1 9 12 16 19 14 10 13 14 8 6 7 18 7 21
5 18 8 6 21 1 15 13 3 2 13 11 15 16 7 21 18 4 9 0 11 19 14 19
3 12 0 6 16 16 4 10 18 10 1 14 10 12 14 0 2 10 11 7 15 5 8 10
8 17 7 17 20 12 16 19 0 19 2 5 12 1 4 3 15 17 18 20 15 19 6 15
19 20 14 7 0 5 1 20 12 20 12 2 9 3 13 6 4 14 14 16 3 19 8 2
3 15 11 1 14 5 17 0 4 7 9 16 8 16 11 2 20 20 12 20 16 20 6 12
11 10 0 4 5 1 8 0 7 9 2 10 6 18 2 12 9 13 16 11 3 21 18 6
19 14 21 11 15 2 8 5 0 18 3 6 16 12 13 11 11 12 7 9 11 20 4 13
12 7 4 17 6 13 11 12 6 8 20 0 9 2 5 14 9 3 21 20 11 9 10 10
13 18 0 13 1 3 20 15 7 19 6 1 11 5 20 13 20 4 11 16 8 9 2 9
10 6 21 17 18 11 2 4 6 13 7 8 0 21 10 10 17 10 12 16 5 1 3 19
6 19 0 8 16 12 15 4 1 11 20 17 14 16 16 17 16 5 7 19 3 2 3 17
6 13 16 0 15 16 13 1 15 8 5 12 7 18 9 9 20 11 2 18 4 19 3 8
19 15 1 6 2 12 3 17 9 0 4 13 16 5 9 8 7 19 0 13 19 13 10 1
12 18 7 16 10 6 17 8 12 14 1 13 4 10 16 18 0 2 9 10 20 21 3 5
10 3 14 1 16 13 8 6 20 17 4 21 7 9 2 21 0 17 10 5 12 12 15 9
15 21 15 7 20 15 12 9 13 18 4 20 5 6 21 2 18 9 15 11 1 8 3 10
9 14 18 9 5 9 10 1 9 21 13 18 4 14 14 14 3 0 7 2 14 8 6 9
3 7 0 20 19 17 8 14 16 6 19 19 2 14 19 4 14 2 5 1 9 19 11 18
20 7 8 3 14 20 0 5 12 21 4 6 10 17 2 13 15 5 2 12 17 11 1 21
12 18 20 7 18 16 3 21 4 5 2 6 21 20 12 15 16 0 10 1 8 14 16 0
11 11 3 13 17 2 7 11 5 8 4 19 19 20 18 0 12 14 9 19 13 1 6 16
17 15 18 13 19 13 15 5 10 14 12 20 13 12 17 10 16 11 18 21 10 10 18 1
19 13 17 17 19 15 20 2 5 11 1 4 18 11 7 12 3 20 10 6 17 20 0 3
19 9 5 2 6 3 11 13 4 10 11 8 19 1 19 9 0 15 7 11 10 11 21 14
17 8 21 10 5 12 17 3 16 0 14 2 10 11 18 21 6 15 15 1 4 9 7 4
21 5 0 10 1 13 0 19 4 11 20 3 15 6 13 7 7 2 17 8 14 1 19 8
13 3 20 16 13 5 0 2 8 4 15 19 12 18 1 10 6 8 7 14 20 13 14 10
4 9 15 9 1 6 21 10 14 18 0 5 8 15 7 10 10 21 2 1 3 12 10 16
21 21 17 1 10 17 3 5 8 13 20 18 19 19 0 6 19 4 2 17 15 7 18 4
8 9 15 15 10 20 13 1 5 17 3 9 17 2 3 18 6 19 4 7 16 16 16 2
7 1 16 5 6 2 5 14 17 0 21 3 11 16 0 19 4 8 10 21 15 8 10 5
2 9 11 11 20 17 5 6 18 8 14 0 4 17 1 12 16 7 17 16 0 3 12 1
1 5 19 15 20 3 2 0 8 6 18 13 10 13 7 14 4 11 1 19 12 14 9 13
12 6 18 0 9 17 7 3 17 2 15 21 8 13 13 5 4 19 11 11 17 4 0 15
4 1 18 12 16 7 14 19 8 20 17 6 15 5 18 12 21 20 21 0 9 16 3 14
8 5 9 21 18 10 10 14 6 2 4 11 18 12 1 18 20 18 19 17 3 0 7 14
16 14 18 2 12 0 15 6 5 4 7 16 10 3 15 15 19 18 13 8 1 19 10 6
20 1 13 14 1 12 6 7 21 2 12 8 4 3 0 20 12 13 5 18 7 20 16 10
20 10 11 8 10 14 1 21 9 3 5 11 15 6 7 0 11 8 13 4 10 9 15 15
1 17 14 4 21 3 0 10 16 8 17 16 13 11 21 5 13 16 6 17 7 2 16 5
16 5 20 17 11 1 9 17 9 3 21 21 4 20 6 11 21 15 2 14 7 10 8 12
18 6 8 12 11 5 20 1 18 12 2 0 2 19 3 20 7 18 18 19 10 12 4 5
16 11 8 20 6 18 18 2 10 20 3 5 11 6 14 7 0 13 12 17 4 14 3 1
12 3 21 19 19 14 15 13 18 15 8 7 1 5 21 7 4 13 2 15 18 0 6 7
3 0 16 21 12 6 20 17 16 20 8 0 20 2 12 5 15 9 7 4 0 1 18 11
14 5 11 3 6 8 7 12 0 20 1 15 14 9 9 10 14 4 12 2 18 17 16 6
13 20 16 15 4 13 18 3 9 7 2 14 14 17 0 11 10 21 9 15 1 6 5 14
4 13 3 16 7 0 17 13 19 12 20 1 16 9 3 14 16 9 5 17 2 6 8 15
20 5 1 0 16 9 15 2 16 18 9 7 19 14 4 15 8 3 16 16 12 6 13 5
19 0 18 10 10 18 4 15 6 18 2 19 1 9 11 19 1 5 8 18 7 3 9 19
11 9 18 8 6 16 0 20 11 12 21 13 5 14 2 3 17 4 20 15 6 20 7 11
15 15 16 12 5 10 7 10 3 4 20 8 1 14 6 13 11 17 17 10 2 14 0 2
8 20 20 10 19 1 7 6 21 12 9 18 11 15 5 17 2 16 0 4 21 11 3 13
5 4 11 13 13 0 9 10 17 21 2 17 18 7 19 16 8 6 14 9 12 13 3 4
20 2 7 11 17 19 4 17 3 13 17 20 8 14 20 9 6 16 10 19 9 0 5 6
1 14 11 20 11 2 3 15 12 11 8 10 13 15 15 9 12 17 4 0 5 6 7 10
19 21 11 12 8 19 13 14 7 5 0 21 12 3 16 14 2 12 6 15 4 1 20 21
9 19 7 4 0 15 5 12 16 12 6 19 15 3 17 8 0 10 2 9 16 14 15 14
21 20 6 5 9 0 15 8 18 1 4 15 2 11 20 3 9 21 7 18 5 14 11 12
10 4 8 5 10 3 13 7 11 1 0 2 14 12 5 15 12 9 17 14 9 18 6 3
18 21 1 13 6 16 10 19 20 4 8 2 0 10 7 11 9 16 5 12 16 3 21 20
0 13 20 6 6 20 10 16 7 18 14 8 14 19 15 5 4 2 18 3 13 16 15 12
9 9 8 7 3 13 17 15 9 4 19 17 5 21 9 5 12 1 16 6 15 0 20 13
10 1 9 6 5 0 11 21 13 19 9 9 13 4 13 7 14 21 2 19 20 3 20 11
9 3 11 6 18 21 21 8 5 9 20 2 11 14 0 1 15 11 21 11 7 15 4 17
7 15 0 17 15 14 14 9 14 21 16 2 17 3 1 5 0 4 8 19 21 6 11 0
0 0 0 0 0 0 0 0 0 0 0 0 0 0 0 0 0 0 0 0 0 0 0 0
C
C Mis=0.000000	rank=0
