# Supplementary material for: Optimal shortening of uniform covering arrays
Source: PLoS One. 2017 Dec 21;12(12):e0189283. doi: 10.1371/journal.pone.0189283 (PMC5739513; doi:10.1371/journal.pone.0189283)
Supplement: S2 Dataset — (ZIP) [file pone.0189283.s002.zip › L2/N53k52v5^52t2.ca]

C CONST 1
C JTJ SA
53 52 5^52 2
0 0 0 0 0 0 0 0 0 0 0 0 0 0 0 0 0 0 0 0 0 0 0 0 0 0 0 0 0 0 0 0 0 0 0 0 0 0 0 0 0 0 0 0 0 0 0 0 0 0 0 0
5 2 3 2 1 1 4 1 0 0 1 0 4 4 1 4 3 3 4 0 2 0 4 0 1 4 4 2 0 1 3 4 3 1 0 2 1 1 4 2 0 4 2 1 3 3 1 0 4 4 4 0
1 1 3 0 1 2 2 0 3 4 4 4 0 4 3 4 1 1 1 4 0 1 0 4 3 4 1 4 3 2 1 1 0 3 4 2 3 2 1 0 2 4 4 2 1 2 3 2 1 4 2 3
4 4 3 2 4 0 3 4 1 2 3 2 3 2 3 3 3 0 1 0 0 2 1 3 2 4 0 1 3 2 0 0 3 4 4 0 2 2 2 1 0 2 2 1 4 0 4 3 0 0 2 3
0 2 3 0 3 4 1 3 1 3 1 4 0 3 4 1 2 3 2 1 0 4 0 1 0 2 2 1 4 0 1 3 4 4 3 3 1 1 3 0 3 2 3 4 3 3 2 3 3 2 1 2
2 1 4 1 0 2 0 3 4 4 2 0 1 1 2 3 1 1 2 4 3 2 4 1 4 4 1 2 2 4 2 1 4 0 3 2 3 4 1 1 1 4 0 4 3 0 4 2 4 3 2 0
1 1 0 3 2 0 4 1 3 2 4 1 2 2 3 1 4 4 2 4 4 3 2 1 0 0 3 3 0 4 1 0 4 2 3 0 0 3 0 2 4 3 2 4 3 1 1 0 1 4 4 4
0 1 2 3 1 4 2 1 0 4 0 4 2 0 0 0 1 1 4 3 4 0 2 3 3 2 1 0 4 3 0 2 4 3 1 3 1 0 3 2 0 4 4 1 2 2 0 3 0 0 2 3
3 1 0 2 4 1 3 2 0 1 0 2 4 4 0 4 3 2 2 3 1 1 3 1 0 1 4 4 4 4 0 3 1 1 3 4 4 2 2 3 2 1 1 4 3 4 3 4 0 0 3 1
0 3 0 2 4 4 3 2 3 0 4 2 4 1 3 3 0 0 3 4 1 2 3 4 3 2 0 2 4 1 1 2 4 1 2 3 1 4 3 3 1 0 1 3 4 4 4 3 1 4 0 1
1 3 2 1 4 4 3 3 2 2 3 2 1 0 1 0 4 4 1 2 3 0 4 3 4 2 3 0 0 2 3 2 0 1 4 3 1 0 3 1 0 3 1 2 1 4 0 3 2 1 4 1
2 1 0 2 3 0 1 2 2 4 3 3 4 3 1 2 1 1 0 1 1 4 3 3 3 0 1 1 4 0 3 0 0 4 0 0 0 1 0 3 3 4 3 0 0 3 2 0 2 1 2 2
2 4 2 1 3 0 1 3 1 0 1 3 1 4 4 4 0 0 4 0 3 1 4 4 4 0 0 4 0 3 4 0 2 4 1 0 0 2 0 1 2 0 3 1 2 3 3 0 3 2 0 2
0 1 0 1 2 3 4 3 0 0 0 1 1 3 0 2 0 0 1 2 3 4 4 4 2 3 0 1 4 2 0 4 4 2 4 1 2 1 4 1 3 0 2 2 1 1 2 1 0 0 0 4
0 2 2 0 2 1 4 0 2 1 3 1 0 1 1 3 3 2 4 3 0 2 0 1 4 1 4 2 2 3 3 3 4 2 1 4 4 4 2 0 1 1 2 1 2 1 4 4 2 1 3 4
4 0 2 4 3 3 1 4 3 1 4 3 3 0 3 0 3 2 2 3 2 0 1 3 3 3 4 0 2 4 1 4 0 4 3 1 2 0 4 4 0 1 3 4 3 3 0 1 1 4 3 2
0 0 3 4 2 4 4 4 4 2 2 1 3 4 2 4 4 4 0 3 2 1 1 3 3 2 3 4 2 0 2 2 4 2 0 3 1 2 3 4 2 3 2 0 0 1 3 3 4 3 4 4
2 1 0 4 2 1 4 4 1 4 1 1 3 0 4 0 1 1 3 4 2 0 1 1 1 1 1 0 0 1 4 3 2 2 2 4 4 0 2 4 0 4 2 3 4 1 0 4 3 2 2 4
2 2 0 0 3 2 1 0 0 2 0 3 0 2 0 1 4 4 3 4 0 3 0 3 4 4 3 3 1 1 0 1 0 4 2 2 3 3 1 0 4 3 3 3 4 3 1 2 0 0 4 2
1 0 2 3 3 1 1 1 4 0 2 3 2 1 2 3 0 0 1 1 4 2 2 3 0 1 0 2 2 2 2 3 0 4 4 4 4 4 2 2 1 0 3 2 1 3 4 4 4 3 0 2
0 2 4 4 1 2 2 4 2 0 3 4 3 2 1 1 0 0 2 3 2 3 1 4 0 4 0 3 1 4 3 1 2 3 3 2 3 3 1 4 4 0 4 4 3 2 1 2 2 1 0 3
2 0 2 3 4 2 3 1 1 1 1 2 2 3 4 2 3 2 0 4 4 4 2 4 2 4 4 1 0 0 4 1 2 1 0 2 3 1 1 2 3 1 1 0 0 4 2 2 3 2 3 1
2 3 2 2 0 4 0 2 1 1 1 0 4 2 4 1 3 2 1 3 1 3 3 3 3 2 4 3 2 2 4 2 2 0 4 3 1 3 3 3 4 1 0 2 1 0 1 3 3 2 3 0
1 0 0 1 1 0 2 3 4 1 2 4 1 3 2 2 3 2 3 3 3 4 4 2 0 0 4 1 2 1 2 0 3 3 2 0 0 1 0 1 3 1 4 3 4 2 2 0 4 3 3 3
2 0 4 0 4 3 3 0 4 4 2 2 0 2 2 1 1 1 4 2 0 3 0 2 0 3 1 3 4 3 2 4 2 1 1 1 2 3 4 0 4 4 1 1 2 4 1 1 4 3 2 1
1 3 1 2 4 0 1 1 2 4 4 0 0 0 2 4 3 0 2 1 4 4 1 4 1 4 3 4 1 1 3 4 3 0 4 3 4 3 1 3 0 1 2 1 0 2 4 1 3 0 1 4
4 2 1 1 1 1 1 0 4 1 3 3 0 1 0 2 2 3 2 2 1 4 4 0 3 1 3 0 1 4 4 2 1 2 0 3 2 2 0 4 4 0 4 0 4 0 1 2 3 4 2 1
3 1 4 4 2 2 4 1 3 3 3 0 4 3 4 4 0 2 4 1 3 0 3 2 1 0 4 3 4 1 3 4 2 3 1 2 2 2 3 0 1 3 1 2 4 0 0 4 4 3 2 2
2 4 3 1 0 3 3 1 3 3 1 0 3 0 2 4 2 1 1 2 3 2 2 0 2 1 0 3 3 1 3 4 1 3 2 0 1 1 1 3 4 1 4 0 3 3 3 4 0 1 4 4
4 2 3 4 2 2 2 4 2 4 1 2 1 1 0 3 0 2 0 0 4 3 3 1 2 0 2 4 3 2 0 0 2 0 1 4 1 1 0 4 1 0 1 2 3 3 0 1 1 3 4 1
4 3 4 1 3 4 4 0 2 4 0 3 4 2 3 2 2 4 4 2 4 0 0 3 1 1 4 4 3 4 4 2 1 0 3 2 0 4 2 1 4 2 4 0 1 4 2 1 4 2 0 3
4 3 3 3 2 2 3 0 0 0 4 3 3 3 4 2 1 2 1 2 2 2 3 1 2 3 0 2 1 4 4 2 3 1 1 0 4 3 3 0 2 3 0 3 0 2 0 0 0 3 1 2
0 0 2 3 3 4 2 1 1 2 2 0 1 1 0 4 1 4 0 1 0 3 0 0 1 3 2 1 1 1 3 4 3 4 3 4 3 0 0 4 2 0 0 3 2 1 2 3 1 2 3 1
3 3 1 0 0 3 4 4 1 2 4 2 4 1 0 3 4 1 4 2 0 0 2 0 1 2 4 1 1 2 0 0 4 4 2 2 4 3 0 4 3 0 3 4 0 2 3 3 4 1 1 1
3 4 1 3 4 0 4 2 4 1 1 1 4 2 3 0 1 0 4 3 1 0 1 4 1 3 4 0 2 3 2 1 1 2 4 2 1 1 2 1 2 2 0 3 3 3 4 2 4 0 4 3
3 4 1 1 2 2 1 2 1 2 0 1 0 4 1 0 2 2 2 1 0 4 3 2 0 1 3 1 1 3 2 1 1 4 1 3 0 4 4 2 4 4 4 0 1 4 0 3 3 3 0 0
3 2 4 3 1 1 1 4 3 3 0 2 0 0 2 3 1 3 2 0 3 4 4 3 2 3 3 3 4 2 0 0 4 3 0 3 0 4 1 3 2 1 0 3 1 4 1 4 3 4 0 4
3 0 2 3 0 3 0 3 2 3 3 4 2 4 1 1 2 3 3 4 4 1 2 2 4 3 2 4 3 0 1 3 1 0 2 1 2 2 4 2 2 2 0 3 4 0 3 1 2 1 1 0
4 3 0 2 2 2 4 3 4 3 2 4 4 0 2 1 2 3 4 3 1 0 3 4 2 4 2 0 0 0 1 3 0 2 1 2 3 0 1 3 0 2 2 1 2 1 0 2 4 3 1 4
2 1 1 1 1 1 2 3 3 3 4 4 1 2 3 1 2 3 0 0 3 3 4 3 3 1 2 3 1 0 1 3 3 3 0 4 4 3 2 1 4 2 4 0 0 2 1 4 1 4 1 3
4 1 3 0 2 2 0 1 4 1 0 0 2 2 3 4 4 2 3 4 1 1 3 0 4 2 1 0 4 1 3 4 3 2 1 1 0 4 2 1 3 2 3 4 1 4 0 2 2 3 0 3
3 4 0 0 1 1 3 2 2 4 2 1 3 3 4 0 4 3 1 3 4 2 4 0 1 2 0 4 3 3 2 1 4 0 0 0 3 0 3 0 3 3 3 4 2 1 1 1 0 4 3 2
1 0 1 2 1 3 2 2 1 2 1 4 4 1 4 3 4 4 0 1 1 2 3 1 4 3 3 2 0 0 4 4 0 3 0 1 2 4 4 3 1 3 4 0 0 2 4 1 3 2 4 3
3 3 3 0 3 4 2 2 0 0 3 1 1 0 2 0 4 4 0 0 2 3 0 2 2 2 2 2 0 3 2 1 1 1 3 4 2 2 1 3 3 1 3 4 4 0 2 0 1 2 2 4
0 2 1 4 3 4 3 4 4 1 4 2 3 4 1 3 0 4 1 1 1 2 0 2 2 0 0 0 3 2 0 0 1 2 3 0 4 3 4 2 1 4 1 2 0 2 2 2 0 2 1 0
3 4 4 2 3 4 0 2 3 3 4 1 2 1 0 0 3 4 3 2 3 1 0 2 1 4 1 3 4 3 2 1 0 3 3 1 4 3 0 4 0 0 2 1 0 2 2 4 2 2 1 1
4 2 3 4 0 3 1 2 0 0 2 1 0 2 3 0 0 1 2 1 2 4 2 2 0 0 3 2 3 3 2 1 3 1 2 3 3 0 2 1 1 2 1 2 2 1 3 0 3 1 3 3
1 4 4 4 4 0 3 3 0 3 0 4 3 1 0 1 2 3 1 2 2 2 1 0 1 0 2 2 2 0 1 3 2 1 4 0 0 4 0 4 1 2 1 2 1 4 4 0 0 0 1 1
1 2 1 1 4 0 0 4 0 0 2 2 2 3 4 3 2 0 3 0 2 1 1 1 2 1 1 2 2 2 0 0 1 1 4 1 3 0 3 0 4 3 4 0 2 1 4 0 2 0 3 2
1 4 1 4 0 1 0 4 3 2 4 0 3 3 3 2 4 4 4 4 2 4 1 4 4 1 3 1 4 3 1 3 2 0 1 4 4 1 2 4 3 3 0 1 2 0 2 4 1 4 4 0
3 3 4 4 1 1 0 0 1 2 1 3 2 0 2 2 0 3 3 1 0 1 4 2 3 0 1 1 1 4 4 2 3 4 0 1 1 1 1 3 1 1 1 2 3 3 1 3 2 4 4 4
0 4 4 2 0 3 2 0 4 1 0 3 1 3 4 2 3 1 0 0 1 3 2 1 3 4 2 0 0 4 4 2 1 2 2 4 0 4 3 0 0 3 2 1 1 4 3 2 1 1 0 2
4 3 4 0 4 0 2 0 3 3 2 3 1 4 1 2 4 0 0 2 3 3 1 2 0 2 2 3 4 4 4 2 4 3 4 4 3 0 4 2 3 4 3 4 2 1 4 4 1 0 3 0
