# Supplementary material for: Optimal shortening of uniform covering arrays
Source: PLoS One. 2017 Dec 21;12(12):e0189283. doi: 10.1371/journal.pone.0189283 (PMC5739513; doi:10.1371/journal.pone.0189283)
Supplement: S2 Dataset — (ZIP) [file pone.0189283.s002.zip › L2/N622k26v24^26t2.ca]

C CONST 24
C JTJ SA
622 26 24^26 2
0 0 0 0 0 0 0 0 0 0 0 0 0 0 0 0 0 0 0 0 0 0 0 0 0 0
1 1 1 1 1 1 1 1 1 1 1 1 1 1 1 1 1 1 1 1 1 1 1 1 1 1
2 2 2 2 2 2 2 2 2 2 2 2 2 2 2 2 2 2 2 2 2 2 2 2 2 2
3 3 3 3 3 3 3 3 3 3 3 3 3 3 3 3 3 3 3 3 3 3 3 3 3 3
4 4 4 4 4 4 4 4 4 4 4 4 4 4 4 4 4 4 4 4 4 4 4 4 4 4
5 5 5 5 5 5 5 5 5 5 5 5 5 5 5 5 5 5 5 5 5 5 5 5 5 5
6 6 6 6 6 6 6 6 6 6 6 6 6 6 6 6 6 6 6 6 6 6 6 6 6 6
7 7 7 7 7 7 7 7 7 7 7 7 7 7 7 7 7 7 7 7 7 7 7 7 7 7
8 8 8 8 8 8 8 8 8 8 8 8 8 8 8 8 8 8 8 8 8 8 8 8 8 8
9 9 9 9 9 9 9 9 9 9 9 9 9 9 9 9 9 9 9 9 9 9 9 9 9 9
10 10 10 10 10 10 10 10 10 10 10 10 10 10 10 10 10 10 10 10 10 10 10 10 10 10
11 11 11 11 11 11 11 11 11 11 11 11 11 11 11 11 11 11 11 11 11 11 11 11 11 11
12 12 12 12 12 12 12 12 12 12 12 12 12 12 12 12 12 12 12 12 12 12 12 12 12 12
13 13 13 13 13 13 13 13 13 13 13 13 13 13 13 13 13 13 13 13 13 13 13 13 13 13
14 14 14 14 14 14 14 14 14 14 14 14 14 14 14 14 14 14 14 14 14 14 14 14 14 14
15 15 15 15 15 15 15 15 15 15 15 15 15 15 15 15 15 15 15 15 15 15 15 15 15 15
16 16 16 16 16 16 16 16 16 16 16 16 16 16 16 16 16 16 16 16 16 16 16 16 16 16
17 17 17 17 17 17 17 17 17 17 17 17 17 17 17 17 17 17 17 17 17 17 17 17 17 17
18 18 18 18 18 18 18 18 18 18 18 18 18 18 18 18 18 18 18 18 18 18 18 18 18 18
19 19 19 19 19 19 19 19 19 19 19 19 19 19 19 19 19 19 19 19 19 19 19 19 19 19
20 20 20 20 20 20 20 20 20 20 20 20 20 20 20 20 20 20 20 20 20 20 20 20 20 20
21 21 21 21 21 21 21 21 21 21 21 21 21 21 21 21 21 21 21 21 21 21 21 21 21 21
22 22 22 22 22 22 22 22 22 22 22 22 22 22 22 22 22 22 22 22 22 22 22 22 22 22
23 23 23 23 23 23 23 23 23 23 23 23 23 23 23 23 23 23 23 23 23 23 23 23 23 23
12 13 5 15 0 16 21 17 10 4 14 20 19 3 9 18 7 22 6 11 23 8 1 15 2 18
15 3 2 17 22 13 23 5 20 6 23 9 0 18 12 14 19 21 11 8 16 7 1 4 10 0
20 23 17 18 7 21 0 14 5 12 3 2 8 16 10 13 11 19 15 4 22 6 1 9 17 20
6 14 20 2 23 18 13 10 12 8 5 15 21 16 4 17 22 16 7 19 3 0 1 11 9 1
10 21 14 3 8 22 19 18 17 9 13 5 11 23 2 16 6 7 12 15 0 4 1 20 21 2
22 20 11 4 1 10 5 6 7 23 15 19 14 9 0 11 18 17 16 13 2 3 1 21 8 21
18 11 21 0 9 6 15 22 16 4 19 13 20 8 3 7 10 12 17 5 4 2 1 14 23 22
5 17 18 3 7 13 6 15 0 23 4 12 20 2 9 8 1 16 10 14 21 22 19 19 11 12
16 15 19 8 2 12 20 7 15 3 11 21 5 4 23 6 17 10 18 14 9 19 1 13 0 13
4 18 10 5 21 3 16 2 9 11 17 12 22 14 15 12 0 23 8 7 13 19 1 6 20 6
23 12 7 11 5 9 10 8 0 13 6 22 17 15 21 4 14 2 3 18 20 14 1 16 19 5
19 2 4 12 18 5 9 15 11 22 9 8 3 10 7 20 13 14 21 23 17 16 1 0 6 10
2 22 18 13 11 0 7 16 22 20 16 17 6 21 5 23 4 8 9 12 19 15 1 10 14 7
7 5 15 9 3 17 14 12 6 0 20 11 13 2 8 10 16 18 22 21 11 23 1 19 4 16
10 14 18 22 20 15 23 17 3 16 19 11 8 9 17 4 21 1 0 7 5 12 2 13 6 11
22 21 15 23 13 12 0 5 9 18 1 4 10 8 19 20 14 16 6 3 7 11 2 17 14 23
18 20 9 15 0 8 12 14 19 3 5 22 16 1 17 23 13 7 11 10 21 10 2 6 4 8
1 11 7 16 22 3 18 0 21 5 13 8 19 16 20 10 4 17 15 14 6 9 2 23 12 19
6 1 4 14 7 20 21 9 15 11 15 17 0 23 18 5 16 12 6 10 8 13 2 3 19 14
16 4 3 18 23 9 15 6 22 7 17 10 1 19 13 22 20 5 12 21 14 8 2 0 11 0
4 7 23 20 13 0 13 1 15 22 8 14 11 12 9 21 3 10 17 18 16 6 2 19 5 4
21 18 13 18 9 17 19 10 0 20 11 7 14 6 12 3 15 4 1 23 22 5 2 8 16 3
19 12 5 1 10 13 16 23 14 17 20 9 5 21 4 8 11 13 18 6 0 3 2 22 15 22
21 4 2 15 5 18 7 12 16 9 22 20 3 14 17 8 23 10 19 13 6 11 0 1 17 14
7 22 17 3 15 19 9 11 13 21 6 16 5 17 0 18 23 14 8 20 4 1 2 12 10 1
11 5 22 4 21 23 20 19 18 10 9 6 12 15 3 14 7 8 13 16 1 0 2 22 17 2
23 2 12 0 17 11 6 7 8 15 16 20 22 10 1 13 19 18 14 9 3 4 2 5 23 21
0 19 11 6 5 4 14 3 10 12 18 13 23 22 16 17 1 15 21 8 9 20 2 7 21 6
5 10 21 7 18 7 3 12 20 14 0 1 17 13 23 16 22 6 9 4 24 19 2 15 8 17
9 0 1 8 11 16 10 20 5 19 21 15 3 7 14 11 6 0 22 17 13 18 2 4 23 12
17 8 14 5 16 21 7 15 4 6 7 19 13 20 22 1 10 0 3 11 12 19 2 18 9 9
8 6 16 10 4 18 22 13 7 1 23 12 9 3 21 11 4 19 23 5 17 15 2 20 0 16
12 17 10 11 14 22 4 3 16 8 3 0 15 18 7 6 5 9 20 1 19 23 2 21 13 15
15 13 8 12 6 10 11 21 1 9 7 23 18 16 5 0 17 3 4 19 11 22 2 14 20 5
20 3 0 13 19 6 17 16 12 23 10 21 4 11 8 12 9 22 5 15 18 14 2 1 7 10
23 5 16 15 9 13 1 6 10 19 2 0 11 21 20 12 17 14 7 4 8 12 3 18 22 23
19 18 10 16 1 21 13 22 20 4 6 23 14 2 18 15 9 8 12 17 5 11 3 7 0 8
5 19 9 17 10 18 20 11 1 4 12 8 22 7 13 4 16 0 2 15 23 6 3 21 14 3
17 16 18 20 21 6 2 23 7 9 0 4 5 22 12 10 13 0 14 1 15 8 3 11 19 20
12 6 23 0 5 15 14 20 19 11 10 7 13 16 4 22 8 21 9 14 2 1 3 17 18 2
15 17 13 1 18 12 7 8 21 16 14 3 23 11 2 9 20 19 22 10 4 0 3 6 5 21
20 13 6 2 11 8 14 15 22 18 23 10 17 5 0 21 12 9 19 7 1 4 3 23 16 22
16 7 22 14 11 10 3 8 12 8 4 2 13 6 17 18 19 23 21 1 5 9 0 20 15 23
22 14 17 5 4 9 17 21 15 0 13 6 7 1 16 8 19 12 20 23 11 18 3 10 2 13
18 21 22 6 14 5 8 16 0 7 15 20 9 16 23 2 11 1 4 12 13 17 3 19 10 9
6 11 5 8 19 17 4 13 22 22 1 2 18 9 15 14 23 7 10 0 12 20 3 16 21 17
10 1 2 21 12 14 11 3 6 20 5 16 4 8 22 13 7 17 23 18 9 19 3 0 15 12
4 15 20 10 13 2 21 0 18 17 22 19 8 6 7 16 1 5 11 9 11 14 3 12 23 7
16 9 21 13 7 11 12 5 2 10 8 15 19 14 6 1 18 4 0 20 17 23 3 22 21 5
15 6 14 16 10 9 2 7 11 20 3 1 12 5 6 17 18 22 8 0 21 13 4 19 23 23
20 17 11 14 2 5 9 23 22 0 7 15 22 3 19 16 10 21 13 18 6 12 4 8 1 8
8 3 1 23 21 17 6 11 15 13 14 19 2 16 20 7 22 9 18 12 5 10 4 0 21 14
12 23 20 15 17 14 16 19 0 22 23 13 5 11 18 1 6 3 2 21 7 9 4 10 8 11
10 11 8 19 3 23 7 20 13 2 15 18 17 1 12 12 5 16 21 9 14 6 4 22 0 18
10 18 12 22 3 6 10 15 17 1 8 16 23 4 20 14 11 5 9 19 7 13 0 21 2 8
21 15 18 0 14 7 11 13 10 6 8 22 7 19 2 20 16 23 5 17 1 3 4 9 12 1
13 7 15 1 6 16 17 3 20 12 11 8 9 14 0 23 21 5 10 22 3 2 4 18 19 2
16 18 9 2 19 13 8 21 5 14 22 17 15 12 3 10 14 20 23 11 0 1 4 7 6 21
10 9 7 3 12 21 22 16 23 19 17 11 18 6 1 5 13 10 20 8 2 0 4 15 14 22
7 12 6 21 20 18 0 9 17 23 2 3 19 10 16 22 15 8 11 1 13 0 4 14 5 17
11 2 3 5 13 22 12 17 7 4 6 14 0 21 23 9 8 18 15 19 10 20 4 1 16 12
19 5 23 7 22 6 21 14 1 8 16 3 10 17 15 3 12 2 0 13 9 18 4 20 11 9
2 2 13 8 7 1 23 0 12 9 20 10 16 15 22 19 3 14 6 5 20 17 4 21 18 6
9 19 12 13 23 15 1 18 22 5 0 2 14 20 21 8 7 11 17 3 11 16 4 6 10 15
14 10 5 9 8 12 13 6 3 11 21 16 20 22 7 2 19 0 1 10 18 15 4 23 17 5
0 16 17 11 9 3 5 1 19 18 23 20 21 7 8 14 2 6 12 10 17 22 4 13 15 7
5 8 22 12 1 20 15 10 21 3 18 9 11 0 6 13 23 2 16 7 19 14 4 17 2 16
3 10 20 12 19 11 9 18 7 13 17 0 23 1 17 21 16 8 6 14 22 2 5 4 15 9
8 0 14 13 12 13 20 6 16 22 4 23 17 9 19 3 21 18 11 10 15 1 5 9 2 6
12 16 11 9 4 2 6 22 1 20 8 21 3 23 17 19 14 13 15 7 14 0 5 18 10 17
15 8 21 10 14 19 16 1 12 0 11 18 6 9 20 22 13 2 6 3 23 4 5 7 17 12
6 17 0 15 22 21 10 7 3 2 20 4 9 12 13 18 8 11 16 23 1 19 5 14 21 7
10 13 19 16 7 4 14 23 9 21 2 22 15 6 11 14 20 0 17 12 3 18 5 1 8 16
22 3 16 14 20 7 7 2 19 10 6 8 18 4 9 13 12 15 1 21 0 17 5 11 23 15
18 23 10 22 13 16 14 11 21 15 9 17 4 19 12 8 3 6 7 0 2 19 5 20 1 5
10 11 18 17 23 22 8 12 15 4 21 7 16 10 0 1 2 19 13 6 9 14 5 3 20 23
23 15 13 3 21 20 12 4 14 8 23 2 1 7 16 0 10 17 9 22 18 11 5 19 6 18
2 18 3 0 10 12 21 3 13 23 7 6 11 20 14 15 22 1 19 8 17 9 5 16 4 20
7 9 12 1 2 8 23 21 18 8 10 20 14 22 15 11 6 16 3 4 19 13 5 0 12 4
11 4 23 2 15 3 0 16 8 1 14 9 20 13 22 6 18 7 21 17 11 12 5 10 19 3
17 2 22 8 3 14 13 9 10 18 19 1 5 16 21 23 0 4 20 15 6 7 5 12 11 21
4 9 5 23 16 1 14 16 7 8 11 6 17 19 18 13 2 20 22 15 21 12 24 14 10 19
9 18 2 6 18 0 15 14 23 11 13 19 12 3 8 4 17 20 10 1 7 21 5 22 16 1
14 12 17 7 11 17 1 0 4 16 15 13 22 18 6 20 9 10 23 19 21 8 5 2 3 2
21 20 2 12 7 15 3 11 18 8 7 13 9 21 19 10 0 22 1 17 14 4 6 16 5 13
4 11 17 13 20 12 10 19 8 9 18 1 15 2 17 5 14 21 7 22 23 3 6 0 16 9
21 1 22 9 13 8 14 7 14 23 0 15 18 17 20 4 5 19 12 11 16 2 6 10 3 6
13 14 12 10 0 3 7 23 2 4 21 5 4 15 18 20 17 9 16 8 22 1 6 19 11 17
19 15 11 23 9 14 22 12 5 16 10 18 0 20 13 21 4 7 8 1 3 17 6 19 2 5
2 7 21 15 1 9 4 20 23 18 14 12 8 22 11 3 16 17 13 19 0 19 6 5 10 10
7 18 1 16 23 5 11 8 4 3 23 0 10 13 9 19 21 12 14 15 2 20 6 22 17 7
23 4 14 22 1 17 8 16 20 11 7 21 19 0 10 9 13 16 2 5 1 18 6 12 15 15
0 2 16 19 21 11 23 3 1 7 13 17 20 5 4 18 15 10 22 3 12 14 6 9 8 8
5 22 10 20 17 13 0 21 12 13 15 11 1 3 2 14 8 4 19 10 9 16 6 18 23 19
9 5 8 18 10 2 12 16 17 22 19 4 21 18 0 13 20 23 3 14 20 15 6 7 1 14
14 18 0 17 2 19 18 4 7 20 1 22 11 16 3 8 12 5 21 10 13 23 6 15 9 11
17 12 19 18 15 23 21 13 16 0 5 8 14 11 1 2 3 20 9 7 10 22 6 4 21 23
8 10 18 2 3 21 15 5 19 17 11 3 22 23 16 11 7 14 4 0 20 9 6 1 13 4
12 0 15 3 16 4 1 14 21 2 22 10 20 9 23 7 19 8 5 18 17 13 6 11 20 3
15 16 9 4 5 7 13 0 22 21 17 3 2 8 14 1 11 18 10 23 19 12 6 20 7 18
3 19 4 1 11 13 5 17 9 15 8 7 12 16 22 16 23 2 20 21 18 10 6 14 0 20
22 13 12 8 12 18 2 1 0 14 16 9 23 19 7 12 10 11 15 20 5 21 6 3 4 2
18 3 23 21 4 22 9 10 11 19 20 2 17 14 5 15 1 0 5 16 7 8 6 13 12 21
1 23 13 5 14 10 20 18 22 4 2 16 3 12 8 11 22 15 0 9 21 7 6 17 19 22
11 12 21 20 4 15 8 3 9 3 16 19 18 2 13 17 6 14 5 10 22 7 0 23 1 18
9 22 13 11 1 4 8 15 3 17 5 6 0 16 19 12 18 10 14 21 23 2 7 20 12 17
14 5 6 12 23 7 22 3 9 2 13 20 8 11 17 15 10 4 18 0 16 1 7 21 19 12
17 24 3 13 8 16 4 12 19 21 15 9 10 5 20 11 1 23 2 18 22 0 7 14 6 13
12 10 17 22 21 1 18 16 11 6 4 15 14 8 13 23 17 2 19 9 0 20 7 3 5 16
15 0 22 23 17 18 21 4 22 12 8 5 20 1 11 10 9 14 3 6 2 19 7 13 16 15
3 8 5 16 2 10 0 3 15 19 22 13 21 23 12 4 14 18 9 20 1 17 7 6 11 10
8 19 2 14 15 6 12 21 0 4 17 1 11 9 10 20 5 13 22 16 3 0 7 23 18 7
22 17 1 18 3 20 19 0 8 8 2 23 12 14 4 21 13 6 5 11 9 15 7 16 10 11
18 13 20 19 16 15 5 9 14 1 6 21 22 12 2 3 4 0 10 8 20 23 7 0 17 23
6 23 11 15 18 8 1 5 13 9 16 12 2 4 3 22 21 0 20 17 10 14 7 19 15 19
10 6 21 17 11 3 13 14 18 23 20 0 5 19 1 9 14 15 4 22 12 16 7 8 2 14
10 21 8 1 19 14 20 10 4 11 0 22 6 2 16 18 3 9 15 13 17 12 7 5 23 0
21 11 19 3 4 5 16 6 20 18 12 17 23 15 14 13 8 22 0 1 11 10 7 2 9 4
13 1 16 4 14 0 2 22 5 3 23 11 17 10 15 8 20 21 6 19 18 9 7 12 21 3
16 14 10 0 6 17 9 1 23 5 18 4 3 21 22 2 12 19 11 15 20 13 7 19 8 18
2 15 9 6 22 11 14 19 17 0 3 14 4 13 21 11 23 16 1 10 5 8 7 18 20 22
23 2 1 15 14 12 22 21 19 5 20 13 4 17 11 16 18 8 10 7 15 6 0 3 9 0
11 18 4 8 20 2 14 23 16 13 10 8 9 0 5 1 19 17 12 3 21 6 7 15 22 1
19 4 15 5 0 23 10 11 12 20 23 3 18 22 6 16 2 1 17 14 8 21 7 9 13 21
18 17 4 9 21 14 0 13 20 5 16 10 11 6 17 11 2 15 3 19 23 1 8 22 7 13
1 13 18 10 17 9 12 3 5 11 20 3 14 4 19 7 23 6 21 15 16 0 8 2 22 9
6 3 15 11 10 5 18 21 23 16 2 14 20 19 17 1 7 0 9 13 22 4 8 12 0 6
22 6 7 13 15 17 23 4 10 3 9 8 21 12 18 16 11 0 19 1 14 2 8 5 20 12
4 21 6 14 3 11 1 17 16 20 7 9 5 15 13 0 22 19 10 10 2 18 8 7 12 10
21 20 3 22 16 13 13 5 1 0 18 2 12 10 11 12 6 9 23 14 4 17 8 15 19 7
10 14 13 16 11 23 15 9 7 22 12 20 2 17 10 6 1 21 5 3 0 19 8 18 4 5
11 7 5 18 12 4 9 22 19 15 23 1 6 20 2 10 17 16 0 23 13 14 8 21 3 14
23 18 2 19 4 7 20 1 21 17 3 15 13 22 0 5 9 7 6 12 10 16 8 14 11 11
19 9 17 20 14 16 6 10 22 2 7 5 23 13 3 4 0 17 11 21 12 15 8 1 18 23
2 4 22 18 6 13 16 18 3 21 10 19 17 7 1 20 4 12 15 0 9 23 8 11 5 8
9 2 14 0 22 1 3 23 6 4 15 12 18 11 16 21 14 5 7 20 19 10 8 13 17 3
14 22 11 1 7 18 10 2 15 6 19 0 4 5 23 3 13 20 12 16 11 9 8 17 23 18
17 5 21 2 20 22 9 11 0 12 1 23 7 3 14 19 4 10 16 9 18 13 8 6 15 0
0 18 1 3 13 10 7 19 11 14 5 21 9 18 15 22 16 4 17 6 20 12 8 23 2 20
5 12 20 4 0 6 14 7 22 19 13 18 15 16 22 9 21 23 1 2 17 11 8 3 10 4
15 10 19 5 9 20 4 16 2 23 22 11 16 9 21 18 12 13 14 17 7 6 8 0 1 2
20 0 16 6 1 15 11 12 13 4 17 4 19 23 7 14 3 2 18 22 21 5 8 10 9 21
3 16 10 7 23 12 17 20 18 1 4 22 0 9 5 13 15 14 2 11 6 21 8 19 21 22
7 18 11 19 12 20 17 13 3 18 9 5 15 21 10 1 22 2 4 14 16 8 0 6 23 3
11 15 10 13 3 1 5 14 0 19 7 8 2 22 17 18 20 12 23 6 16 4 21 17 9 17
23 7 8 9 16 18 15 0 11 4 10 17 5 13 19 14 12 1 20 2 22 3 21 6 21 12
19 18 0 10 5 22 1 9 22 6 14 11 12 7 17 13 3 16 4 20 15 2 21 23 8 13
2 9 19 11 18 10 13 17 6 12 23 4 22 0 20 8 15 7 5 16 14 1 21 3 23 9
7 4 16 12 11 6 19 5 15 14 3 22 20 20 18 2 8 17 10 9 23 0 21 13 1 6
0 5 7 22 4 12 2 18 14 4 15 10 6 16 9 1 23 20 11 17 3 19 21 8 13 10
5 2 4 23 14 8 9 6 2 1 19 3 13 11 12 17 7 10 15 22 0 18 21 16 20 7
9 12 18 15 6 3 20 22 13 8 1 14 23 5 10 16 19 4 5 11 2 17 21 0 7 16
3 0 23 17 7 9 14 19 4 5 11 20 18 8 2 12 22 13 16 1 10 15 21 12 6 8
15 19 3 20 0 17 14 2 5 18 4 16 9 23 1 6 10 8 7 13 20 14 21 22 12 11
6 13 17 0 1 24 22 8 17 20 9 19 16 14 23 10 5 15 2 3 18 12 21 4 11 4
10 3 22 1 23 2 4 15 7 0 16 13 19 12 14 5 17 6 8 1 20 11 21 9 18 3
13 20 1 5 17 4 23 16 22 10 12 18 11 2 7 3 14 19 9 0 6 8 21 14 15 1
16 11 20 6 10 7 0 4 3 15 7 12 14 17 5 19 13 9 22 18 8 7 21 1 2 2
10 1 14 7 2 16 12 13 9 17 18 0 20 15 8 22 4 3 19 23 5 6 21 11 10 21
4 14 11 8 15 13 18 3 19 2 0 23 1 10 6 9 16 22 3 12 7 5 21 20 17 22
19 20 16 8 13 3 15 21 17 12 4 7 6 11 6 5 22 0 14 18 1 23 9 2 10 18
11 14 0 6 7 12 19 13 1 4 22 3 17 18 20 23 10 0 8 21 2 16 9 5 15 4
23 21 19 7 20 8 5 3 12 6 17 14 3 16 18 10 1 11 13 0 4 15 9 22 2 3
5 18 15 13 1 14 2 0 3 8 6 20 7 23 11 22 17 19 21 16 12 10 9 4 1 22
12 20 19 14 10 21 11 0 15 1 16 5 17 22 8 9 23 4 7 3 13 2 18 19 6 0
14 4 7 10 1 5 20 17 19 23 16 2 15 8 12 21 0 3 22 6 11 13 9 18 21 1
8 22 3 15 2 23 14 1 11 16 0 5 19 6 4 13 14 12 10 17 18 7 9 21 20 9
12 5 12 16 15 11 3 10 22 18 21 19 0 4 2 8 13 1 23 22 20 6 9 14 7 6
3 2 6 23 10 19 7 22 0 11 18 15 16 12 1 14 21 17 5 4 11 8 9 20 13 13
10 0 5 20 18 13 22 11 8 7 3 21 14 15 16 1 12 23 6 19 6 2 9 17 4 7
22 16 2 15 11 21 4 19 14 13 7 18 20 10 23 17 3 5 0 15 8 1 9 6 12 16
18 8 17 17 3 4 11 7 2 22 10 12 1 21 14 16 15 20 6 13 5 0 9 23 19 15
1 19 22 18 16 7 17 23 13 20 14 0 21 2 15 12 8 10 11 5 7 4 9 3 6 5
6 10 12 19 5 16 8 2 18 0 23 23 11 17 22 7 20 4 15 1 21 3 9 13 14 10
16 13 11 3 14 6 23 20 4 17 1 8 12 0 21 15 2 18 7 10 22 19 9 10 5 14
10 3 21 4 6 1 0 8 10 2 5 17 22 20 7 11 23 13 12 14 15 18 9 19 16 11
4 23 1 0 19 18 12 15 20 21 13 11 20 22 5 6 7 2 16 10 14 17 9 8 3 23
13 17 14 2 4 10 21 12 23 15 19 22 5 7 6 12 11 8 1 3 16 20 9 0 18 19
15 5 20 8 13 21 6 17 13 7 18 22 4 14 19 11 2 12 9 1 0 16 10 23 3 3
20 2 14 21 9 4 16 5 18 13 0 8 7 12 17 6 23 1 22 19 2 15 10 3 11 18
3 12 11 5 1 7 2 14 8 22 21 17 9 6 20 0 7 16 19 15 4 23 10 13 18 0
8 2 21 6 23 16 9 0 14 20 12 11 15 4 18 12 19 7 3 13 1 22 10 17 5 20
22 0 8 11 2 6 14 18 20 15 14 3 16 21 13 5 1 4 23 7 12 9 10 19 17 1
6 19 16 9 17 22 3 1 4 21 7 8 8 15 12 23 18 20 5 14 13 11 10 0 2 22
5 16 19 1 22 17 12 9 11 7 21 23 8 20 3 12 4 15 6 18 2 4 0 10 13 1
21 13 9 23 18 3 17 7 16 6 15 2 11 22 4 19 4 8 0 21 20 5 10 12 1 12
4 3 7 15 11 20 8 23 1 12 19 16 14 13 2 22 5 18 6 0 17 21 10 22 9 13
21 23 4 16 3 15 22 2 12 14 1 6 20 7 0 9 17 13 11 18 19 8 10 5 21 9
13 6 18 14 16 12 4 11 17 19 5 20 1 0 3 21 9 2 15 23 11 7 10 22 8 6
16 17 15 22 5 8 11 19 7 4 13 9 21 20 1 3 0 14 5 12 18 6 10 2 23 17
2 20 23 19 14 17 18 15 9 8 22 1 5 3 16 13 21 11 12 6 8 0 10 4 7 5
7 11 13 20 6 14 21 24 19 1 17 15 12 18 23 8 14 0 16 2 5 4 10 9 22 10
11 1 6 15 19 9 23 12 21 8 4 5 22 16 14 2 13 15 17 20 7 3 10 18 0 7
19 21 12 18 4 0 12 8 3 23 11 13 2 5 22 14 16 0 7 9 6 1 10 15 20 15
5 7 17 2 13 23 19 4 6 11 16 0 3 9 21 1 20 22 18 8 15 17 10 14 12 8
14 9 12 4 22 13 15 3 0 18 2 21 13 1 5 16 3 19 8 17 23 20 10 11 6 14
17 4 5 0 7 2 1 21 11 3 6 18 23 9 8 11 15 9 13 22 16 19 10 20 14 11
0 15 2 1 20 19 13 16 22 5 9 12 17 23 6 7 8 3 14 11 22 18 10 21 4 23
4 13 12 6 2 17 3 22 21 23 5 18 10 7 6 1 8 14 20 16 0 15 11 9 19 0
13 23 2 8 21 9 14 10 3 1 15 0 19 20 17 16 12 18 5 6 4 22 11 7 14 4
10 17 22 5 10 0 14 6 19 9 1 21 8 13 18 7 15 2 23 20 3 16 11 4 12 18
7 20 14 10 18 23 4 2 0 5 8 17 21 16 13 15 19 0 6 22 9 12 11 1 3 22
9 8 16 2 7 14 18 17 22 13 12 21 10 22 1 15 5 6 11 23 4 3 0 19 20 2
23 1 21 12 3 13 17 19 22 16 22 4 14 5 9 6 2 0 15 8 13 10 11 20 18 1
2 21 20 9 5 19 22 23 15 3 4 8 1 18 10 12 7 6 0 17 12 13 11 14 16 21
14 18 16 23 6 21 12 20 8 0 9 10 5 9 2 4 1 22 17 13 19 7 11 3 15 17
17 9 10 15 19 4 18 8 14 7 16 3 12 23 0 20 22 21 1 5 11 6 11 13 2 12
0 4 8 16 12 7 21 15 2 13 20 14 22 9 3 23 6 19 7 1 18 5 11 17 10 13
15 22 4 18 13 6 1 3 23 10 21 20 17 12 16 19 0 7 2 14 5 3 11 8 9 16
20 5 18 19 0 1 13 21 4 15 12 9 3 6 23 22 14 17 8 10 7 2 11 16 21 15
8 12 9 15 7 22 5 4 20 2 18 16 13 19 15 21 17 1 14 3 6 0 11 10 23 10
12 2 7 17 20 10 15 13 5 21 0 6 23 14 22 3 9 16 18 10 8 4 11 19 1 7
1 16 3 2 13 20 9 14 17 6 10 13 18 15 7 8 21 4 22 12 23 19 11 5 0 23
6 8 12 3 9 15 20 0 7 12 14 1 4 10 5 2 14 23 19 21 16 18 11 22 13 8
10 19 23 4 1 12 6 9 16 14 23 15 7 21 8 18 13 5 3 0 22 17 11 2 20 19
22 10 13 0 23 8 16 17 1 19 3 5 9 2 6 14 4 20 21 18 15 0 11 12 7 14
0 9 13 7 3 18 4 23 5 15 6 19 11 8 17 2 21 22 5 14 1 16 12 10 20 0
5 4 6 8 16 22 11 2 23 17 9 13 14 1 20 18 14 21 0 10 3 15 12 19 7 20
9 15 3 21 5 10 17 11 4 2 16 1 20 16 18 14 13 19 6 7 0 23 12 8 22 4
20 22 2 9 14 3 21 8 7 19 18 23 5 4 13 1 15 16 17 0 20 10 12 5 6 2
3 5 17 10 6 20 23 15 16 4 0 21 2 19 11 17 8 7 1 18 13 9 12 22 14 21
3 17 9 21 8 2 15 1 13 10 23 11 14 16 23 20 4 22 7 6 12 18 0 5 19 6
15 2 5 13 4 8 18 20 17 14 7 0 22 6 10 7 3 1 16 21 9 11 12 22 19 1
1 0 21 14 13 17 5 16 3 9 23 22 23 10 4 15 7 20 8 2 19 6 12 18 11 13
6 16 1 22 0 14 15 4 9 23 3 8 17 21 2 11 19 10 13 20 11 5 12 7 18 9
22 19 14 15 7 5 13 3 21 1 10 11 6 17 3 0 2 23 18 9 20 8 12 4 16 17
18 10 11 16 20 0 19 21 22 8 14 4 13 15 1 12 23 5 2 6 17 7 12 9 3 12
21 13 10 17 8 23 6 0 22 3 19 14 9 20 16 5 18 2 22 4 7 1 12 11 15 10
13 3 8 18 13 11 16 9 6 5 1 7 15 22 23 4 10 14 19 17 21 0 12 20 2 7
10 6 19 20 1 2 9 5 0 16 13 10 4 7 15 23 22 18 21 11 8 3 12 14 17 15
11 20 15 0 2 13 7 10 14 22 17 16 8 5 21 19 9 6 4 1 23 18 12 3 21 19
23 11 9 1 15 21 14 18 2 20 4 6 10 3 7 22 0 2 5 19 16 17 12 13 8 14
2 14 4 3 17 7 10 22 18 7 11 9 19 16 8 21 5 0 23 13 15 20 12 6 1 23
7 21 18 4 10 16 9 1 8 13 22 2 0 11 6 3 17 15 20 5 14 19 12 23 9 8
6 0 7 21 14 23 12 16 15 18 10 9 22 2 17 19 17 5 1 11 4 16 13 20 8 20
22 8 18 6 19 7 21 20 11 5 23 16 2 15 17 9 0 10 12 4 3 23 13 14 1 3
18 19 15 7 12 2 23 8 22 11 3 6 5 10 20 21 4 4 16 17 0 22 13 1 9 18
1 10 9 8 4 19 0 15 6 16 7 20 12 21 18 3 5 23 17 22 2 14 13 11 21 0
8 13 7 5 24 19 1 10 18 15 3 4 20 11 14 23 16 21 12 2 9 17 24 22 6 17
16 3 6 9 0 21 19 3 18 22 15 1 23 7 11 8 4 2 14 5 10 12 13 17 20 1
21 23 3 10 22 4 5 21 8 20 19 15 17 0 9 2 16 14 18 1 12 11 13 6 7 2
4 6 17 11 7 7 15 16 14 0 1 5 3 20 12 18 21 8 2 19 9 10 13 23 22 21
21 17 23 12 20 16 1 4 2 7 5 19 6 22 10 14 14 18 8 15 11 9 13 3 0 22
23 20 22 16 8 6 9 17 5 2 11 12 7 18 4 1 3 15 19 10 11 21 13 0 14 17
19 11 12 14 13 1 20 5 23 21 22 0 9 16 2 17 15 6 3 7 18 8 13 10 4 12
2 1 5 22 9 18 6 14 4 10 17 23 15 11 0 16 8 2 21 3 20 7 13 19 12 13
11 21 17 15 23 10 2 9 20 17 8 18 4 3 1 7 12 0 22 14 19 5 13 16 6 6
17 7 20 18 2 3 10 6 1 14 9 11 0 8 16 15 23 19 5 12 21 4 13 22 18 15
0 18 14 17 15 20 9 22 12 19 16 4 8 1 23 11 7 9 10 21 6 3 13 2 5 5
5 9 11 18 21 15 7 1 17 4 20 22 10 9 14 6 19 3 23 0 8 2 13 12 16 10
9 4 21 19 17 12 14 10 7 6 2 8 16 23 15 0 11 22 20 18 5 1 13 19 3 7
14 15 1 20 10 8 3 18 16 12 6 17 19 9 22 12 2 21 4 23 7 0 13 5 11 16
3 22 0 4 18 17 11 23 19 8 12 10 20 14 21 5 6 1 15 9 16 19 13 7 2 23
8 5 19 0 11 14 17 2 21 9 7 3 1 12 7 4 18 16 6 6 22 20 13 15 10 8
15 12 10 2 16 5 22 19 3 8 0 7 11 4 8 23 1 17 6 20 14 18 13 9 23 14
20 2 8 3 5 0 4 7 9 1 21 8 14 19 6 10 22 12 11 16 23 17 13 18 15 11
22 5 9 3 1 16 18 23 12 11 8 13 17 20 17 6 15 19 4 2 10 7 14 0 23 7
18 18 7 4 23 13 21 2 17 16 11 1 3 22 19 0 8 9 5 20 12 6 14 10 15 16
1 12 4 0 8 21 23 11 7 18 22 15 6 13 17 12 20 3 10 16 9 5 14 19 2 15
6 2 18 1 1 4 0 19 16 3 17 5 13 7 20 15 12 22 23 9 20 21 14 8 10 5
10 22 15 2 9 7 12 7 1 5 4 19 23 0 18 11 3 21 20 6 13 8 14 16 17 10
21 16 23 8 17 10 19 16 21 0 6 12 15 5 13 20 7 1 11 4 18 2 14 22 9 14
4 8 13 21 10 6 5 12 15 7 9 0 18 3 11 23 19 16 15 17 20 1 14 2 21 11
21 19 6 5 2 1 15 20 3 13 16 23 4 18 9 10 11 7 24 22 17 0 14 12 8 23
16 0 12 7 21 22 13 15 19 20 2 18 9 11 10 4 23 12 6 8 11 3 14 5 1 19
2 3 17 12 16 8 20 13 0 15 21 11 10 23 4 9 18 5 17 1 6 19 14 7 22 18
23 17 5 10 11 15 2 16 6 21 18 8 0 1 3 19 22 4 12 13 7 0 14 9 20 4
5 11 1 15 12 0 9 17 18 6 7 10 21 4 16 2 9 13 8 3 22 23 14 20 19 21
9 1 20 16 4 17 7 5 8 12 10 3 11 19 23 18 0 2 13 1 15 22 14 21 6 22
15 23 18 7 1 11 19 6 14 2 10 8 21 3 22 5 14 9 17 16 13 20 0 12 4 13
17 21 11 22 6 9 3 0 2 19 23 7 20 12 15 13 5 8 18 10 23 16 14 1 4 1
0 20 21 23 19 5 10 9 13 4 3 3 1 6 22 8 17 18 2 7 16 15 14 11 12 2
15 9 0 18 20 23 8 22 4 1 13 2 5 21 7 11 16 6 19 18 3 10 14 17 11 6
20 4 19 17 13 11 22 1 10 8 15 16 12 2 5 7 21 0 3 23 0 9 14 6 18 17
3 15 16 18 0 7 4 10 20 9 19 6 22 17 8 1 14 11 21 12 2 13 14 23 5 12
8 7 10 19 22 2 11 18 5 23 1 20 20 15 6 17 13 0 9 21 4 12 14 3 16 13
7 3 19 2 17 0 1 20 14 4 18 6 9 8 6 16 13 23 15 10 12 5 22 21 11 5
2 13 0 1 21 5 15 12 8 19 23 16 7 9 18 17 14 4 11 14 10 6 22 20 3 15
9 11 4 7 16 19 2 21 10 23 23 5 8 14 13 6 3 18 1 12 20 0 22 17 15 8
14 1 18 8 5 23 9 16 20 4 3 19 10 12 11 0 15 13 7 21 17 4 22 6 2 19
17 14 15 21 18 11 20 4 5 1 7 13 16 6 9 12 8 2 12 0 19 3 22 23 10 14
0 21 9 5 11 7 6 13 23 8 10 1 19 4 12 15 20 14 16 18 11 2 22 3 17 11
15 18 6 11 12 16 3 14 7 5 19 21 1 2 4 20 23 0 13 9 8 17 22 10 21 4
20 9 3 12 4 13 10 0 16 11 1 18 21 17 2 23 7 15 14 6 5 0 22 19 8 3
12 7 13 10 19 7 14 5 17 3 15 23 20 21 1 4 2 11 8 16 6 18 22 0 9 20
18 5 12 23 7 10 4 1 3 20 17 8 20 13 16 9 6 21 19 11 15 14 22 2 0 1
1 18 5 15 20 6 11 10 9 0 4 17 2 7 23 21 18 19 3 8 14 16 22 12 13 2
10 2 17 14 0 18 8 6 21 13 11 4 12 20 15 19 1 3 9 17 16 23 22 5 7 22
4 16 14 19 1 8 0 11 22 10 20 7 23 18 21 2 17 12 5 13 3 9 22 15 6 12
21 8 11 20 23 3 12 19 6 15 2 3 17 16 7 18 9 1 10 5 0 13 22 4 14 13
13 19 21 15 8 20 18 7 15 17 6 10 3 11 5 14 0 16 23 1 2 12 22 9 4 9
10 0 20 18 9 12 23 2 11 21 16 14 13 3 6 8 5 17 4 15 1 10 22 7 19 17
20 18 21 1 16 10 6 4 19 22 13 3 0 15 6 2 5 11 7 17 9 8 23 12 14 16
8 4 20 3 18 1 2 3 22 0 19 7 10 21 17 14 9 15 16 11 13 6 23 5 12 5
12 15 14 4 11 18 9 21 3 7 1 3 16 2 20 13 0 6 17 8 10 5 23 22 19 10
1 5 10 6 12 8 7 9 15 21 11 2 20 0 13 16 14 22 14 19 17 3 23 4 18 11
6 2 8 7 4 3 14 17 0 10 22 16 1 20 11 11 13 21 18 15 19 2 23 9 5 23
10 12 0 8 14 20 3 5 11 15 17 6 21 22 9 7 4 19 2 13 11 1 23 18 16 8
22 2 19 21 6 15 10 14 22 17 4 20 11 13 12 1 16 9 8 5 18 0 23 7 3 19
18 22 16 5 19 12 9 0 6 2 8 9 14 7 10 17 21 3 13 1 20 4 23 15 11 14
16 19 7 12 13 14 4 22 8 6 20 5 2 3 0 12 15 1 9 10 21 18 23 11 17 4
21 10 4 13 0 9 11 1 14 12 2 19 5 18 3 15 8 16 22 7 6 17 23 20 23 3
19 6 13 15 8 11 0 2 4 8 18 21 17 9 14 10 7 5 20 12 16 22 23 3 1 1
7 13 3 14 9 2 18 19 20 8 21 12 6 1 22 4 11 10 5 0 15 16 23 17 21 21
14 11 2 18 17 16 5 15 1 3 10 4 7 6 21 9 22 8 6 20 0 12 23 19 13 6
0 14 22 20 2 21 1 12 17 11 23 8 15 19 5 3 18 13 6 9 4 10 23 16 7 12
5 21 12 15 15 4 13 20 7 16 3 17 18 14 8 19 10 2 11 6 1 9 23 0 22 13
9 20 5 17 21 7 19 8 16 18 7 11 4 12 6 22 1 14 15 2 3 13 23 10 0 9
10 19 5 2 14 11 7 0 20 23 9 4 1 16 17 3 6 12 8 18 10 21 15 13 22 16
4 10 2 3 6 13 14 9 5 8 16 22 21 11 20 19 18 1 13 23 12 8 15 17 0 15
21 0 17 4 19 2 3 17 23 1 20 8 11 5 18 22 10 16 14 12 9 7 15 6 13 5
19 23 14 6 20 13 17 1 7 3 21 10 22 8 11 18 5 4 9 2 11 0 15 16 12 14
2 6 11 7 13 21 8 10 16 5 12 3 20 1 9 14 17 23 22 20 18 4 15 0 19 11
11 13 1 21 22 7 4 6 12 16 18 7 5 23 10 8 0 20 3 9 17 2 15 19 14 8
0 1 19 10 23 6 18 11 3 22 7 9 13 14 2 12 14 8 20 4 21 17 15 5 16 18
9 21 10 12 13 18 23 7 19 0 14 16 17 6 3 1 4 13 5 22 8 20 15 2 11 20
14 20 8 13 9 22 0 23 21 7 23 6 3 4 1 17 16 2 10 11 5 19 15 12 18 4
3 18 7 14 17 8 13 12 11 2 1 19 4 21 16 6 20 0 0 5 23 22 15 9 10 2
8 9 4 22 10 3 19 20 22 21 5 13 7 2 23 0 12 11 6 1 16 14 15 18 17 21
12 4 18 23 2 20 5 8 6 10 13 1 9 17 14 12 3 0 11 19 22 16 15 7 21 22
6 21 23 13 2 7 16 11 5 4 19 10 12 1 7 9 15 17 14 8 20 22 0 18 3 16
20 7 9 16 21 12 1 16 0 17 19 5 18 10 22 11 8 6 6 13 14 23 15 4 2 1
6 5 13 17 16 0 9 3 8 14 4 18 19 22 21 20 11 3 12 7 2 10 15 1 23 13
22 12 3 19 18 14 6 16 2 4 11 0 8 7 5 10 23 21 17 1 1 13 15 20 9 6
18 2 17 20 11 9 16 4 13 6 22 23 10 0 8 5 7 19 1 14 3 12 15 21 21 17
1 22 23 15 3 5 2 13 18 12 17 21 16 20 6 4 19 9 7 10 0 11 15 14 8 12
5 1 12 0 20 3 4 18 15 2 23 21 12 6 19 23 11 14 22 13 10 8 16 7 9 5
9 14 23 1 13 20 11 6 0 21 3 18 22 4 17 10 2 8 19 5 12 7 16 15 21 10
14 21 13 2 0 15 17 22 11 10 7 12 20 19 20 5 23 18 3 1 9 6 16 4 8 7
17 20 6 3 22 12 8 1 22 15 10 0 2 14 18 4 7 13 21 19 20 5 16 9 23 16
8 18 5 21 1 0 23 19 2 12 15 22 3 17 13 9 10 6 20 14 11 4 16 11 7 23
15 4 17 6 8 14 12 23 18 19 1 17 13 10 9 3 22 11 5 7 20 2 16 21 0 19
20 15 22 7 1 9 18 2 8 4 5 11 23 21 12 19 6 0 10 3 17 1 16 14 13 14
3 7 12 8 9 5 21 11 14 6 13 4 17 2 10 22 18 15 23 10 19 0 16 1 20 11
10 5 11 13 17 19 15 8 20 1 22 14 18 7 4 2 0 9 6 23 21 19 16 3 12 20
22 2 21 9 10 23 1 15 5 8 17 7 4 0 2 18 4 3 11 12 6 20 16 13 19 4
18 12 1 10 2 11 13 16 23 9 4 3 7 20 0 14 5 22 15 21 8 19 16 17 6 3
6 22 14 12 21 2 5 20 10 4 11 3 15 13 1 8 9 19 0 18 7 17 16 23 4 0
10 20 13 9 15 16 2 19 23 6 1 3 22 9 5 21 8 12 18 4 17 14 24 7 11 15
4 19 8 22 18 21 9 13 12 3 2 20 0 5 14 7 14 17 1 6 15 23 16 10 11 2
21 10 0 23 11 4 20 3 17 5 6 9 8 3 15 1 13 12 7 2 14 22 16 19 18 21
13 0 19 15 3 7 6 21 7 11 9 2 10 18 22 17 4 1 12 20 23 14 16 8 5 22
19 3 18 18 12 10 14 0 9 7 7 15 11 1 21 6 8 20 2 22 4 13 16 5 17 17
7 6 9 18 14 1 10 17 21 22 0 19 20 23 5 12 12 4 13 8 3 11 16 2 15 13
11 17 7 19 6 18 14 5 15 20 21 13 1 9 8 15 3 23 14 4 0 10 16 12 2 9
9 23 6 20 15 5 4 0 1 10 11 22 13 21 17 7 4 16 12 8 18 19 17 3 2 21
14 6 3 15 21 0 11 9 12 15 22 8 23 2 19 1 5 7 16 4 20 18 17 13 10 22
22 11 6 10 21 13 9 7 4 12 5 14 20 23 8 3 20 1 2 17 19 16 0 15 18 5
0 13 23 18 10 14 8 5 7 2 4 11 3 15 20 16 9 12 1 22 19 19 17 6 23 1
5 3 13 19 2 9 22 14 16 21 8 4 6 10 18 11 0 1 7 11 11 20 17 23 15 2
15 1 12 3 11 2 0 10 19 4 9 14 7 22 13 12 21 20 18 5 6 23 17 16 8 9
20 14 5 4 3 19 12 18 21 6 16 7 9 13 11 15 14 10 2 1 8 22 17 0 23 6
3 21 2 0 16 23 18 6 15 12 20 3 15 7 9 11 13 4 8 19 5 14 17 10 1 17
8 20 17 1 5 11 21 22 3 14 2 10 18 0 12 6 4 23 13 15 7 16 17 19 9 12
12 11 22 2 18 13 23 1 9 19 6 3 4 20 10 0 16 5 14 13 21 15 17 8 21 13
18 9 14 8 6 7 1 19 15 23 12 16 0 3 4 10 20 2 21 7 22 11 17 5 13 7
10 7 1 6 4 21 5 2 22 8 0 9 16 11 3 20 15 18 19 14 23 13 17 12 22 5
4 2 19 12 0 22 2 8 13 5 10 15 20 9 16 3 11 6 23 21 1 7 17 18 14 14
21 12 16 13 22 10 9 15 18 11 14 5 1 8 23 19 2 2 20 0 3 6 17 7 4 11
13 2 10 9 7 6 20 16 8 16 23 19 21 1 14 22 23 11 4 18 0 5 17 15 12 23
16 22 8 10 20 1 6 12 14 18 3 13 11 16 15 9 7 0 5 23 2 21 17 4 19 8
10 5 0 11 13 18 16 20 2 3 7 1 14 23 22 21 19 15 10 12 4 8 17 9 6 19
7 8 4 15 13 12 3 16 5 20 13 23 22 19 21 14 1 9 0 6 10 2 17 11 18 18
23 10 15 14 1 3 24 13 4 7 19 18 2 12 5 8 6 22 11 20 9 0 17 21 16 20
2 16 7 23 8 15 14 21 20 22 5 0 12 4 6 18 10 19 5 9 13 3 17 1 11 3
1 9 15 19 11 22 21 6 8 3 0 12 4 16 17 14 10 13 2 23 20 17 18 7 5 1
6 4 9 20 3 10 23 22 14 5 21 0 7 11 19 13 1 2 8 12 17 19 18 15 16 2
22 7 4 17 5 1 12 10 13 16 23 21 15 3 20 2 6 8 14 0 11 19 18 9 11 22
18 1 3 11 17 21 20 23 10 14 13 7 2 9 6 19 12 16 8 22 11 15 0 4 5 10
21 2 12 2 6 12 5 23 4 22 3 11 19 1 13 7 0 15 9 16 8 14 18 20 10 12
13 12 23 3 19 8 15 2 10 20 7 4 0 9 11 1 4 6 22 9 5 16 18 21 17 13
21 22 6 0 4 20 13 19 5 7 14 8 10 9 12 16 17 11 3 2 21 23 18 1 15 6
23 19 17 8 22 0 16 12 7 10 5 3 20 6 2 15 21 9 4 11 14 13 18 17 1 10
19 10 22 21 7 17 2 20 16 15 13 14 1 4 0 11 14 3 5 8 23 12 18 6 9 7
2 0 12 5 20 14 9 8 1 17 15 7 21 19 3 6 13 22 10 4 16 11 18 23 21 16
7 16 5 6 13 9 20 15 12 2 19 3 11 14 1 0 4 21 23 17 22 10 18 3 8 15
14 23 21 11 1 2 7 13 24 19 4 9 12 17 16 10 8 1 6 15 3 5 18 0 20 8
17 6 1 12 9 19 14 3 3 4 8 2 22 15 23 5 20 16 11 13 0 21 18 10 7 19
0 17 20 13 1 23 3 21 9 6 11 16 5 10 14 4 12 7 15 5 2 8 18 19 22 14
5 13 14 9 23 11 10 16 19 12 22 6 2 21 15 20 3 17 5 1 4 7 18 8 0 11
20 1 10 23 15 7 8 17 11 9 2 13 6 7 21 3 19 5 16 14 12 0 18 22 4 4
3 14 8 15 21 16 22 5 22 23 6 1 13 0 7 19 11 20 17 10 9 4 18 2 12 3
15 11 16 22 2 4 17 9 0 8 20 19 3 13 6 21 7 23 12 1 10 1 18 5 14 20
23 8 0 18 6 2 13 11 9 14 15 5 16 4 17 3 7 21 22 1 17 20 19 10 12 22
17 19 13 23 4 13 11 16 18 2 21 14 15 0 17 22 12 6 10 20 8 9 1 5 3 8
2 10 16 20 12 23 5 7 21 4 1 13 0 14 17 22 11 9 3 15 11 18 19 8 6 1
7 0 10 18 4 11 15 23 15 6 5 1 8 12 20 9 2 3 21 13 18 17 19 16 14 2
17 23 7 1 0 7 9 20 6 8 22 21 11 10 13 14 18 12 4 3 5 15 19 2 16 6
9 13 15 4 20 21 16 16 11 8 8 0 1 17 12 2 22 7 23 10 6 14 19 5 18 13
14 3 9 0 13 4 2 12 22 1 11 23 21 15 10 18 6 17 20 7 8 16 19 22 5 9
3 1 13 6 13 22 10 21 2 18 16 8 5 20 4 7 9 23 11 0 14 12 19 15 17 16
15 20 12 21 23 1 14 13 8 11 6 4 5 7 3 16 5 10 0 12 22 9 19 18 2 10
20 11 23 5 8 18 3 3 14 16 9 22 2 0 1 12 17 4 6 21 15 13 19 7 10 7
6 9 22 10 15 12 11 14 20 13 23 7 3 5 16 12 4 18 17 2 0 8 19 21 1 11
10 4 12 11 21 8 17 0 5 22 18 8 6 3 23 15 16 13 1 20 2 7 19 14 9 23
22 15 5 12 17 3 8 9 23 20 0 10 13 18 14 11 21 2 7 16 4 6 19 1 21 8
18 7 2 13 10 20 22 17 4 0 21 3 23 16 15 6 14 14 12 9 1 5 19 11 8 19
1 18 17 9 2 15 4 5 10 7 12 14 17 11 22 0 13 8 16 6 3 21 19 20 23 14
16 12 14 23 3 0 18 10 1 21 23 20 4 9 7 5 8 15 13 17 20 2 19 6 22 20
10 2 11 15 16 17 21 18 12 10 3 9 7 8 5 4 20 6 14 22 13 1 19 23 0 4
4 22 21 16 5 14 23 6 17 15 7 2 9 1 8 20 12 2 18 11 10 0 19 3 13 3
21 5 1 14 18 9 0 22 7 17 10 16 15 16 6 23 3 11 2 8 12 4 19 13 20 18
12 14 21 18 22 8 2 3 4 13 9 16 11 7 19 5 15 23 10 6 11 17 20 1 0 21
0 10 6 15 14 2 17 4 8 21 12 7 18 20 19 9 3 0 23 16 5 13 1 22 11 19
10 9 16 0 1 5 14 4 12 17 21 1 2 18 13 3 23 8 15 11 7 22 20 6 19 13
22 4 10 1 9 0 3 13 17 2 12 15 5 16 11 19 7 18 6 8 21 14 20 23 6 9
18 15 8 2 1 17 10 3 7 21 23 5 12 11 9 22 19 13 0 4 6 16 20 3 14 6
1 7 0 3 23 14 14 21 16 10 18 19 22 5 12 9 11 2 6 17 8 15 20 13 4 17
6 18 19 4 8 9 7 16 1 15 0 13 20 3 10 21 2 14 11 22 5 23 20 17 12 12
16 18 18 5 15 2 22 9 21 12 7 0 17 8 4 14 6 11 1 13 23 10 20 19 3 10
21 12 15 6 21 19 4 17 15 14 10 23 3 1 2 13 18 0 7 5 16 9 20 8 11 7
4 2 9 7 17 23 11 5 3 19 14 21 6 16 0 8 10 15 12 1 22 13 20 16 18 16
21 22 7 8 10 11 17 14 9 4 23 18 13 23 3 2 1 6 16 19 15 12 20 0 5 15
19 8 3 9 11 7 23 18 0 1 5 4 15 14 16 7 17 22 13 10 2 6 20 12 21 19
7 10 23 11 16 13 12 22 22 9 15 8 4 6 14 17 0 19 18 3 1 21 20 5 2 11
11 0 13 12 5 21 18 1 6 23 19 17 7 4 15 16 4 9 2 10 3 8 20 22 10 23
5 6 2 22 19 10 1 23 8 18 11 14 16 17 7 15 4 12 3 21 13 0 20 9 21 18
9 17 17 23 12 6 13 2 14 3 22 7 19 15 5 11 16 1 21 0 10 4 20 18 8 0
14 13 22 15 4 1 19 11 2 5 17 3 0 10 8 6 21 16 9 18 12 3 20 7 23 20
17 3 12 16 14 18 5 19 13 11 4 10 8 21 6 0 14 7 22 23 9 2 20 15 1 4
21 7 14 11 0 19 23 9 8 2 17 13 10 4 5 11 22 20 15 6 18 16 3 24 1 16
8 16 13 18 20 5 3 7 10 11 22 9 4 1 0 15 6 2 17 19 12 23 21 24 14 19
1 21 16 17 18 2 10 24 14 15 5 23 13 9 11 6 0 12 19 20 22 8 4 22 7 4
10 23 9 12 2 0 21 16 4 18 6 7 1 14 20 17 19 11 22 5 15 3 8 24 13 17
6 12 2 16 13 1 17 18 19 7 8 11 5 0 14 3 10 9 21 4 23 15 22 24 20 21
2 19 24 10 3 16 0 6 11 8 13 22 18 12 23 1 9 21 14 7 4 5 20 22 15 14
13 22 5 19 23 21 3 4 0 9 10 14 12 8 20 6 16 15 11 7 17 18 0 2 1 21
16 5 2 20 8 4 10 13 11 23 14 7 22 1 18 0 21 6 15 3 19 17 0 12 9 22
2 8 1 4 15 22 17 5 14 11 19 20 23 6 13 10 12 3 7 18 21 16 0 9 0 17
7 19 20 0 21 10 8 14 2 16 1 9 17 4 11 5 3 22 12 23 6 15 0 18 13 12
11 10 14 1 17 6 22 0 13 18 5 2 3 19 9 4 15 21 16 12 8 23 0 7 20 13
23 0 11 2 10 1 4 9 18 3 13 16 6 14 12 20 8 19 17 21 5 22 0 15 7 9
19 16 21 3 2 18 11 17 8 5 15 6 13 12 10 23 20 9 1 0 7 14 0 4 22 6
5 23 8 21 11 12 18 22 10 0 17 19 9 15 4 3 2 7 14 20 16 13 0 1 6 15
9 6 0 5 3 8 21 1 20 7 4 13 15 10 2 19 23 17 18 16 22 12 0 11 14 5
14 17 19 6 16 3 23 10 5 13 8 1 18 21 0 22 7 12 2 9 15 11 0 20 4 10
17 13 16 7 5 20 0 18 23 22 11 15 4 2 3 9 19 1 8 6 14 10 0 21 12 7
0 3 10 8 18 15 12 6 4 20 22 5 7 17 1 21 11 16 13 2 23 9 0 14 19 16
12 1 9 13 6 5 19 2 7 15 20 18 8 0 16 14 22 10 3 17 4 21 0 23 11 23
15 14 7 9 19 0 5 11 16 17 2 12 10 20 23 13 6 4 21 22 1 8 0 3 18 8
20 21 4 10 12 17 15 19 1 2 6 0 16 22 14 8 18 23 9 11 3 7 0 13 5 19
3 20 18 11 4 14 1 7 12 21 9 23 19 13 15 2 10 5 22 8 0 6 0 17 16 14
8 11 15 12 14 9 13 23 17 10 16 21 0 7 22 18 1 20 19 4 2 5 0 6 3 11
22 9 23 16 0 2 20 12 3 6 18 17 1 11 21 7 5 14 10 19 13 4 0 8 15 20
18 4 13 14 22 19 6 20 9 12 0 11 21 5 7 1 17 8 23 15 10 3 0 16 2 4
1 15 6 22 7 23 16 8 19 14 21 4 11 3 5 17 9 18 20 13 12 2 0 0 10 3
6 7 3 23 20 11 2 15 21 19 12 22 14 18 8 16 0 13 4 5 9 1 0 10 17 18
13 15 17 16 18 22 14 20 1 23 17 9 6 12 19 2 7 4 3 5 8 10 0 11 24 11
19 22 20 17 6 8 4 16 21 11 2 1 7 15 9 24 10 18 23 3 14 5 0 13 21 20
2 5 14 18 19 3 11 4 24 16 6 15 9 10 12 7 1 13 20 10 23 21 0 17 8 4
14 19 10 3 20 9 21 5 6 22 7 18 16 13 4 11 17 24 15 12 1 2 0 8 7 21
17 10 8 4 13 5 23 14 15 20 18 12 19 7 2 6 9 11 24 21 3 1 0 16 22 22
20 6 15 8 23 24 5 22 2 21 14 17 11 18 16 4 13 3 1 9 10 19 0 22 12 9
1 14 24 12 10 4 6 2 20 19 15 3 5 8 21 22 3 7 13 11 18 23 0 9 16 7
5 0 3 16 6 19 8 13 14 10 24 3 4 22 17 21 15 11 20 9 7 12 1 2 18 14
3 6 22 19 20 4 12 0 23 14 7 16 10 11 13 8 2 9 24 17 15 5 1 18 23 4
13 4 0 7 10 15 9 19 21 18 8 23 2 6 16 11 5 20 14 24 12 17 1 3 22 12
21 7 16 21 15 8 6 23 3 5 22 18 12 19 14 0 9 4 2 10 20 20 1 17 13 9
11 24 9 10 16 14 3 20 15 7 2 4 23 17 6 5 21 13 19 0 18 22 1 8 12 15
24 15 12 19 8 5 1 22 6 13 4 3 21 14 11 9 12 20 16 0 23 7 2 10 18 20
13 9 6 17 1 14 5 18 11 0 22 24 20 4 10 19 8 23 7 12 15 21 2 16 3 18
14 16 20 21 3 13 24 8 23 4 12 5 6 0 15 7 18 11 19 22 10 17 2 9 1 13
3 23 19 9 12 1 8 4 17 24 14 18 7 5 6 15 0 21 10 13 20 16 2 11 22 7
2 12 8 14 23 4 19 1 5 6 9 21 20 17 24 11 0 18 16 22 7 10 3 15 13 19
7 2 0 22 8 7 5 10 23 12 16 18 1 15 19 6 24 13 17 11 21 9 3 4 20 14
11 22 19 23 13 16 15 18 4 14 20 12 21 10 17 0 5 2 1 8 6 13 3 9 7 11
14 0 4 19 15 10 16 7 17 8 18 11 2 20 9 23 14 6 13 5 22 21 3 1 12 0
0 8 15 24 17 1 9 2 16 23 21 22 12 13 10 5 4 11 18 19 14 7 3 20 6 4
8 23 12 4 16 20 10 12 9 5 7 14 6 18 1 19 15 22 21 24 0 2 3 13 11 1
1 20 12 7 6 0 22 4 11 13 19 9 15 23 14 18 2 16 5 21 10 0 3 8 17 6
21 4 1 9 20 24 18 14 13 15 11 5 0 12 21 17 10 23 6 16 19 22 3 2 8 10
13 18 11 12 22 23 0 17 14 21 4 1 16 19 8 7 6 10 24 2 20 15 3 5 9 15
3 13 21 22 15 0 20 2 6 7 10 5 5 18 17 24 1 19 14 23 8 11 4 16 9 19
23 22 12 6 0 10 18 5 16 1 9 7 8 2 14 21 20 13 24 15 12 19 4 11 3 13
13 21 7 20 9 1 11 15 22 14 18 3 8 17 4 24 19 22 2 16 10 23 5 6 0 14
21 14 9 19 1 6 4 8 11 12 24 10 0 2 1 16 7 3 18 20 13 15 5 17 22 19
19 7 6 4 17 15 18 13 2 9 3 16 21 0 23 12 1 12 22 11 20 10 5 8 14 0
16 21 5 11 22 20 14 2 13 1 12 19 7 10 24 23 9 3 17 4 15 0 6 8 18 12
11 9 20 14 8 0 17 15 10 5 3 23 16 7 12 22 14 1 18 13 4 19 6 2 24 16
20 8 7 0 18 16 19 9 3 10 4 14 5 1 15 17 2 13 23 12 11 11 6 21 22 0
10 17 3 7 19 1 16 22 15 12 9 20 13 4 21 0 18 24 11 2 8 5 6 23 14 1
5 2 23 10 9 21 17 8 15 15 1 16 19 18 24 0 6 20 13 12 14 3 7 11 4 6
20 16 12 15 10 22 23 13 6 14 11 19 1 24 9 5 0 8 21 2 4 18 7 17 3 5
4 20 0 2 12 9 6 18 10 16 21 8 13 17 23 14 15 3 24 5 19 11 7 22 1 20
23 9 18 21 13 19 3 2 1 22 14 10 15 20 8 17 11 12 16 10 6 5 7 4 0 2
16 1 23 15 18 19 5 0 17 13 21 6 24 2 12 11 10 22 4 7 3 20 8 9 14 15
12 19 0 21 24 3 22 15 14 9 11 17 10 1 6 2 20 18 13 4 5 7 8 16 23 1
17 22 9 14 12 15 16 10 8 23 13 24 3 18 11 7 2 5 6 4 1 20 21 19 0 5
20 10 12 24 22 14 7 11 23 3 8 6 15 9 4 0 1 18 12 5 13 16 21 2 19 23
12 8 6 19 13 0 10 23 20 16 17 2 7 24 3 11 18 14 1 15 9 22 21 5 4 14
1 17 2 4 9 11 8 20 12 22 6 5 10 19 16 23 24 0 18 7 11 13 21 15 3 20
22 23 12 2 8 19 11 16 16 7 20 1 0 6 15 4 9 24 13 14 17 10 21 18 5 18
18 6 5 3 13 23 17 12 1 13 2 15 8 4 22 20 0 11 14 10 19 9 21 7 16 0
9 16 17 14 19 23 22 3 2 15 18 10 7 13 20 3 8 0 4 6 21 11 1 12 5 11
0 7 18 12 8 17 16 14 24 1 2 6 4 9 13 19 5 21 3 20 10 11 9 15 23 21
20 12 13 22 17 2 24 6 15 5 7 1 10 14 3 18 16 7 4 8 19 21 9 11 0 12
21 6 20 1 12 22 18 24 5 10 15 4 2 13 8 0 19 14 17 7 23 19 9 16 11 8
12 22 1 7 8 13 20 9 2 0 7 4 18 19 24 15 11 17 21 5 3 14 10 6 16 4
18 16 0 12 15 1 7 6 5 17 23 14 19 2 11 4 22 23 20 3 9 13 10 8 23 2
23 14 3 17 12 5 0 20 15 9 8 19 24 11 15 18 4 6 1 16 21 2 10 7 13 16
9 18 22 3 0 11 5 13 15 16 20 23 6 8 7 17 12 21 2 4 14 0 10 1 19 19
16 6 17 21 17 5 7 18 9 8 19 23 0 22 20 12 3 13 10 2 1 14 11 15 4 3
19 14 1 13 16 2 8 7 6 18 17 22 20 3 12 0 23 15 6 4 10 9 11 21 5 2
18 0 6 1 8 3 2 5 12 4 7 19 15 17 21 13 16 10 9 23 14 20 11 24 22 11
14 7 12 5 18 6 8 19 10 21 20 15 1 23 17 13 4 9 11 3 2 22 12 16 0 3
17 18 23 6 11 1 22 7 20 10 2 5 21 9 19 8 16 3 15 24 4 14 12 0 13 18
8 24 22 11 19 15 0 16 1 6 21 18 5 14 9 16 20 17 7 23 10 13 12 2 4 22
10 8 20 23 22 9 1 13 19 24 7 17 3 2 0 6 11 4 14 16 18 21 12 15 5 6
16 23 0 19 9 13 2 17 15 11 5 24 18 13 14 20 1 8 3 22 6 4 12 21 10 16
4 17 16 18 23 19 20 14 11 18 15 3 7 0 22 10 6 13 9 8 5 2 12 1 24 5
19 1 7 2 21 4 3 6 13 0 8 20 16 18 5 9 4 11 10 15 22 24 12 17 23 11
10 16 4 5 6 11 18 12 0 3 14 2 24 17 19 22 9 20 7 8 1 15 13 21 23 4
7 14 2 23 1 22 16 0 10 15 4 21 18 5 3 24 20 11 9 10 17 6 13 8 19 9
12 2 16 1 3 9 8 11 24 23 18 14 21 6 5 20 10 7 0 2 15 19 13 4 17 19
13 10 3 6 15 18 1 8 9 22 20 21 7 16 12 5 2 17 0 11 19 4 14 24 23 8
7 23 22 13 5 3 6 3 11 17 12 4 16 9 2 21 10 20 1 19 8 18 14 15 0 0
11 6 12 9 18 20 16 21 22 2 24 22 19 8 0 3 1 10 7 15 5 17 14 4 13 20
19 13 2 11 3 12 9 4 15 10 0 17 8 16 1 22 6 23 16 5 21 20 14 18 7 3
12 18 8 20 7 19 17 6 23 24 5 9 2 10 21 16 4 15 22 0 1 11 14 13 3 9
5 20 7 6 3 2 16 3 4 9 14 15 0 19 10 11 12 8 17 23 18 1 22 13 24 23
3 4 24 13 14 21 14 9 1 16 5 12 11 15 0 10 19 6 18 2 7 20 22 8 23 18
14 8 23 22 12 11 4 21 13 17 0 3 9 7 18 19 20 15 5 2 6 10 1 19 16 23
16 10 1 17 1 15 21 23 0 2 9 3 6 5 8 13 24 7 20 19 4 11 22 18 12 6
13 8 9 11 20 17 22 6 18 4 16 15 24 5 2 0 3 12 21 14 7 19 23 1 10 20
4 0 18 9 22 5 17 10 2 14 6 13 12 16 1 11 20 7 19 3 8 24 23 21 15 18
11 3 12 22 1 19 21 7 5 9 12 0 13 24 16 20 2 4 10 18 14 15 23 6 8 22
8 17 12 20 13 7 18 9 4 19 10 6 16 5 11 2 23 3 0 22 14 21 1 7 15 3
2 17 6 16 1 13 12 11 10 1 0 18 3 8 15 5 19 20 4 21 22 14 23 13 9 2
17 1 17 19 10 13 15 24 12 5 14 22 9 4 7 21 6 18 0 16 2 11 23 8 20 17
13 16 22 0 12 19 10 5 4 8 2 17 14 3 24 9 1 7 18 21 20 6 15 23 20 10
16 8 12 1 4 23 24 14 10 9 6 11 20 18 19 21 22 17 2 0 13 5 15 3 7 7
7 17 21 8 0 4 22 18 1 11 7 14 2 24 12 13 9 5 19 16 20 3 15 10 6 23
10 2 6 18 5 17 20 21 14 19 8 12 0 13 7 23 2 22 16 3 4 9 15 11 1 9
0 11 3 4 7 8 22 10 6 17 14 23 5 12 24 20 19 2 9 15 13 21 16 18 1 15
12 9 2 5 23 17 0 7 13 14 19 8 6 15 11 21 1 2 4 10 18 3 16 20 22 8
1 2 20 11 15 13 19 12 4 23 8 10 9 22 3 13 17 21 24 0 5 18 16 6 14 18
24 8 10 14 5 13 2 4 1 18 20 6 19 11 23 11 21 7 17 9 22 15 16 0 3 1
2 23 15 17 4 6 3 9 19 13 18 5 14 24 7 0 20 10 8 11 1 12 16 22 23 12
23 13 4 20 19 22 7 14 3 0 12 1 21 8 6 11 15 5 18 17 2 9 16 24 10 6
6 15 21 5 12 13 19 23 11 1 18 20 10 16 0 4 3 8 22 24 14 9 17 2 7 15
22 18 20 7 14 4 15 11 6 9 21 2 19 5 1 23 8 13 3 10 16 12 17 24 0 10
11 19 18 16 9 8 10 4 23 0 15 21 20 14 7 13 22 3 6 2 12 1 17 20 5 0
19 0 9 22 23 20 7 3 10 13 1 12 5 6 8 2 18 21 15 16 24 4 17 14 3 4
10 15 7 24 16 6 0 1 2 11 12 23 9 5 17 8 22 14 13 21 19 20 18 4 3 21
4 5 3 1 14 15 19 7 23 13 23 17 16 8 10 24 9 0 21 20 6 22 18 11 2 17
11 8 2 7 0 5 6 24 17 21 1 10 14 12 4 12 16 19 20 22 15 9 18 13 23 5
11 16 8 17 14 13 1 2 3 12 13 15 10 6 18 21 23 22 9 5 20 19 19 0 4 21
0 6 4 2 22 16 20 8 15 9 17 18 14 21 11 13 10 1 5 24 7 23 19 12 3 17
8 14 6 7 9 10 24 16 13 3 20 17 12 22 2 1 0 5 15 18 23 11 19 4 23 15
12 21 3 8 1 6 7 4 18 5 2 11 22 13 0 17 4 20 24 23 16 10 19 9 15 5
13 18 20 22 11 5 12 1 16 2 14 6 18 23 21 10 15 0 8 4 9 3 19 17 7 0
8 1 11 17 0 12 16 15 23 7 6 2 21 13 17 10 3 4 5 9 19 18 20 14 22 2
15 21 1 19 7 3 9 12 10 22 16 6 14 0 17 4 8 5 23 2 18 0 20 11 13 22
3 11 14 24 13 15 6 8 5 0 2 9 1 22 18 23 12 10 4 16 17 19 20 21 7 1
23 16 6 13 18 4 21 10 15 8 1 11 9 19 22 24 5 3 8 14 0 7 20 2 17 8
0 23 5 14 6 22 15 7 18 16 8 3 10 2 21 12 13 17 19 12 11 1 20 4 9 3
4 12 22 17 9 16 7 21 6 1 3 10 2 23 19 15 13 11 0 14 18 20 0 5 8 1
13 5 4 21 2 24 8 0 19 6 3 12 23 9 1 18 22 0 17 15 14 11 20 10 16 5
7 1 8 5 22 15 13 4 16 19 11 10 23 3 17 20 18 6 2 12 0 14 9 24 24 20
3 9 1 2 5 6 16 13 21 20 15 14 8 10 19 18 17 0 12 22 24 7 23 24 4 15
12 3 4 6 9 23 13 18 8 17 7 22 1 5 15 10 21 19 16 20 24 24 24 2 14 12
21 9 8 6 17 20 2 11 19 16 4 0 24 12 22 15 24 5 13 3 10 18 1 23 7 17
9 10 7 18 2 22 6 19 12 1 24 17 24 0 11 20 21 15 8 13 16 5 3 14 4 18
18 14 19 24 5 24 3 15 8 10 1 0 6 23 13 11 9 17 22 2 16 21 4 12 20 20
6 20 10 18 11 19 14 12 2 17 13 21 23 8 9 0 4 1 3 16 15 7 4 5 22 3
22 1 0 20 16 11 14 8 18 21 19 12 3 16 10 15 17 7 9 6 23 5 4 2 13 0
17 0 2 10 24 8 19 22 9 16 12 6 1 13 5 18 11 15 7 14 20 23 4 3 24 10
20 19 1 11 6 23 2 10 17 7 22 12 13 8 18 9 4 14 0 24 16 3 5 15 24 13
1 6 8 23 0 13 3 19 24 17 16 11 7 14 10 2 15 24 12 18 4 20 5 21 9 10
16 20 4 18 1 18 17 24 6 19 0 14 10 15 2 7 11 21 8 9 12 22 5 23 13 11
4 1 15 18 8 10 22 20 0 6 12 24 19 21 3 17 23 9 14 2 24 16 5 13 7 8
0 12 24 9 24 13 11 20 21 10 19 2 16 3 18 6 22 5 8 23 15 4 7 1 14 9
1 3 14 20 5 12 15 17 2 8 9 18 24 6 0 19 16 11 23 4 13 22 7 10 24 8
13 11 24 23 5 2 19 14 12 7 0 16 22 21 9 15 18 3 20 10 1 24 8 4 6 16
7 15 12 17 19 21 2 6 9 10 14 13 3 0 4 23 5 1 24 18 24 22 8 20 16 19
14 2 15 16 19 20 6 1 18 9 5 7 17 3 13 24 11 23 0 8 4 24 21 10 22 15
2 11 10 21 0 20 1 16 7 14 8 8 13 5 19 4 6 15 18 23 3 22 9 12 17 0
17 15 4 11 23 0 6 5 21 8 20 16 18 1 10 3 4 22 19 2 13 12 9 7 8 2
15 24 23 14 21 24 10 18 6 3 12 13 8 19 0 2 4 16 20 11 17 5 9 1 22 17
1 8 19 13 21 18 14 22 23 2 3 7 0 17 9 20 6 5 4 24 24 12 10 16 15 21
21 3 5 7 15 14 10 1 24 24 13 12 16 0 19 17 20 8 4 9 2 23 11 18 6 20
9 7 19 22 14 13 0 12 18 20 6 24 2 1 4 5 10 3 16 15 17 8 11 23 24 6
5 15 0 14 4 16 23 24 13 22 2 7 24 8 1 10 18 9 12 19 20 21 11 6 17 9
3 24 15 20 22 18 19 16 10 17 24 2 6 4 14 9 5 12 13 7 21 1 11 0 8 5
11 23 16 3 10 17 13 8 2 6 0 20 15 1 19 24 4 5 24 7 9 21 22 14 18 10
23 6 10 4 2 14 19 15 13 12 21 9 18 24 17 7 16 20 0 3 24 8 22 1 5 7
19 17 8 0 15 9 5 24 18 14 12 2 4 23 20 1 21 10 6 24 13 7 22 11 16 16
8 15 23 9 6 4 7 17 12 18 13 0 14 10 3 5 11 2 2 20 21 19 22 16 1 0
15 7 11 0 3 22 20 16 9 13 5 10 19 17 18 8 24 0 1 4 12 21 23 2 6 7
21 16 15 10 7 0 8 18 13 19 9 1 22 11 4 6 12 17 3 1 5 20 23 14 2 0
23 3 20 5 7 16 11 22 17 18 0 24 12 9 13 2 24 10 21 6 19 1 15 8 4 19
17 11 0 9 1 10 12 2 15 13 3 20 6 19 4 16 21 14 23 8 7 18 15 22 5 3
5 14 16 11 8 1 21 19 9 20 10 2 23 12 0 7 13 18 4 17 6 24 15 22 3 0
1 4 11 21 19 16 13 7 0 24 24 6 8 18 2 5 12 14 9 3 15 10 17 22 20 16
16 2 13 4 12 3 1 11 20 0 10 22 8 23 9 17 5 0 19 6 7 15 18 14 24 9
9 3 11 10 8 24 24 4 21 14 17 20 5 2 22 23 15 12 0 19 1 6 18 16 13 23
8 21 0 16 17 13 4 14 6 24 9 15 23 20 5 22 2 10 1 7 24 3 18 12 19 18
0 22 12 21 16 9 19 17 20 3 1 15 2 11 7 10 24 23 4 13 8 6 5 24 18 22
