# Supplementary material for: Optimal shortening of uniform covering arrays
Source: PLoS One. 2017 Dec 21;12(12):e0189283. doi: 10.1371/journal.pone.0189283 (PMC5739513; doi:10.1371/journal.pone.0189283)
Supplement: S2 Dataset — (ZIP) [file pone.0189283.s002.zip › L2/N93k113v6^113t2.ca]

C Covering array with N=93 k=113 v=6^113 t=2
C by parallelSA at 20/10/17 10:37:00
93 113 6^113 2
0 0 0 0 0 0 0 0 0 0 0 0 0 0 0 0 0 0 0 0 0 0 0 0 0 0 0 0 0 0 0 0 0 0 0 0 0 0 0 0 0 0 0 0 0 0 0 0 0 0 0 0 0 0 0 0 0 0 0 0 0 0 0 0 0 0 0 0 0 0 0 0 0 0 0 0 0 0 0 0 0 0 0 0 0 0 0 0 0 0 0 0 0 0 0 0 0 0 0 0 0 0 0 0 0 0 0 0 0 0 0 0 0
3 2 0 0 3 2 3 4 1 3 1 0 5 5 1 5 5 1 3 4 0 5 2 5 5 5 3 5 1 3 1 1 5 1 1 0 3 5 4 3 2 3 0 0 2 3 4 4 5 4 0 5 4 2 1 2 1 1 5 4 0 4 4 3 1 2 2 5 4 0 4 1 1 0 5 2 0 0 1 3 0 5 4 4 4 0 2 1 3 5 2 4 2 2 3 0 5 3 2 5 5 5 3 4 4 2 1 1 1 1 4 1 0
0 4 5 2 5 5 3 5 4 2 2 0 5 3 4 1 0 0 4 3 5 4 2 4 5 1 1 0 2 3 0 5 5 3 2 1 4 2 5 0 0 5 4 5 2 1 1 4 1 5 0 4 1 3 2 2 2 5 1 5 0 4 5 4 3 2 4 4 2 0 1 5 5 2 1 4 1 5 4 5 5 4 3 4 2 1 0 3 0 3 5 0 0 2 4 2 1 4 4 0 2 5 2 3 1 0 0 4 3 1 5 0 4
4 4 0 0 4 4 5 2 4 0 1 2 1 5 5 3 4 5 4 3 0 2 5 1 2 5 0 1 5 4 3 3 3 3 1 2 0 4 1 4 1 5 0 0 0 2 3 3 4 4 5 0 2 1 4 5 5 5 0 4 2 0 3 1 4 1 5 0 4 5 1 4 5 0 1 4 4 4 4 2 0 4 5 3 3 0 1 0 2 3 3 3 5 0 0 1 4 4 5 1 4 3 0 2 1 5 4 3 4 0 5 5 1
1 2 3 4 4 3 4 4 4 4 3 1 4 1 3 4 0 0 5 5 0 2 5 0 1 3 2 2 0 5 0 2 5 0 1 3 0 5 0 2 2 3 1 1 1 5 0 3 0 4 1 1 5 0 4 2 2 0 5 3 2 4 4 1 2 3 5 1 2 0 3 5 5 1 2 0 2 0 4 5 0 5 2 0 3 3 1 3 3 1 4 0 3 3 0 5 2 5 3 5 2 1 4 3 2 4 1 3 1 0 4 2 4
1 2 3 4 2 0 3 5 0 3 4 2 3 5 1 0 1 1 1 4 4 0 4 0 0 0 0 5 4 1 1 1 4 2 4 4 5 3 2 0 0 4 0 0 2 3 5 5 4 5 0 2 3 3 0 5 0 1 1 4 3 0 3 2 3 5 2 3 5 1 5 0 3 3 4 2 5 0 1 2 1 2 2 4 0 0 4 4 4 0 3 3 0 5 4 2 3 0 0 0 5 5 0 2 0 2 0 1 2 3 2 4 1
2 0 2 3 2 2 1 2 2 0 0 1 5 1 0 4 4 1 2 0 1 2 2 1 5 2 3 5 5 3 4 3 5 4 4 2 3 0 2 4 2 0 2 3 2 4 5 1 4 0 2 4 5 2 5 3 5 4 0 0 5 4 1 3 2 4 5 0 0 1 2 3 2 4 5 5 4 4 0 1 4 2 0 4 0 3 0 0 2 4 4 0 4 3 2 5 0 1 5 0 0 5 3 4 2 0 3 2 4 1 1 5 5
0 4 1 5 2 3 5 3 3 0 2 0 2 0 2 0 4 2 0 3 3 5 3 1 3 0 4 4 1 2 0 3 4 1 0 2 5 1 0 4 3 5 3 4 5 4 2 3 3 5 0 3 5 5 3 5 3 3 0 5 0 3 1 2 5 1 1 0 2 0 0 0 0 1 3 3 4 4 4 4 2 5 0 4 3 2 4 0 2 5 2 5 0 1 5 2 4 3 2 3 3 1 4 5 4 4 0 4 4 5 3 2 2
2 2 4 5 4 2 5 0 2 3 2 5 1 5 0 5 2 0 2 4 2 5 5 3 4 5 4 0 1 4 2 4 2 4 1 1 5 0 4 5 0 3 5 4 4 2 1 3 0 5 4 1 2 2 2 5 0 4 5 5 1 5 3 3 3 1 0 5 2 4 2 1 2 5 3 4 1 5 1 5 2 4 0 5 1 2 3 1 1 4 1 1 3 1 0 4 4 1 2 4 0 4 4 4 1 3 2 4 5 3 1 5 0
0 0 2 5 1 5 5 0 1 2 1 4 0 3 0 3 2 5 3 1 5 4 0 4 2 1 1 1 0 5 0 2 5 0 1 3 0 5 0 2 2 3 1 1 0 2 1 2 5 1 2 2 3 3 0 5 0 1 1 4 3 4 4 1 2 3 5 1 2 0 3 4 1 2 1 0 4 4 2 0 3 2 5 5 4 4 4 2 1 5 0 5 5 0 1 5 3 3 4 5 0 3 2 5 4 0 4 2 3 4 5 4 3
5 5 2 5 1 1 5 5 5 0 4 1 4 0 4 0 2 1 5 5 1 3 1 4 5 0 3 5 4 1 0 5 5 5 0 3 3 2 0 5 2 4 2 4 3 5 5 3 1 3 2 5 3 4 5 5 2 2 0 3 5 1 2 5 2 1 4 0 3 1 5 0 4 4 4 1 5 2 3 1 2 5 5 3 2 2 2 0 1 1 1 4 0 2 3 1 4 2 3 5 2 5 3 1 5 2 0 1 3 2 2 5 3
1 5 0 5 1 1 4 0 4 3 4 2 4 4 2 1 1 5 1 5 0 5 1 2 2 3 0 1 1 1 1 2 3 0 3 1 0 1 5 2 1 4 0 4 2 5 2 2 0 3 5 4 3 4 3 1 0 5 5 3 2 4 2 5 5 5 0 5 3 5 3 5 3 0 0 3 1 5 3 4 2 1 3 1 4 2 5 1 4 0 5 2 2 3 2 4 0 0 2 2 3 3 0 1 3 1 1 5 2 1 5 3 3
1 1 3 0 3 0 2 0 4 1 1 1 5 3 2 0 4 3 1 1 4 3 2 5 3 1 2 2 4 3 4 1 4 0 2 3 1 1 0 4 4 2 1 0 1 3 4 5 0 4 2 2 4 0 1 4 0 5 2 4 5 2 4 0 1 3 0 2 4 1 3 0 3 3 3 4 5 2 2 3 0 4 0 3 3 0 4 5 2 0 5 5 4 3 2 1 4 0 3 3 3 1 1 0 1 4 3 4 1 4 5 3 0
4 2 5 4 0 2 4 5 3 4 4 4 4 5 4 5 1 4 4 4 5 3 1 3 3 5 0 3 4 1 4 4 4 2 1 2 0 2 4 2 5 3 4 1 1 0 3 2 1 3 1 2 0 2 4 1 2 3 4 3 3 2 0 3 4 5 4 3 3 3 1 1 5 2 5 0 4 4 1 2 1 0 3 5 0 5 4 2 4 2 0 5 4 0 3 2 0 5 3 3 2 1 0 4 0 4 3 0 5 4 3 0 3
2 4 3 1 0 3 2 1 5 3 1 4 4 1 1 1 4 1 2 3 4 0 1 3 4 2 1 5 0 1 1 4 2 2 4 3 4 5 5 4 2 5 1 2 3 0 4 5 2 4 1 5 0 5 1 4 4 2 5 4 3 1 0 2 1 3 3 5 4 3 2 5 2 3 4 1 5 2 4 3 3 3 3 3 3 4 0 1 2 2 0 0 2 1 3 4 5 5 0 0 5 4 2 5 5 0 1 1 5 2 2 3 2
1 3 1 4 3 5 4 4 2 0 4 0 3 1 0 0 5 4 1 2 3 4 4 5 4 2 0 3 2 5 1 1 2 3 4 4 0 0 0 3 5 1 3 1 3 3 1 2 5 3 0 5 4 3 2 1 1 4 0 3 0 1 4 4 3 5 2 0 3 0 3 0 3 1 1 5 2 3 5 5 1 2 5 1 2 5 3 0 3 3 2 1 2 3 0 1 0 4 4 4 0 4 0 3 2 3 1 2 1 2 1 4 1
0 2 5 4 4 1 0 1 3 1 3 0 0 1 4 3 4 5 0 4 5 5 0 4 1 2 2 1 1 0 5 5 1 5 4 4 1 2 1 4 1 3 4 1 2 2 0 0 2 1 0 4 2 4 0 0 4 3 2 2 0 4 3 5 0 0 3 2 5 0 0 4 0 2 0 1 2 3 1 0 1 5 4 3 2 5 4 5 2 1 5 5 1 3 0 0 5 2 2 3 2 2 1 1 5 4 5 1 3 1 3 1 0
3 0 3 1 2 2 3 0 5 4 3 2 5 4 4 1 2 4 3 0 4 0 2 1 2 3 4 3 0 3 3 3 3 5 3 4 5 2 5 5 5 0 1 2 3 4 0 4 0 1 5 5 5 2 0 2 0 2 4 2 2 1 1 3 0 2 0 3 5 5 4 5 1 3 3 4 2 3 0 0 3 4 0 5 0 4 2 2 1 1 4 4 5 1 3 1 5 2 0 5 2 3 4 4 1 2 4 4 4 2 2 0 3
2 1 2 4 4 1 3 4 0 5 0 4 3 4 3 1 5 5 2 1 1 4 4 4 0 3 4 1 2 5 4 5 0 1 3 0 5 3 5 3 1 2 2 1 0 2 5 4 5 0 1 0 2 4 5 2 1 0 3 0 3 0 3 5 2 2 2 1 0 3 2 5 2 4 1 3 0 0 2 1 1 1 2 4 5 5 4 4 3 5 0 5 4 1 0 2 4 3 4 3 1 0 4 1 3 4 3 5 3 0 0 3 2
3 3 5 5 3 1 2 3 2 2 0 3 0 3 3 4 5 3 3 2 5 0 0 3 2 1 2 2 0 0 0 4 3 4 2 0 1 3 2 3 4 1 4 4 1 3 3 5 3 0 3 2 4 4 4 4 3 4 1 0 4 2 4 5 4 3 1 4 0 2 4 3 1 2 3 1 0 0 5 2 2 5 3 0 5 2 0 3 3 4 2 0 0 3 3 1 5 1 0 0 1 3 1 1 5 0 0 1 5 4 1 5 2
5 4 1 1 1 2 1 3 5 1 0 5 0 2 0 1 5 0 5 3 3 1 0 2 2 4 3 0 3 0 4 2 3 0 5 2 3 0 5 3 0 5 3 2 0 5 1 1 3 0 4 0 3 2 2 3 3 2 2 0 1 0 2 3 3 4 1 2 0 4 5 5 4 1 0 0 4 4 4 5 3 0 3 5 2 4 1 5 3 0 2 3 4 1 2 0 3 0 1 1 0 3 3 4 0 5 3 0 2 0 2 1 4
5 5 1 3 3 1 2 1 1 4 2 1 2 5 2 3 5 3 5 5 3 4 3 3 5 5 1 2 2 2 3 4 5 1 1 5 4 1 1 3 4 4 3 3 0 3 4 5 2 5 2 0 4 4 1 4 4 1 4 5 5 0 4 5 1 3 3 3 2 1 5 4 4 1 3 5 3 1 3 3 4 2 0 1 0 3 1 2 3 5 0 3 5 4 0 3 5 3 4 1 3 5 2 1 2 5 4 2 5 0 4 0 0
4 5 0 3 5 0 4 3 0 4 1 4 0 3 0 5 2 3 4 5 0 2 0 4 4 1 5 2 5 0 5 5 2 0 2 3 2 0 4 5 4 4 0 3 2 1 5 2 3 4 1 4 1 0 5 1 3 0 4 4 3 4 5 0 2 5 1 3 4 3 1 1 5 0 0 4 5 2 3 1 4 4 4 5 3 3 3 2 1 0 2 1 1 2 2 0 0 0 5 4 0 4 5 0 1 3 5 4 3 1 0 1 2
3 4 1 0 2 2 4 4 4 5 2 4 1 2 1 2 2 4 3 3 3 3 5 4 0 4 1 3 4 4 2 5 0 1 5 3 4 5 3 5 5 5 3 0 5 4 0 2 5 5 1 3 5 2 0 1 1 5 3 5 3 3 1 3 0 5 2 1 2 3 4 2 1 1 1 1 5 2 4 0 0 5 0 4 0 0 3 4 1 5 5 1 3 3 2 1 1 3 3 4 5 0 2 4 5 3 2 1 3 5 5 5 3
2 1 1 3 2 4 4 5 1 2 0 5 4 3 0 0 3 5 2 1 3 3 1 0 2 1 0 1 4 1 2 0 3 4 2 5 0 0 0 1 1 2 3 3 4 4 4 2 1 0 4 1 5 1 1 1 2 1 1 0 1 5 1 1 1 5 4 4 0 4 2 0 2 1 5 2 3 1 2 3 4 3 4 3 3 3 3 3 5 4 0 1 3 4 0 4 5 1 3 4 0 3 0 2 4 3 2 3 0 3 4 1 3
3 3 5 3 3 5 5 2 0 4 0 5 4 0 1 3 1 2 3 2 5 2 1 0 1 0 5 4 5 1 1 0 1 1 0 2 2 5 1 2 3 1 4 3 3 3 2 3 4 0 4 5 4 3 3 5 5 0 4 0 1 1 4 4 5 1 5 3 0 4 4 4 1 2 3 1 4 4 5 4 4 5 0 4 0 3 5 2 4 5 5 2 2 1 0 2 5 3 5 2 5 2 5 3 5 1 1 1 0 2 0 5 5
0 1 4 1 0 0 5 4 1 5 5 3 1 3 5 0 2 1 0 1 2 2 5 5 1 1 1 5 5 4 1 1 1 5 2 1 4 4 0 5 2 2 5 2 2 0 0 3 5 2 3 4 0 0 1 5 1 1 3 1 4 4 0 0 0 1 2 1 1 2 0 0 0 5 3 2 1 5 2 0 3 3 3 4 0 4 1 4 1 1 2 3 2 3 3 5 3 2 5 1 4 2 2 0 4 5 1 3 1 1 4 0 2
1 0 5 2 4 5 1 3 4 5 4 2 1 4 0 2 1 5 1 0 5 4 5 5 3 3 3 1 2 4 2 1 4 5 3 2 3 0 3 2 1 0 4 5 3 2 4 1 3 3 5 5 2 3 1 3 3 5 3 3 2 1 3 4 1 4 1 1 3 5 3 2 3 2 2 0 4 4 0 3 5 0 5 3 3 1 4 4 4 1 2 5 3 5 2 4 5 2 4 3 0 1 3 3 0 4 2 0 1 2 5 0 2
3 2 2 1 4 3 3 2 1 3 5 2 0 4 2 3 3 1 3 4 1 1 0 0 3 3 1 5 3 0 2 0 4 2 3 0 4 1 1 1 2 3 2 2 1 2 1 4 4 2 5 2 2 5 2 2 5 1 5 1 2 2 3 2 3 2 5 5 1 5 4 4 1 4 0 0 0 0 1 5 3 0 2 1 2 4 3 1 5 2 1 1 3 5 0 0 0 5 1 4 3 1 2 5 0 3 2 0 0 4 4 5 0
0 3 5 0 1 3 1 4 0 1 2 0 3 4 2 0 4 0 3 2 5 1 4 3 4 3 5 0 3 5 5 4 2 5 3 5 2 1 0 4 0 1 4 0 1 5 3 1 5 5 0 2 3 5 4 3 1 0 2 5 0 2 2 2 4 4 2 2 2 0 4 0 1 2 2 2 3 1 5 2 0 3 4 4 3 0 5 5 2 1 5 2 1 2 3 1 1 2 1 2 3 4 5 5 4 1 5 3 5 4 0 5 3
5 1 4 0 5 4 0 4 5 2 3 1 2 4 5 5 1 4 5 1 2 3 3 1 4 3 5 3 4 2 0 3 2 3 3 0 2 4 4 2 5 2 5 2 1 1 2 0 5 1 2 2 1 1 3 0 1 2 1 2 5 2 5 1 5 0 2 4 5 1 5 1 4 5 1 0 0 0 2 4 3 0 4 3 5 4 1 3 4 3 5 3 0 3 2 4 1 4 3 1 4 4 5 2 0 5 0 0 4 4 2 1 2
2 5 5 2 1 3 0 5 1 2 4 3 4 2 5 2 4 1 2 5 5 4 1 2 0 4 2 5 2 1 5 2 0 3 5 0 1 4 3 4 2 4 4 5 0 5 5 0 1 3 3 0 3 5 5 0 2 1 1 3 4 0 2 2 2 0 4 4 3 2 2 2 2 2 0 4 0 0 3 1 5 4 0 1 0 1 5 3 2 3 5 2 1 1 5 5 4 4 4 2 4 0 1 5 1 1 5 4 2 0 4 0 0
1 3 0 1 5 1 2 2 5 0 4 5 0 2 4 2 3 4 1 2 0 1 0 1 5 4 2 3 3 0 1 3 5 4 5 5 1 2 3 1 5 1 0 2 4 1 0 5 4 3 4 1 1 4 0 4 5 2 0 3 1 5 5 5 0 3 5 0 3 4 3 2 3 0 0 2 3 1 5 0 3 3 3 4 3 4 4 0 5 4 1 5 2 2 0 4 1 1 1 3 2 5 1 1 4 4 1 3 4 3 2 3 2
0 3 3 2 3 3 1 5 2 4 5 0 0 5 5 1 5 2 0 2 4 3 0 4 3 5 5 4 4 0 5 5 4 4 1 1 2 4 5 3 3 1 1 5 4 3 0 1 1 2 0 1 4 5 0 3 2 4 4 1 0 5 4 2 0 4 4 3 1 0 0 5 0 3 1 3 1 5 5 0 5 1 5 3 0 1 1 2 3 4 5 3 1 0 2 4 2 1 3 1 4 1 5 5 3 5 5 5 3 3 1 3 3
0 0 4 4 3 5 0 0 3 3 0 2 4 0 5 2 5 3 0 0 2 1 1 1 2 0 3 2 3 1 3 3 3 2 0 3 3 4 3 3 4 0 5 1 5 3 5 0 0 0 5 3 4 3 5 0 0 3 5 0 2 3 4 4 2 0 0 5 0 5 0 2 0 5 1 2 5 2 0 1 1 3 3 4 2 5 1 1 3 2 2 3 5 2 5 4 1 5 1 1 4 3 3 3 4 5 4 3 4 5 3 3 0
4 0 2 2 1 0 3 1 2 0 3 5 2 1 2 2 3 3 4 0 1 0 3 4 0 2 0 2 0 2 1 5 0 1 4 1 0 1 3 1 4 0 2 5 1 5 5 4 2 1 4 2 3 0 5 2 4 4 0 2 1 2 2 0 2 2 3 0 5 4 1 2 5 4 3 2 1 5 0 1 5 3 4 2 3 1 2 0 5 5 5 4 2 1 0 4 5 3 0 5 3 0 0 0 4 2 1 3 3 4 1 1 1
4 4 2 5 0 4 3 3 3 3 3 1 3 3 1 5 3 2 4 3 1 1 4 5 2 1 3 4 3 5 5 1 3 4 2 4 3 5 4 1 3 5 2 4 4 0 0 4 3 1 2 1 0 1 0 2 3 3 5 2 5 5 0 1 0 2 1 5 5 1 1 1 5 4 5 5 2 3 4 0 2 2 0 1 0 2 5 1 5 4 5 2 1 1 2 2 4 1 1 2 5 3 3 2 2 1 5 2 1 3 3 1 3
0 0 1 3 5 4 1 0 2 3 5 3 5 3 3 5 1 4 0 0 3 5 2 2 0 1 1 3 1 3 5 2 0 2 2 1 4 3 4 2 5 0 3 3 0 1 1 1 0 2 3 0 1 1 2 3 0 4 5 1 4 0 5 1 3 4 0 5 1 2 0 1 0 1 3 1 1 5 0 5 4 5 5 1 1 3 4 1 4 2 0 5 1 5 3 1 4 5 2 3 1 0 2 2 5 4 5 1 2 0 1 5 2
1 3 2 0 5 4 5 1 1 1 4 2 1 0 2 3 0 4 1 2 1 2 5 3 0 0 1 3 5 4 4 4 0 0 0 4 4 1 1 0 5 1 2 4 5 1 3 3 2 3 5 3 1 1 4 5 4 1 2 3 2 3 5 1 4 1 3 2 3 5 3 4 3 4 3 3 2 3 5 2 2 1 4 2 0 2 0 5 0 0 0 0 4 2 2 0 2 0 5 0 3 0 2 2 3 0 3 5 5 5 4 1 0
5 3 3 2 2 1 0 1 2 5 1 4 5 0 3 3 4 5 5 2 4 5 2 0 4 0 3 1 1 3 2 0 2 3 0 3 3 3 1 4 1 1 1 5 4 4 1 0 2 4 1 1 5 4 2 0 4 4 3 4 3 5 1 5 3 0 3 1 4 3 5 4 4 3 3 0 5 2 5 5 5 0 1 3 0 1 5 4 2 3 2 2 3 2 0 1 4 4 2 2 1 4 3 1 0 1 2 0 0 3 1 5 4
3 5 4 4 4 0 3 5 5 1 1 3 5 2 2 4 2 4 3 5 2 1 2 0 1 4 0 3 3 3 4 0 1 3 5 1 0 1 2 5 5 4 5 1 5 2 2 4 1 4 3 3 2 0 3 2 2 2 2 4 4 3 3 0 5 2 4 2 4 2 4 3 1 5 3 5 1 5 3 4 1 2 5 3 0 5 5 5 1 3 0 2 4 0 4 4 5 4 1 2 3 2 0 0 2 1 3 2 0 5 2 5 2
2 1 0 2 1 1 2 4 3 5 5 5 2 2 1 5 0 5 2 1 0 0 3 3 1 4 3 1 0 2 4 4 1 5 5 5 3 5 4 0 1 2 0 5 4 5 2 5 5 2 4 1 3 4 3 4 1 3 3 1 1 5 2 5 5 3 2 1 1 4 2 1 2 0 1 4 3 1 2 4 5 4 5 1 2 1 0 4 0 1 0 0 4 0 3 0 0 2 0 0 5 2 3 1 1 0 3 4 5 3 3 2 1
2 2 4 3 2 5 0 2 5 4 2 3 0 2 1 3 1 3 2 4 2 0 0 5 3 4 4 2 0 0 0 1 4 3 5 4 5 5 1 2 4 3 5 3 0 4 2 0 4 5 3 0 5 3 0 0 5 2 4 5 4 0 1 4 0 0 5 3 2 2 2 4 2 5 5 0 2 3 1 4 4 1 1 4 3 3 3 2 4 3 0 1 0 2 3 0 0 4 0 4 5 1 4 3 3 3 0 5 1 0 2 3 3
4 3 3 2 0 0 1 2 3 2 1 5 3 2 3 0 2 1 4 2 4 2 4 2 3 4 4 5 5 5 3 2 4 2 5 5 5 3 0 5 2 1 1 5 0 0 1 1 4 4 4 0 0 0 2 3 5 3 1 4 1 0 0 0 3 4 5 4 4 4 1 0 5 3 3 3 3 1 5 5 5 1 4 1 2 1 2 3 1 2 0 4 5 3 2 4 1 5 5 5 1 1 4 0 3 2 4 5 2 0 3 0 5
1 4 4 4 2 4 4 2 5 1 5 4 1 1 3 4 1 5 1 3 2 1 5 4 5 2 5 1 3 4 0 5 5 2 4 5 2 3 2 2 1 5 5 1 3 4 3 2 4 2 1 5 5 1 4 1 5 2 2 1 3 1 1 1 4 5 5 2 1 3 3 3 3 5 3 2 3 1 4 2 1 3 0 1 2 5 1 5 4 2 3 3 0 1 0 4 0 5 1 1 1 5 5 2 4 5 0 4 3 2 2 0 0
3 2 1 2 4 2 2 1 0 2 5 1 2 1 5 4 0 1 3 4 3 0 3 2 2 2 5 5 0 2 2 2 3 0 4 4 2 4 2 0 2 3 3 5 5 2 1 5 2 2 2 3 2 2 2 4 4 0 1 1 5 3 3 3 3 3 3 4 1 1 4 3 1 1 5 5 2 3 1 5 5 2 3 3 3 1 2 3 0 0 3 4 3 2 3 1 5 0 0 5 4 3 5 4 2 2 2 2 2 5 0 3 2
1 0 3 3 0 0 2 4 2 2 2 2 3 5 5 2 0 0 1 1 4 1 4 0 5 5 4 0 3 5 5 0 5 1 1 4 5 4 3 0 0 2 1 3 3 0 4 5 5 5 5 5 0 0 1 4 1 4 1 5 2 1 0 0 1 3 2 4 2 5 3 2 3 3 0 5 2 3 2 3 4 2 3 3 2 3 5 3 0 5 2 2 1 3 4 0 0 3 1 2 4 5 4 0 2 1 5 2 0 2 1 5 3
5 2 5 4 5 3 0 0 4 5 0 5 2 3 3 2 3 0 5 4 5 2 3 1 1 1 4 0 5 2 0 3 1 0 2 3 5 3 3 1 0 3 4 1 2 1 3 0 0 0 4 4 1 5 4 0 0 5 3 0 1 4 5 2 4 0 0 1 0 4 5 2 4 2 5 5 5 2 1 2 1 2 5 1 3 5 2 4 5 0 0 4 0 1 4 1 5 0 5 5 1 2 4 5 2 2 0 2 4 1 5 1 3
1 2 3 4 5 2 0 3 3 0 5 3 2 0 2 5 4 4 2 2 2 3 1 5 3 2 4 0 2 0 3 5 3 1 2 2 4 0 1 5 1 2 4 2 0 2 1 2 5 1 2 4 4 1 5 4 5 2 3 5 0 3 0 5 5 4 3 2 0 4 4 3 4 0 1 4 1 3 3 3 5 0 2 5 1 0 2 2 0 2 1 2 2 0 1 0 5 1 1 4 1 0 3 5 4 0 5 5 4 2 5 1 5
4 4 1 3 2 0 3 5 0 3 4 2 0 3 0 3 2 5 3 1 5 3 1 5 3 2 4 0 1 3 4 4 2 3 5 5 2 4 3 1 3 0 2 4 1 5 0 3 0 4 1 3 0 4 3 3 4 4 2 0 1 1 5 3 1 0 1 0 1 2 0 3 4 0 2 3 4 3 3 2 3 4 1 0 1 0 3 3 0 2 3 3 2 3 1 2 0 3 4 2 1 3 2 3 2 4 4 1 3 3 4 1 3
1 2 3 4 3 4 2 2 5 5 2 0 0 3 0 3 2 5 3 1 5 5 2 3 4 4 5 4 3 2 5 3 0 4 0 1 3 1 4 4 5 1 5 5 5 0 2 1 2 0 4 5 1 2 1 0 3 3 0 1 4 5 1 0 4 2 4 5 3 5 2 2 0 4 4 1 4 1 0 1 3 1 3 1 5 2 5 5 5 3 4 4 4 5 5 3 0 3 4 1 4 3 2 1 1 3 4 0 3 1 1 4 4
4 4 1 3 3 4 2 2 5 5 2 0 1 5 3 4 3 2 5 5 4 0 5 2 0 5 0 4 5 4 2 0 1 5 3 0 1 2 5 3 4 5 3 3 3 1 4 0 3 2 3 4 4 1 5 4 5 2 3 5 0 4 4 1 2 3 5 1 2 0 1 3 4 3 0 0 4 4 3 1 3 0 4 4 4 4 2 0 5 1 3 4 1 5 4 2 4 2 0 5 1 0 0 4 3 1 5 0 2 1 3 4 1
0 0 2 5 5 2 0 3 3 0 5 3 3 4 1 4 0 2 0 5 0 4 4 1 5 3 1 4 1 3 4 4 2 3 5 5 2 4 3 1 3 0 2 4 4 4 3 4 1 3 5 1 5 0 4 2 2 0 5 3 2 5 1 0 4 2 4 5 3 5 0 3 0 0 5 1 5 2 3 3 1 5 1 0 2 5 1 1 0 4 3 2 3 5 4 2 2 1 4 1 5 5 2 0 5 5 2 5 4 2 0 0 1
5 5 3 1 5 2 0 3 3 0 5 3 3 5 1 0 1 1 1 4 4 0 4 2 5 5 0 5 0 5 0 2 5 0 1 3 0 5 0 2 2 3 1 1 3 1 4 0 3 2 3 5 1 2 1 0 3 3 0 1 4 1 5 3 1 0 1 0 1 2 3 0 3 3 4 3 5 2 1 3 1 1 0 5 2 5 5 0 4 0 1 2 0 2 2 3 5 0 0 2 5 5 0 4 3 1 0 5 2 2 3 4 4
5 5 0 0 4 3 4 4 4 4 3 1 2 0 2 5 4 4 2 2 2 1 3 1 0 0 3 3 1 3 4 4 2 3 5 5 2 4 3 1 3 0 2 4 2 3 5 5 4 5 0 5 1 2 1 0 3 3 0 1 4 4 4 1 2 3 5 1 2 0 0 1 2 5 0 0 1 5 5 5 5 1 1 5 4 1 5 4 2 4 1 0 1 4 4 3 3 1 1 5 3 0 3 2 0 2 5 3 4 0 2 1 5
1 2 3 4 0 1 1 1 2 1 0 5 1 4 4 1 5 3 4 3 3 4 0 4 2 1 1 1 1 3 4 4 2 3 5 5 2 4 3 1 3 0 2 4 3 1 4 0 3 2 3 0 2 5 2 1 1 5 4 2 5 2 2 4 0 1 0 4 4 3 0 4 1 2 1 5 0 4 2 4 4 3 1 2 1 4 0 0 1 5 3 1 5 4 2 5 1 2 5 3 0 2 1 4 3 1 2 4 0 5 3 0 5
4 4 1 3 1 5 5 0 1 2 1 4 1 4 4 1 5 3 4 3 3 0 4 2 5 5 0 5 3 2 5 3 0 4 0 1 3 1 4 4 5 1 5 5 2 3 5 5 4 5 0 1 5 0 4 2 2 0 5 3 2 3 0 5 5 4 3 2 0 4 2 0 3 3 2 4 0 2 1 0 4 5 1 1 3 5 1 4 4 0 1 5 0 1 1 3 2 2 5 4 5 2 1 2 0 2 2 2 0 4 2 0 5
3 1 5 1 5 2 0 3 3 0 5 3 0 3 0 3 2 5 3 1 5 2 5 0 1 3 2 2 5 4 2 0 1 5 3 0 1 2 5 3 4 5 3 3 2 3 5 5 4 5 0 0 2 5 2 1 1 5 4 2 5 0 3 2 3 5 2 3 5 1 1 5 5 1 2 2 4 0 4 3 3 3 4 3 1 3 0 4 3 1 1 2 3 2 1 3 4 3 4 0 2 3 2 2 0 2 4 5 3 2 2 3 5
4 4 1 3 1 5 5 0 1 2 1 4 2 0 2 5 4 4 2 2 2 5 2 3 4 4 5 4 0 5 0 2 5 0 1 3 0 5 0 2 2 3 1 1 4 4 3 4 1 3 5 0 2 5 2 1 1 5 4 2 5 0 3 2 3 5 2 3 5 1 3 2 0 4 4 2 1 1 0 0 5 3 1 2 5 2 0 1 5 3 4 5 4 3 5 0 1 1 1 0 4 0 3 0 5 5 5 2 4 4 0 3 3
2 3 4 2 0 1 1 1 2 1 0 5 2 0 2 5 4 4 2 2 2 0 4 2 5 5 0 5 5 4 2 0 1 5 3 0 1 2 5 3 4 5 3 3 1 5 0 3 0 4 1 2 3 3 0 5 0 1 1 4 3 5 1 0 4 2 4 5 3 5 1 0 3 3 2 1 1 2 1 4 5 2 5 0 1 5 4 3 4 0 4 1 0 4 5 1 1 1 1 1 5 0 3 3 2 4 5 4 4 5 4 4 5
3 1 5 1 0 1 1 1 2 1 0 5 3 5 1 0 1 1 1 4 4 3 1 5 3 2 4 0 3 2 5 3 0 4 0 1 3 1 4 4 5 1 5 5 4 4 3 4 1 3 5 2 3 3 0 5 0 1 1 4 3 4 4 1 2 3 5 1 2 0 2 3 4 0 5 0 5 3 3 4 1 2 3 2 1 0 4 1 0 2 2 1 2 4 5 3 2 0 0 5 1 5 0 0 5 5 0 4 2 5 0 5 5
3 1 5 1 2 0 3 5 0 3 4 2 1 4 4 1 5 3 4 3 3 1 3 1 0 0 3 3 0 5 0 2 5 0 1 3 0 5 0 2 2 3 1 1 0 2 1 2 5 1 2 4 4 1 5 4 5 2 3 5 0 5 1 0 4 2 4 5 3 5 3 1 2 5 2 1 0 5 5 2 4 0 5 2 1 1 2 2 2 4 5 3 1 4 5 0 4 2 5 1 3 2 1 5 4 0 2 1 0 3 5 3 4
3 1 5 1 4 3 4 4 4 4 3 1 5 2 5 2 3 2 0 0 1 5 2 3 4 4 5 4 1 3 4 4 2 3 5 5 2 4 3 1 3 0 2 4 3 1 4 0 3 2 3 2 3 3 0 5 0 1 1 4 3 3 0 5 5 4 3 2 0 4 0 2 0 4 2 4 3 1 0 5 2 2 4 0 5 2 4 0 5 3 0 0 4 4 5 5 3 4 2 4 4 4 5 4 3 1 3 3 5 0 3 4 4
0 0 2 5 0 1 1 1 2 1 0 5 4 1 3 4 0 0 5 5 0 5 2 3 4 4 5 4 0 4 5 2 0 5 1 2 0 3 2 1 3 4 1 2 2 3 5 5 4 5 0 4 4 1 5 4 5 2 3 5 0 1 5 3 1 0 1 0 1 2 5 2 0 4 0 3 2 1 0 4 0 0 4 2 1 2 2 4 5 3 4 1 4 0 3 4 3 5 3 2 4 1 4 2 0 2 1 4 1 5 2 2 5
5 5 0 0 1 5 5 0 1 2 1 4 4 1 3 4 0 0 5 5 0 3 1 5 3 2 4 0 4 1 1 1 4 2 4 4 5 3 2 0 0 4 0 0 3 1 4 0 3 2 3 0 2 5 2 1 1 5 4 2 5 5 1 0 4 2 4 5 3 5 5 3 4 0 3 1 2 3 3 0 0 3 2 0 4 0 0 0 0 2 5 5 2 1 1 4 4 5 3 1 1 1 4 4 3 1 1 2 1 4 3 4 4
0 5 0 4 4 3 4 4 4 4 3 1 0 3 0 3 2 5 3 1 5 0 4 2 5 5 0 5 4 1 1 1 4 2 4 4 5 3 2 0 0 4 0 0 4 4 3 4 1 3 5 4 4 1 5 4 5 2 3 5 0 2 2 4 0 1 0 4 4 3 5 0 3 3 1 5 4 2 1 5 3 0 5 2 1 5 2 1 4 0 5 0 0 5 1 5 0 3 4 3 5 3 2 0 5 5 4 3 3 0 0 2 3
1 2 3 4 1 5 5 0 1 2 1 4 5 2 5 2 3 2 0 0 1 1 3 1 0 0 3 3 5 4 2 0 1 5 3 0 1 2 5 3 4 5 3 3 4 4 3 4 1 3 5 3 0 4 3 3 4 4 2 0 1 1 5 3 1 0 1 0 1 2 1 1 2 5 5 3 3 5 5 0 2 4 2 3 4 1 3 1 2 4 4 5 1 4 3 2 2 4 2 2 3 4 5 0 5 5 3 2 5 4 0 4 4
5 5 0 0 3 4 2 2 5 5 2 0 1 4 4 1 5 3 4 3 3 2 5 0 1 3 2 2 2 0 3 5 3 1 2 2 4 0 1 5 1 2 4 2 4 4 3 4 1 3 5 2 3 3 0 5 0 1 1 4 3 1 5 3 1 0 1 0 1 2 4 5 5 1 2 3 0 0 4 1 4 2 4 2 2 3 4 1 3 1 4 4 3 5 4 5 1 2 5 2 2 2 1 0 5 5 2 0 0 1 0 4 0
2 3 4 2 1 5 5 0 1 2 1 4 3 5 1 0 1 1 1 4 4 2 5 0 1 3 2 2 1 3 4 4 2 3 5 5 2 4 3 1 3 0 2 4 5 0 2 1 2 0 4 4 4 1 5 4 5 2 3 5 0 3 0 5 5 4 3 2 0 4 0 5 5 1 4 4 5 0 4 0 1 0 1 0 4 3 2 5 3 1 4 5 3 4 0 1 2 0 0 4 2 5 0 1 1 3 0 2 2 4 1 2 0
4 4 1 3 0 1 1 1 2 1 0 5 5 2 5 2 3 2 0 0 1 2 5 0 1 3 2 2 4 1 1 1 4 2 4 4 5 3 2 0 0 4 0 0 0 2 1 2 5 1 2 5 1 2 1 0 3 3 0 1 4 5 1 0 4 2 4 5 3 5 5 5 5 1 1 1 3 0 4 4 2 1 5 5 5 3 5 2 3 1 1 1 3 3 2 3 3 4 2 1 2 4 5 5 4 0 3 4 5 5 5 2 1
5 5 0 0 5 2 0 3 3 0 5 3 5 2 5 2 3 2 0 0 1 4 0 4 2 1 1 1 3 2 5 3 0 4 0 1 3 1 4 4 5 1 5 5 1 5 0 3 0 4 1 4 4 1 5 4 5 2 3 5 0 0 3 2 3 5 2 3 5 1 2 4 1 2 4 2 3 4 2 3 2 0 0 0 5 4 2 3 1 5 4 2 5 1 4 3 1 4 2 0 0 4 5 3 2 4 3 5 5 2 4 2 2
0 0 2 5 2 0 3 5 0 3 4 2 5 2 5 2 3 2 0 0 1 0 4 2 5 5 0 5 2 0 3 5 3 1 2 2 4 0 1 5 1 2 4 2 5 0 2 1 2 0 4 0 2 5 2 1 1 5 4 2 5 4 4 1 2 3 5 1 2 0 4 0 3 3 4 0 3 2 1 2 2 3 1 4 5 5 0 5 4 0 5 3 0 0 1 3 3 4 2 5 5 4 5 1 1 3 3 1 5 3 1 0 5
2 3 4 2 0 1 1 1 2 1 0 5 0 3 0 3 2 5 3 1 5 1 3 1 0 0 3 3 2 0 3 5 3 1 2 2 4 0 1 5 1 2 4 2 3 1 4 0 3 2 3 1 5 0 4 2 2 0 5 3 2 0 3 2 3 5 2 3 5 1 4 1 2 5 4 2 4 5 5 4 3 5 2 4 4 1 1 0 2 4 4 1 1 4 1 5 2 3 4 0 3 3 2 4 3 1 4 4 3 5 3 1 4
0 0 2 5 4 3 4 4 4 4 3 1 1 4 4 1 5 3 4 3 3 3 1 5 3 2 4 0 5 4 2 0 1 5 3 0 1 2 5 3 4 5 3 3 5 0 2 1 2 0 4 5 1 2 1 0 3 3 0 1 4 0 3 2 3 5 2 3 5 1 1 3 4 0 4 2 0 3 3 5 4 1 2 0 5 0 5 5 0 2 4 0 2 2 2 5 1 2 5 0 1 2 1 1 1 3 2 3 0 0 1 2 1
4 4 1 3 4 3 4 4 4 4 3 1 3 5 1 0 1 1 1 4 4 4 0 4 2 1 1 1 2 0 3 5 3 1 2 2 4 0 1 5 1 2 4 2 2 3 5 5 4 5 0 3 0 4 3 3 4 4 2 0 1 5 1 0 4 2 4 5 3 5 4 4 1 2 5 1 5 4 2 5 1 4 2 0 5 4 3 4 1 5 4 0 5 0 5 5 4 0 0 1 0 5 0 2 0 2 0 3 2 0 2 3 4
0 0 2 5 3 4 2 2 5 5 2 0 3 5 1 0 1 1 1 4 4 1 3 1 0 0 3 3 4 1 1 1 4 2 4 4 5 3 2 0 0 4 0 0 1 5 0 3 0 4 1 0 2 5 2 1 1 5 4 2 5 3 0 5 5 4 3 2 0 4 5 1 2 5 2 4 5 5 5 1 1 3 3 0 0 1 0 3 2 4 1 4 1 4 1 0 1 0 0 4 3 5 0 3 2 4 0 0 2 1 4 2 1
4 4 1 3 5 2 0 3 3 0 5 3 4 1 3 4 0 0 5 5 0 1 3 1 0 0 3 3 2 5 2 3 5 4 3 3 4 5 2 0 3 4 0 1 5 0 2 1 2 0 4 2 3 3 0 5 0 1 1 4 3 2 2 4 0 1 0 4 4 3 0 1 2 5 2 5 2 5 5 3 0 2 1 5 5 1 4 5 2 4 1 2 1 4 5 5 5 5 3 3 3 1 4 1 1 3 1 5 1 2 1 2 0
3 1 5 1 3 4 2 2 5 5 2 0 4 1 3 4 0 0 5 5 0 0 4 2 5 5 0 5 1 3 4 4 2 3 5 5 2 4 3 1 3 0 2 4 0 2 1 2 5 1 2 3 0 4 3 3 4 4 2 0 1 0 3 2 3 5 2 3 5 1 0 0 3 3 4 2 2 2 1 1 0 4 2 5 4 5 3 2 4 0 2 4 0 0 3 3 1 5 3 0 5 1 4 5 4 0 1 0 1 1 5 1 3
5 5 0 0 2 0 3 5 0 3 4 2 3 5 1 0 1 1 1 4 4 5 2 3 4 4 5 4 5 4 2 0 1 5 3 0 1 2 5 3 4 5 3 3 0 2 1 2 5 1 2 1 5 0 4 2 2 0 5 3 2 2 2 4 0 1 0 4 4 3 1 2 0 4 1 5 5 1 0 2 1 5 1 0 3 2 1 2 5 3 4 3 4 0 5 0 2 0 0 3 4 5 0 5 4 0 0 1 2 3 5 4 2
2 3 4 2 2 0 3 5 0 3 4 2 4 1 3 4 0 0 5 5 0 4 0 4 2 1 1 1 5 4 2 0 1 5 3 0 1 2 5 3 4 5 3 3 4 4 3 4 1 3 5 5 1 2 1 0 3 3 0 1 4 3 0 5 5 4 3 2 0 4 1 4 1 2 2 4 2 4 2 2 0 1 0 2 4 4 5 1 1 5 1 3 5 0 1 2 3 5 3 4 0 1 4 0 5 5 1 1 1 3 0 5 2
2 3 4 2 3 4 2 2 5 5 2 0 5 2 5 2 3 2 0 0 1 3 1 5 3 2 4 0 0 5 0 2 5 0 1 3 0 5 0 2 2 3 1 1 2 3 5 5 4 5 0 1 5 0 4 2 2 0 5 3 2 2 2 4 0 1 0 4 4 3 3 3 4 0 0 5 3 3 3 1 2 5 5 2 1 0 1 4 0 2 3 4 2 5 4 3 3 4 2 3 1 4 5 2 0 2 3 0 5 1 2 3 5
3 1 5 1 3 4 2 2 5 5 2 0 2 0 2 5 4 4 2 2 2 4 0 4 2 1 1 1 4 1 1 1 4 2 4 4 5 3 2 0 0 4 0 0 5 0 2 1 2 0 4 1 5 0 4 2 2 0 5 3 2 1 5 3 1 0 1 0 1 2 5 4 1 2 0 3 1 4 2 1 5 5 1 2 5 4 1 5 1 5 4 4 5 5 5 4 2 1 1 2 0 0 3 1 1 3 5 0 4 1 1 1 1
0 0 2 5 2 0 3 5 0 3 4 2 2 0 2 5 4 4 2 2 2 2 5 0 1 3 2 2 3 2 5 3 0 4 0 1 3 1 4 4 5 1 5 5 3 1 4 0 3 2 3 3 0 4 3 3 4 4 2 0 1 2 2 4 0 1 0 4 4 3 2 5 5 1 5 5 1 0 4 2 5 4 2 3 4 3 3 0 3 1 3 3 3 0 5 5 3 1 1 3 2 0 3 4 3 1 5 1 4 3 3 2 4
5 5 0 0 0 1 1 1 2 1 0 5 0 3 0 3 2 5 3 1 5 0 0 0 0 0 0 0 0 5 0 2 5 0 1 3 0 5 0 2 2 3 1 1 5 0 2 1 2 0 4 3 0 4 3 3 4 4 2 0 1 3 0 5 5 4 3 2 0 4 3 0 3 3 5 4 4 0 0 4 3 4 5 4 1 5 3 5 0 0 3 1 0 5 4 2 1 3 4 4 0 0 2 1 1 3 4 4 3 5 1 0 1
0 1 3 5 0 5 4 1 4 1 5 3 2 1 0 5 2 2 1 1 4 4 3 0 1 2 2 4 2 2 3 0 1 2 4 0 1 0 4 5 3 2 1 4 4 0 5 2 2 2 3 1 0 3 5 1 4 5 2 1 4 5 0 4 2 5 3 2 1 2 3 1 3 3 1 0 0 0 2 1 2 5 4 5 0 2 2 5 1 2 5 4 5 2 3 0 0 5 4 5 0 2 1 3 5 2 4 1 0 3 5 1 3
2 3 4 2 5 2 0 3 3 0 5 3 1 4 4 1 5 3 4 3 3 5 2 3 4 4 5 4 4 1 1 1 4 2 4 4 5 3 2 0 0 4 0 0 1 5 0 3 0 4 1 3 0 4 3 3 4 4 2 0 1 4 4 1 2 3 5 1 2 0 5 2 0 4 5 0 0 1 0 3 4 4 2 2 4 2 3 3 5 3 1 2 4 0 1 1 3 2 5 5 4 2 1 3 2 4 2 5 0 2 4 0 5
2 0 4 0 2 5 2 5 3 5 3 1 2 0 4 1 3 2 2 4 2 4 3 5 0 0 5 4 2 2 3 1 0 0 0 5 2 2 5 1 3 3 5 0 1 4 3 5 1 1 2 2 5 3 4 4 2 3 3 2 5 2 1 4 4 3 4 1 5 1 2 5 2 5 0 3 3 1 1 2 0 1 3 4 2 0 3 4 5 0 2 1 5 3 1 1 4 0 4 4 2 0 5 3 3 3 4 5 1 4 3 5 0
4 1 4 1 3 2 1 3 1 0 3 4 3 0 4 4 0 3 4 1 2 5 4 2 4 0 2 2 1 5 3 2 2 1 0 2 1 2 2 0 4 2 5 2 3 3 2 1 3 1 1 0 4 2 3 3 3 1 0 2 3 0 4 3 5 4 1 0 5 3 1 3 5 5 1 2 4 4 2 4 3 3 5 1 3 4 2 0 0 5 0 4 5 2 0 2 3 3 2 5 2 4 1 4 5 2 4 3 2 2 4 3 0
5 0 2 0 1 4 5 2 0 4 3 3 3 5 1 3 1 0 5 0 1 3 4 2 1 5 2 0 4 5 3 2 1 4 1 1 1 5 1 2 0 0 2 0 5 5 4 3 4 1 3 3 3 1 1 5 5 0 4 2 4 3 2 1 1 1 5 3 5 2 5 4 4 4 0 0 1 5 0 3 0 0 3 1 2 0 3 2 4 4 2 1 5 4 0 4 0 1 3 4 5 2 1 2 0 3 4 0 2 5 0 3 2
3 1 5 1 1 5 5 0 1 2 1 4 4 1 3 4 0 0 5 5 0 5 2 3 4 4 5 4 2 0 3 5 3 1 2 2 4 0 1 5 1 2 4 2 1 5 0 3 0 4 1 5 1 2 1 0 3 3 0 1 4 2 2 4 0 1 0 4 4 3 4 2 0 4 4 5 0 1 0 0 0 1 4 5 1 2 5 3 5 3 3 5 4 5 4 2 2 5 0 3 4 1 0 3 2 4 1 2 1 4 4 2 1
2 3 4 2 4 3 4 4 4 4 3 1 4 1 3 4 0 0 5 5 0 1 3 1 0 0 3 3 3 2 5 3 0 4 0 1 3 1 4 4 5 1 5 5 0 2 1 2 5 1 2 0 2 5 2 1 1 5 4 2 5 1 5 3 1 0 1 0 1 2 2 1 2 5 1 3 2 5 5 5 0 3 0 5 5 1 0 2 2 4 3 0 1 5 4 0 2 0 3 2 3 3 4 5 4 0 0 3 0 0 5 3 1
0 0 0 0 0 0 0 0 0 0 0 0 0 0 0 0 0 0 0 0 0 0 0 0 0 0 0 0 0 0 0 0 0 0 0 0 0 0 0 0 0 0 0 0 0 0 0 0 0 0 0 0 0 0 0 0 0 0 0 0 0 0 0 0 0 0 0 0 0 0 0 0 0 0 0 0 0 0 0 0 0 0 0 0 0 0 0 0 0 0 0 0 0 0 0 0 0 0 0 0 0 0 0 0 0 0 0 0 0 0 0 0 0
3 2 0 0 3 2 3 4 1 3 1 0 5 5 1 5 5 1 3 4 0 5 2 5 5 5 3 5 1 3 1 1 5 1 1 0 3 5 4 3 2 3 0 0 2 3 4 4 5 4 0 5 4 2 1 2 1 1 5 4 0 4 4 3 1 2 2 5 4 0 4 1 1 0 5 2 0 0 1 3 0 5 4 4 4 0 2 1 3 5 2 4 2 2 3 0 5 3 2 5 5 5 3 4 4 2 1 1 1 1 4 1 0
C
C Mis=0.000000	rank=0
