# Supplementary material for: Optimal shortening of uniform covering arrays
Source: PLoS One. 2017 Dec 21;12(12):e0189283. doi: 10.1371/journal.pone.0189283 (PMC5739513; doi:10.1371/journal.pone.0189283)
Supplement: S3 Dataset — (ZIP) [file pone.0189283.s003.zip]

Archive with 533 entries (533 files):
- L3/N1006k40v6^40t3.ca
- L3/N100k24v3^24t3.ca
- L3/N100k48v2^48t4.ca
- L3/N100k49v2^49t4.ca
- L3/N100k50v2^50t4.ca
- L3/N1016k41v6^41t3.ca
- L3/N101k43v6^43t2.ca
- L3/N101k44v6^44t2.ca
- L3/N101k45v6^45t2.ca
- L3/N101k46v6^46t2.ca
- L3/N101k47v6^47t2.ca
- L3/N101k48v6^48t2.ca
- L3/N101k49v6^49t2.ca
- L3/N101k50v6^50t2.ca
- L3/N1023k42v6^42t3.ca
- L3/N1032k43v6^43t3.ca
- L3/N1038k44v6^44t3.ca
- L3/N103k11v2^11t5.ca
- L3/N1045k45v6^45t3.ca
- L3/N104k25v3^25t3.ca
- L3/N1057k46v6^46t3.ca
- L3/N105k26v3^26t3.ca
- L3/N1063k47v6^47t3.ca
- L3/N1072k48v6^48t3.ca
- L3/N107k27v3^27t3.ca
- L3/N1080k49v6^49t3.ca
- L3/N1088k50v6^50t3.ca
- L3/N108k28v3^28t3.ca
- L3/N10k10v2^10t2.ca
- L3/N10k11v2^11t2.ca
- L3/N10k12v2^12t2.ca
- L3/N10k13v2^13t2.ca
- L3/N10k14v2^14t2.ca
- L3/N10k15v2^15t2.ca
- L3/N10k16v2^16t2.ca
- L3/N10k17v2^17t2.ca
- L3/N111k29v3^29t3.ca
- L3/N113k30v3^30t3.ca
- L3/N113k31v3^31t3.ca
- L3/N114k32v3^32t3.ca
- L3/N114k33v3^33t3.ca
- L3/N115k12v2^12t5.ca
- L3/N116k34v3^34t3.ca
- L3/N116k35v3^35t3.ca
- L3/N117k36v3^36t3.ca
- L3/N119k37v3^37t3.ca
- L3/N119k38v3^38t3.ca
- L3/N121k13v2^13t5.ca
- L3/N122k39v3^39t3.ca
- L3/N123k40v3^40t3.ca
- L3/N124k41v3^41t3.ca
- L3/N125k42v3^42t3.ca
- L3/N126k43v3^43t3.ca
- L3/N127k14v2^14t5.ca
- L3/N127k44v3^44t3.ca
- L3/N128k45v3^45t3.ca
- L3/N129k46v3^46t3.ca
- L3/N12k18v2^18t2.ca
- L3/N12k19v2^19t2.ca
- L3/N12k20v2^20t2.ca
- L3/N12k21v2^21t2.ca
- L3/N12k22v2^22t2.ca
- L3/N12k23v2^23t2.ca
- L3/N12k24v2^24t2.ca
- L3/N12k25v2^25t2.ca
- L3/N12k26v2^26t2.ca
- L3/N12k27v2^27t2.ca
- L3/N12k28v2^28t2.ca
- L3/N12k29v2^29t2.ca
- L3/N12k30v2^30t2.ca
- L3/N12k31v2^31t2.ca
- L3/N12k32v2^32t2.ca
- L3/N12k33v2^33t2.ca
- L3/N131k47v3^47t3.ca
- L3/N131k48v3^48t3.ca
- L3/N131k49v3^49t3.ca
- L3/N132k50v3^50t3.ca
- L3/N134k15v2^15t5.ca
- L3/N138k16v2^16t5.ca
- L3/N146k17v2^17t5.ca
- L3/N14k34v2^34t2.ca
- L3/N14k35v2^35t2.ca
- L3/N14k36v2^36t2.ca
- L3/N14k37v2^37t2.ca
- L3/N14k38v2^38t2.ca
- L3/N14k39v2^39t2.ca
- L3/N14k40v2^40t2.ca
- L3/N14k41v2^41t2.ca
- L3/N14k42v2^42t2.ca
- L3/N14k43v2^43t2.ca
- L3/N14k44v2^44t2.ca
- L3/N14k45v2^45t2.ca
- L3/N14k46v2^46t2.ca
- L3/N14k47v2^47t2.ca
- L3/N14k48v2^48t2.ca
- L3/N14k49v2^49t2.ca
- L3/N14k50v2^50t2.ca
- L3/N151k10v4^10t3.ca
- L3/N154k18v2^18t5.ca
- L3/N159k11v4^11t3.ca
- L3/N15k10v3^10t2.ca
- L3/N160k19v2^19t5.ca
- L3/N164k12v4^12t3.ca
- L3/N165k20v2^20t5.ca
- L3/N168k13v4^13t3.ca
- L3/N169k21v2^21t5.ca
- L3/N172k14v4^14t3.ca
- L3/N175k22v2^22t5.ca
- L3/N179k15v4^15t3.ca
- L3/N179k23v2^23t5.ca
- L3/N181k16v4^16t3.ca
- L3/N183k24v2^24t5.ca
- L3/N186k17v4^17t3.ca
- L3/N188k25v2^25t5.ca
- L3/N190k18v4^18t3.ca
- L3/N193k26v2^26t5.ca
- L3/N199k27v2^27t5.ca
- L3/N19k11v3^11t2.ca
- L3/N19k12v3^12t2.ca
- L3/N19k13v3^13t2.ca
- L3/N202k28v2^28t5.ca
- L3/N203k19v4^19t3.ca
- L3/N206k29v2^29t5.ca
- L3/N208k20v4^20t3.ca
- L3/N20k10v2^10t3.ca
- L3/N20k14v3^14t2.ca
- L3/N210k30v2^30t5.ca
- L3/N212k21v4^21t3.ca
- L3/N212k31v2^31t5.ca
- L3/N214k32v2^32t5.ca
- L3/N217k33v2^33t5.ca
- L3/N218k22v4^22t3.ca
- L3/N21k15v3^15t2.ca
- L3/N21k16v3^16t2.ca
- L3/N21k17v3^17t2.ca
- L3/N21k18v3^18t2.ca
- L3/N220k34v2^34t5.ca
- L3/N224k23v4^23t3.ca
- L3/N225k35v2^35t5.ca
- L3/N228k36v2^36t5.ca
- L3/N22k11v2^11t3.ca
- L3/N22k12v2^12t3.ca
- L3/N22k19v3^19t2.ca
- L3/N230k24v4^24t3.ca
- L3/N232k10v3^10t4.ca
- L3/N232k25v4^25t3.ca
- L3/N233k37v2^37t5.ca
- L3/N236k38v2^38t5.ca
- L3/N238k26v4^26t3.ca
- L3/N239k39v2^39t5.ca
- L3/N23k13v2^13t3.ca
- L3/N242k27v4^27t3.ca
- L3/N242k40v2^40t5.ca
- L3/N246k41v2^41t5.ca
- L3/N247k28v4^28t3.ca
- L3/N248k42v2^42t5.ca
- L3/N24k20v3^20t2.ca
- L3/N24k21v3^21t2.ca
- L3/N24k22v3^22t2.ca
- L3/N24k23v3^23t2.ca
- L3/N24k24v3^24t2.ca
- L3/N24k25v3^25t2.ca
- L3/N24k26v3^26t2.ca
- L3/N250k43v2^43t5.ca
- L3/N251k29v4^29t3.ca
- L3/N253k11v3^11t4.ca
- L3/N253k44v2^44t5.ca
- L3/N254k30v4^30t3.ca
- L3/N254k45v2^45t5.ca
- L3/N256k46v2^46t5.ca
- L3/N258k31v4^31t3.ca
- L3/N25k14v2^14t3.ca
- L3/N25k27v3^27t2.ca
- L3/N25k28v3^28t2.ca
- L3/N25k29v3^29t2.ca
- L3/N25k30v3^30t2.ca
- L3/N25k31v3^31t2.ca
- L3/N260k47v2^47t5.ca
- L3/N263k32v4^32t3.ca
- L3/N263k48v2^48t5.ca
- L3/N266k33v4^33t3.ca
- L3/N266k49v2^49t5.ca
- L3/N268k50v2^50t5.ca
- L3/N26k15v2^15t3.ca
- L3/N26k16v2^16t3.ca
- L3/N26k17v2^17t3.ca
- L3/N26k32v3^32t2.ca
- L3/N26k33v3^33t2.ca
- L3/N26k34v3^34t2.ca
- L3/N26k35v3^35t2.ca
- L3/N26k36v3^36t2.ca
- L3/N26k37v3^37t2.ca
- L3/N26k38v3^38t2.ca
- L3/N26k39v3^39t2.ca
- L3/N26k40v3^40t2.ca
- L3/N26k41v3^41t2.ca
- L3/N26k42v3^42t2.ca
- L3/N271k12v3^12t4.ca
- L3/N271k34v4^34t3.ca
- L3/N272k35v4^35t3.ca
- L3/N276k36v4^36t3.ca
- L3/N27k18v2^18t3.ca
- L3/N27k19v2^19t3.ca
- L3/N27k20v2^20t3.ca
- L3/N27k43v3^43t2.ca
- L3/N27k44v3^44t2.ca
- L3/N27k45v3^45t2.ca
- L3/N27k46v3^46t2.ca
- L3/N27k47v3^47t2.ca
- L3/N282k37v4^37t3.ca
- L3/N283k38v4^38t3.ca
- L3/N285k39v4^39t3.ca
- L3/N288k40v4^40t3.ca
- L3/N28k21v2^21t3.ca
- L3/N28k22v2^22t3.ca
- L3/N28k23v2^23t3.ca
- L3/N28k48v3^48t2.ca
- L3/N28k49v3^49t2.ca
- L3/N28k50v3^50t2.ca
- L3/N290k13v3^13t4.ca
- L3/N290k41v4^41t3.ca
- L3/N294k42v4^42t3.ca
- L3/N295k43v4^43t3.ca
- L3/N299k44v4^44t3.ca
- L3/N29k24v2^24t3.ca
- L3/N301k45v4^45t3.ca
- L3/N303k14v3^14t4.ca
- L3/N305k46v4^46t3.ca
- L3/N307k10v5^10t3.ca
- L3/N307k47v4^47t3.ca
- L3/N309k48v4^48t3.ca
- L3/N30k25v2^25t3.ca
- L3/N30k26v2^26t3.ca
- L3/N30k27v2^27t3.ca
- L3/N311k49v4^49t3.ca
- L3/N312k50v4^50t3.ca
- L3/N315k15v3^15t4.ca
- L3/N31k28v2^28t3.ca
- L3/N327k11v5^11t3.ca
- L3/N32k29v2^29t3.ca
- L3/N332k16v3^16t4.ca
- L3/N338k12v5^12t3.ca
- L3/N33k10v4^10t2.ca
- L3/N33k11v4^11t2.ca
- L3/N33k12v4^12t2.ca
- L3/N33k30v2^30t3.ca
- L3/N33k31v2^31t3.ca
- L3/N33k32v2^32t3.ca
- L3/N346k17v3^17t4.ca
- L3/N34k33v2^33t3.ca
- L3/N34k34v2^34t3.ca
- L3/N357k18v3^18t4.ca
- L3/N35k13v4^13t2.ca
- L3/N35k14v4^14t2.ca
- L3/N35k35v2^35t3.ca
- L3/N35k36v2^36t3.ca
- L3/N35k37v2^37t3.ca
- L3/N360k13v5^13t3.ca
- L3/N368k19v3^19t4.ca
- L3/N36k15v4^15t2.ca
- L3/N36k38v2^38t3.ca
- L3/N36k39v2^39t3.ca
- L3/N370k14v5^14t3.ca
- L3/N37k40v2^40t3.ca
- L3/N37k41v2^41t3.ca
- L3/N37k42v2^42t3.ca
- L3/N37k43v2^43t3.ca
- L3/N380k20v3^20t4.ca
- L3/N384k15v5^15t3.ca
- L3/N38k16v4^16t2.ca
- L3/N38k17v4^17t2.ca
- L3/N38k44v2^44t3.ca
- L3/N38k45v2^45t3.ca
- L3/N38k46v2^46t3.ca
- L3/N38k47v2^47t3.ca
- L3/N392k21v3^21t4.ca
- L3/N39k48v2^48t3.ca
- L3/N39k49v2^49t3.ca
- L3/N400k16v5^16t3.ca
- L3/N404k22v3^22t4.ca
- L3/N409k23v3^23t4.ca
- L3/N40k50v2^50t3.ca
- L3/N411k17v5^17t3.ca
- L3/N417k24v3^24t4.ca
- L3/N41k18v4^18t2.ca
- L3/N41k19v4^19t2.ca
- L3/N41k20v4^20t2.ca
- L3/N41k21v4^21t2.ca
- L3/N41k22v4^22t2.ca
- L3/N423k18v5^18t3.ca
- L3/N426k25v3^25t4.ca
- L3/N42k23v4^23t2.ca
- L3/N42k24v4^24t2.ca
- L3/N434k19v5^19t3.ca
- L3/N434k26v3^26t4.ca
- L3/N43k25v4^25t2.ca
- L3/N43k26v4^26t2.ca
- L3/N43k27v4^27t2.ca
- L3/N43k28v4^28t2.ca
- L3/N43k29v4^29t2.ca
[truncated: 233 more entries]
