# Supplementary material for: Optimal shortening of uniform covering arrays
Source: PLoS One. 2017 Dec 21;12(12):e0189283. doi: 10.1371/journal.pone.0189283 (PMC5739513; doi:10.1371/journal.pone.0189283)
Supplement: S3 Dataset — (ZIP) [file pone.0189283.s003.zip › L3/N1016k41v6^41t3.ca]

C From IPOG algorithm
1016 41 6^41 3
0 0 0 0 0 0 0 0 0 0 0 0 0 0 0 0 0 0 0 0 0 0 0 0 0 0 0 0 0 0 0 0 0 0 0 0 0 0 0 0 0 
0 0 1 1 1 1 1 1 1 1 1 1 1 1 1 1 1 1 1 1 1 1 1 1 1 1 1 1 1 1 1 1 1 1 1 1 1 1 1 1 1 
0 0 2 2 2 2 2 2 2 2 2 2 2 2 2 2 2 2 2 2 2 2 2 2 2 2 2 2 2 2 2 2 2 2 2 2 2 2 2 2 2 
0 0 3 3 3 3 3 3 3 3 3 3 3 3 3 3 3 3 3 3 3 3 3 3 3 3 3 3 3 3 3 3 3 3 3 3 3 3 3 3 3 
0 0 4 4 4 4 4 4 4 4 4 4 4 4 4 4 4 4 4 4 4 4 4 4 4 4 4 4 4 4 4 4 4 4 4 4 4 4 4 4 4 
0 0 5 5 5 5 5 5 5 5 5 5 5 5 5 5 5 5 5 5 5 5 5 5 5 5 5 5 5 5 5 5 5 5 5 5 5 5 5 5 5 
0 1 0 1 2 3 4 5 0 1 2 3 4 5 0 1 2 3 4 5 0 1 2 3 4 5 0 1 2 3 4 5 0 1 2 3 4 5 0 1 2 
0 1 1 0 3 2 5 4 1 0 3 2 5 4 1 0 3 2 5 4 1 0 3 2 5 4 1 0 3 2 5 4 1 0 3 2 5 4 1 0 3 
0 1 2 3 0 1 0 1 4 5 4 5 2 3 2 3 0 1 4 0 5 2 1 4 3 5 2 3 0 1 5 4 2 3 0 1 4 0 5 2 1 
0 1 3 2 1 0 1 0 5 4 5 4 3 2 3 2 1 0 5 1 4 3 0 5 2 4 3 2 1 0 4 5 3 2 1 0 5 1 4 3 0 
0 1 4 5 4 5 2 3 2 3 0 1 0 1 4 5 0 2 1 3 2 4 5 0 1 3 4 5 1 3 0 2 4 5 0 2 1 3 2 4 5 
0 1 5 4 5 4 3 2 3 2 1 0 1 0 5 4 1 3 0 2 3 5 4 1 0 2 5 4 0 2 1 3 5 4 1 3 0 2 3 5 4 
0 2 0 2 3 1 2 1 0 4 3 0 5 1 5 4 4 5 2 3 0 2 1 5 4 0 3 4 5 1 2 0 3 5 4 1 2 3 0 5 3 
0 2 1 3 2 0 3 0 1 5 2 1 4 0 4 5 5 4 3 2 1 3 0 4 5 1 2 5 4 0 3 1 2 4 5 0 3 2 1 4 2 
0 2 2 0 1 3 1 2 4 0 0 3 1 5 4 0 4 5 3 1 2 5 2 3 3 2 4 0 5 4 1 1 4 0 5 5 2 1 5 0 4 
0 2 3 1 0 2 0 3 5 1 1 2 0 4 5 1 5 4 2 0 3 4 3 2 2 3 5 1 4 5 0 0 5 1 4 4 3 0 4 1 5 
0 2 4 4 5 0 5 1 2 1 4 3 3 2 0 3 3 0 1 4 5 1 4 0 5 2 0 2 5 5 2 3 1 3 2 4 1 4 2 3 0 
0 2 5 5 4 1 4 0 3 0 5 2 2 3 1 2 2 1 0 5 4 0 5 1 4 3 1 3 4 4 3 2 0 2 3 5 0 5 3 2 1 
0 3 0 3 1 4 5 3 0 2 5 1 2 4 0 2 4 1 3 4 0 5 3 0 1 1 5 2 3 4 5 0 2 2 1 3 1 0 0 4 4 
0 3 1 2 0 5 4 2 1 3 4 0 3 5 1 3 5 0 2 5 1 4 2 1 0 0 4 3 2 5 4 1 3 3 0 2 0 1 1 5 5 
0 3 2 1 3 0 2 4 3 5 1 4 0 5 2 1 3 5 0 4 4 2 0 3 1 1 2 1 3 0 2 3 4 5 3 5 0 4 5 1 0 
0 3 3 0 2 1 3 5 2 4 0 5 1 4 3 0 2 4 1 5 5 3 1 2 0 0 3 0 2 1 3 2 5 4 2 4 1 5 4 0 1 
0 3 4 4 0 3 0 5 1 2 3 4 5 1 2 2 0 3 5 0 2 1 4 5 3 1 1 5 4 3 1 0 0 4 5 4 2 3 3 2 0 
0 3 5 5 1 2 1 4 0 3 2 5 4 0 3 3 1 2 4 1 3 0 5 4 2 0 0 4 5 2 0 1 1 5 4 5 3 2 2 3 1 
0 4 0 4 4 2 1 5 3 5 0 2 3 2 4 4 5 1 2 3 0 1 0 2 3 5 1 4 1 2 5 3 4 1 5 0 4 0 2 3 3 
0 4 1 5 5 3 0 4 2 4 1 3 2 3 5 5 4 0 3 2 1 0 1 3 2 4 0 5 0 3 4 2 5 0 4 1 5 1 3 2 2 
0 4 2 0 4 4 2 0 5 1 3 5 4 1 0 3 5 3 0 1 2 2 3 1 5 4 2 0 1 5 3 5 0 3 4 3 2 2 4 0 5 
0 4 3 1 5 5 3 1 4 0 2 4 5 0 1 2 4 2 1 0 3 3 2 0 4 5 3 1 0 4 2 4 1 2 5 2 3 3 5 1 4 
0 4 4 2 2 4 5 2 3 0 5 5 0 3 3 1 0 4 2 1 1 5 4 0 3 0 1 1 2 0 0 4 3 1 3 1 5 2 0 4 2 
0 4 5 3 3 5 4 3 2 1 4 4 1 2 2 0 1 5 3 0 0 4 5 1 2 1 0 0 3 1 1 5 2 0 2 0 4 3 1 5 3 
0 5 0 5 0 4 3 4 5 3 4 2 1 2 0 5 2 5 5 3 4 1 1 4 0 2 2 1 3 4 0 4 3 1 0 3 2 4 3 0 2 
0 5 1 4 1 5 2 5 4 2 5 3 0 3 1 4 3 4 4 2 5 0 0 5 1 3 3 0 2 5 1 5 2 0 1 2 3 5 2 1 3 
0 5 2 0 5 1 4 3 1 2 0 1 3 0 5 1 2 0 4 3 4 5 3 5 5 4 4 3 0 0 2 1 1 1 2 0 4 5 3 4 1 
0 5 3 1 4 0 5 2 0 3 1 0 2 1 4 0 3 1 5 2 5 4 2 4 4 5 5 2 1 1 3 0 0 0 3 1 5 4 2 5 0 
0 5 4 3 3 2 1 0 4 2 1 0 4 5 3 5 2 1 1 0 2 3 4 2 1 0 5 3 5 3 4 4 5 2 0 5 4 4 1 3 3 
0 5 5 2 2 3 0 1 5 3 0 1 5 4 2 4 3 0 0 1 3 2 5 3 0 1 4 2 4 2 5 5 4 3 1 4 5 5 0 2 2 
1 0 0 1 3 2 3 2 1 4 5 5 2 0 0 4 0 5 1 4 2 4 5 3 5 3 1 2 0 5 4 1 3 4 1 0 2 0 5 2 5 
1 0 1 0 2 3 2 3 0 5 4 4 3 1 1 5 1 4 0 5 3 5 4 2 4 2 0 3 1 4 5 0 2 5 0 1 3 1 4 3 4 
1 0 2 3 1 0 4 5 2 3 3 0 5 4 5 1 0 2 3 1 4 1 0 2 4 2 5 5 2 4 3 3 1 3 4 0 0 0 1 5 1 
1 0 3 2 0 1 5 4 3 2 2 1 4 5 4 0 1 3 2 0 5 0 1 3 5 3 4 4 3 5 2 2 0 2 5 1 1 1 0 4 0 
1 0 4 5 5 4 1 0 1 0 2 3 0 4 2 3 5 1 5 3 0 2 2 5 0 3 3 4 2 1 1 3 5 2 3 4 4 1 5 0 2 
1 0 5 4 4 5 0 1 0 1 3 2 1 5 3 2 4 0 4 2 1 3 3 4 1 2 2 5 3 0 0 2 4 3 2 5 5 0 4 1 3 
1 1 0 0 1 1 0 2 5 3 2 4 0 3 4 2 5 5 1 2 1 1 4 1 2 5 3 3 5 2 3 0 4 4 2 3 1 4 0 2 5 
1 1 1 1 0 0 1 3 4 2 3 5 1 2 5 3 4 4 0 3 0 0 5 0 3 4 2 2 4 3 2 1 5 5 3 2 0 5 1 3 4 
1 1 2 2 3 3 3 0 2 0 4 1 4 1 5 2 3 1 4 4 3 4 0 1 3 0 5 1 5 0 1 2 0 1 5 2 1 2 4 5 3 
1 1 3 3 2 2 2 1 3 1 5 0 5 0 4 3 2 0 5 5 2 5 1 0 2 1 4 0 4 1 0 3 1 0 4 3 0 3 5 4 2 
1 1 4 4 1 2 4 3 5 5 1 3 2 0 1 0 0 3 2 1 5 3 2 4 0 4 1 5 5 0 2 5 2 5 0 4 2 3 0 0 1 
1 1 5 5 0 3 5 2 4 4 0 2 3 1 0 1 1 2 3 0 4 2 3 5 1 5 0 4 4 1 3 4 3 4 1 5 3 2 1 1 0 
1 2 0 3 4 3 0 4 1 2 4 0 0 2 3 1 1 2 0 5 5 3 2 5 5 1 1 1 0 2 4 2 4 0 4 2 1 5 2 0 4 
1 2 1 2 5 2 1 5 0 3 5 1 1 3 2 0 0 3 1 4 4 2 3 4 4 0 0 0 1 3 5 3 5 1 5 3 0 4 3 1 5 
1 2 2 1 2 4 5 1 5 4 1 4 4 3 1 5 2 2 3 3 0 4 0 1 0 3 4 2 0 2 5 1 0 5 2 5 5 3 3 3 0 
1 2 3 0 3 5 4 0 4 5 0 5 5 2 0 4 3 3 2 2 1 5 1 0 1 2 5 3 1 3 4 0 1 4 3 4 4 2 2 2 1 
1 2 4 5 0 0 2 5 3 4 2 5 2 5 3 4 3 0 3 5 3 1 3 1 3 4 2 0 0 4 1 4 2 2 0 0 1 4 2 5 5 
1 2 5 4 1 1 3 4 2 5 3 4 3 4 2 5 2 1 2 4 2 0 2 0 2 5 3 1 1 5 0 5 3 3 1 1 0 5 3 4 4 
1 3 0 2 2 0 0 3 4 1 1 3 3 1 2 4 2 5 5 1 1 0 3 2 5 0 5 4 0 4 3 2 4 2 5 3 3 3 5 5 1 
1 3 1 3 3 1 1 2 5 0 0 2 2 0 3 5 3 4 4 0 0 1 2 3 4 1 4 5 1 5 2 3 5 3 4 2 2 2 4 4 0 
1 3 2 0 0 2 3 1 0 2 1 3 5 2 4 1 5 4 4 4 2 3 5 1 4 5 0 5 3 1 4 4 3 2 3 0 5 1 0 0 5 
1 3 3 1 1 3 2 0 1 3 0 2 4 3 5 0 4 5 5 5 3 2 4 0 5 4 1 4 2 0 5 5 2 3 2 1 4 0 1 1 4 
1 3 4 5 4 1 5 1 4 5 2 0 1 2 5 2 0 3 3 4 3 4 0 3 2 0 3 3 2 2 0 5 0 0 0 4 2 1 1 1 2 
1 3 5 4 5 0 4 0 5 4 3 1 0 3 4 3 1 2 2 5 2 5 1 2 3 1 2 2 3 3 1 4 1 1 1 5 3 0 0 0 3 
1 4 0 5 2 5 1 4 2 2 5 4 4 1 1 3 3 0 1 0 4 5 2 4 3 2 5 4 4 0 3 0 5 3 2 0 2 5 0 0 5 
1 4 1 4 3 4 0 5 3 3 4 5 5 0 0 2 2 1 0 1 5 4 3 5 2 3 4 5 5 1 2 1 4 2 3 1 3 4 1 1 4 
1 4 2 1 4 1 4 2 0 4 4 3 0 4 3 5 5 3 5 0 3 0 5 0 1 2 1 0 5 3 5 1 3 4 5 3 1 1 4 5 2 
1 4 3 0 5 0 5 3 1 5 5 2 1 5 2 4 4 2 4 1 2 1 4 1 0 3 0 1 4 2 4 0 2 5 4 2 0 0 5 4 3 
1 4 4 3 0 5 3 5 5 1 0 0 3 3 1 1 4 1 0 2 4 2 5 3 5 0 3 2 5 4 0 0 1 4 0 2 5 2 3 3 3 
1 4 5 2 1 4 2 4 4 0 1 1 2 2 0 0 5 0 1 3 5 3 4 2 4 1 2 3 4 5 1 1 0 5 1 3 4 3 2 2 2 
1 5 0 4 5 3 2 2 2 0 3 5 1 4 1 1 5 5 4 0 1 3 0 4 2 4 4 2 1 3 5 3 0 2 0 5 1 3 5 4 1 
1 5 1 5 4 2 3 3 3 1 2 4 0 5 0 0 4 4 5 1 0 2 1 5 3 5 5 3 0 2 4 2 1 3 1 4 0 2 4 5 0 
1 5 2 1 5 5 0 0 3 1 5 1 2 2 3 5 0 4 3 3 5 1 2 2 0 0 0 4 3 4 3 5 4 4 3 1 2 2 5 3 4 
1 5 3 0 4 4 1 1 2 0 4 0 3 3 2 4 1 5 2 2 4 0 3 3 1 1 1 5 2 5 2 4 5 5 2 0 3 3 4 2 5 
1 5 4 2 3 0 4 4 0 1 0 2 4 0 1 2 5 2 3 5 2 5 1 5 0 5 3 0 1 5 5 2 4 1 3 4 2 0 3 3 5 
1 5 5 3 2 1 5 5 1 0 1 3 5 1 0 3 4 3 2 4 3 4 0 4 1 4 2 1 0 4 4 3 5 0 2 5 3 1 2 2 4 
2 0 0 2 1 5 3 0 3 5 4 3 1 4 4 1 2 2 0 0 0 4 4 5 1 4 2 3 2 5 3 0 1 0 5 5 5 4 3 2 1 
2 0 1 3 0 4 2 1 2 4 5 2 0 5 5 0 3 3 1 1 1 5 5 4 0 5 3 2 3 4 2 1 0 1 4 4 4 5 2 3 0 
2 0 2 0 3 1 5 5 0 1 2 4 2 3 5 4 1 0 5 3 2 3 2 0 1 3 5 1 4 0 5 4 4 0 0 4 3 2 1 0 1 
2 0 3 1 2 0 4 4 1 0 3 5 3 2 4 5 0 1 4 2 3 2 3 1 0 2 4 0 5 1 4 5 5 1 1 5 2 3 0 1 0 
2 0 4 4 2 1 0 2 5 2 5 0 3 4 0 0 5 2 3 3 3 0 1 4 4 1 0 1 5 0 1 2 1 2 3 2 4 4 4 5 5 
2 0 5 5 3 0 1 3 4 3 4 1 2 5 1 1 4 3 2 2 2 1 0 5 5 0 1 0 4 1 0 3 0 3 2 3 5 5 5 4 4 
2 1 0 3 5 0 1 1 0 5 0 4 5 4 3 0 1 4 2 2 5 4 4 3 3 3 2 0 0 3 0 5 3 2 4 2 4 2 3 1 1 
2 1 1 2 4 1 0 0 1 4 1 5 4 5 2 1 0 5 3 3 4 5 5 2 2 2 3 1 1 2 1 4 2 3 5 3 5 3 2 0 0 
2 1 2 1 1 2 5 5 3 2 4 2 3 0 2 5 4 0 1 5 1 4 1 3 4 0 3 5 3 2 1 0 3 5 1 4 1 5 5 0 3 
2 1 3 0 0 3 4 4 2 3 5 3 2 1 3 4 5 1 0 4 0 5 0 2 5 1 2 4 2 3 0 1 2 4 0 5 0 4 4 1 2 
2 1 4 5 2 4 3 3 0 4 3 0 5 3 2 2 3 4 1 0 5 0 0 1 5 2 4 3 1 0 4 1 4 0 4 1 0 0 5 3 2 
2 1 5 4 3 5 2 2 1 5 2 1 4 2 3 3 2 5 0 1 4 1 1 0 4 3 5 2 0 1 5 0 5 1 5 0 1 1 4 2 3 
2 2 0 0 2 2 2 0 4 3 3 4 2 0 5 3 0 1 3 5 5 1 5 3 1 5 4 1 3 0 1 2 5 4 4 0 5 1 3 5 3 
2 2 1 1 3 3 3 1 5 2 2 5 3 1 4 2 1 0 2 4 4 0 4 2 0 4 5 0 2 1 0 3 4 5 5 1 4 0 2 4 2 
2 2 2 2 0 0 5 3 2 0 0 4 5 3 0 5 5 3 4 5 4 3 2 2 2 4 1 4 5 2 1 0 1 0 1 1 0 0 4 2 5 
2 2 3 3 1 1 4 2 3 1 1 5 4 2 1 4 4 2 5 4 5 2 3 3 3 5 0 5 4 3 0 1 0 1 0 0 1 1 5 3 4 
2 2 4 0 4 5 1 4 5 4 1 1 1 0 0 2 3 1 5 5 0 2 4 0 2 3 0 5 2 4 3 4 3 5 2 2 0 5 0 5 1 
2 2 5 1 5 4 0 5 4 5 0 0 0 1 1 3 2 0 4 4 1 3 5 1 3 2 1 4 3 5 2 5 2 4 3 3 1 4 1 4 0 
2 3 0 4 4 4 3 0 2 1 2 2 5 0 1 5 0 0 2 1 3 2 1 1 1 1 0 3 4 3 2 3 3 0 2 1 5 4 2 0 4 
2 3 1 5 5 5 2 1 3 0 3 3 4 1 0 4 1 1 3 0 2 3 0 0 0 0 1 2 5 2 3 2 2 1 3 0 4 5 3 1 5 
2 3 2 3 2 3 1 5 1 4 5 0 1 2 1 4 5 5 0 2 1 0 4 0 4 5 2 3 3 5 0 2 1 3 1 4 2 3 0 4 4 
2 3 3 2 3 2 0 4 0 5 4 1 0 3 0 5 4 4 1 3 0 1 5 1 5 4 3 2 2 4 1 3 0 2 0 5 3 2 1 5 5 
2 3 4 1 0 1 2 3 5 0 4 3 4 5 4 2 2 0 0 2 5 5 3 4 2 0 0 4 1 3 5 4 3 4 1 2 2 0 1 2 3 
2 3 5 0 1 0 3 2 4 1 5 2 5 4 5 3 3 1 1 3 4 4 2 5 3 1 1 5 0 2 4 5 2 5 0 3 3 1 0 3 2 
2 4 0 1 0 3 5 0 4 5 1 1 3 4 3 4 0 3 1 5 2 0 3 4 2 2 4 5 2 1 2 2 1 0 3 0 0 2 3 3 0 
2 4 1 0 1 2 4 1 5 4 0 0 2 5 2 5 1 2 0 4 3 1 2 5 3 3 5 4 3 0 3 3 0 1 2 1 1 3 2 2 1 
2 4 2 4 5 2 3 4 1 3 0 5 0 1 5 2 3 4 3 5 0 3 1 4 1 0 4 3 4 4 0 5 2 2 5 3 5 1 0 2 0 
2 4 3 5 4 3 2 5 0 2 1 4 1 0 4 3 2 5 2 4 1 2 0 5 0 1 5 2 5 5 1 4 3 3 4 2 4 0 1 3 1 
2 4 4 2 5 3 4 3 3 2 2 2 5 1 3 0 3 5 4 2 0 4 5 0 0 5 2 1 1 1 3 1 5 4 0 5 3 0 5 0 4 
2 4 5 3 4 2 5 2 2 3 3 3 4 0 2 1 2 4 5 3 1 5 4 1 1 4 3 0 0 0 2 0 4 5 1 4 2 1 4 1 5 
2 5 0 5 1 1 0 3 2 5 3 2 4 2 3 0 3 3 0 4 2 2 4 5 4 3 4 1 5 4 1 4 1 4 2 3 3 1 1 4 2 
2 5 1 4 0 0 1 2 3 4 2 3 5 3 2 1 2 2 1 5 3 3 5 4 5 2 5 0 4 5 0 5 0 5 3 2 2 0 0 5 3 
2 5 2 2 4 4 4 5 5 5 5 4 2 4 4 1 1 1 1 0 1 0 3 3 0 0 0 1 0 1 2 3 2 3 5 5 2 5 2 5 3 
2 5 3 3 5 5 5 4 4 4 4 5 3 5 5 0 0 0 0 1 0 1 2 2 1 1 1 0 1 0 3 2 3 2 4 4 3 4 3 4 2 
2 5 4 0 2 5 0 1 1 1 2 5 0 4 4 5 4 3 2 0 4 5 0 1 4 5 1 4 3 3 2 1 3 0 1 2 0 2 3 0 1 
2 5 5 1 3 4 1 0 0 0 3 4 1 5 5 4 5 2 3 1 5 4 1 0 5 4 0 5 2 2 3 0 2 1 0 3 1 3 2 1 0 
3 0 0 4 0 5 4 3 1 0 1 2 2 3 5 3 1 4 5 4 4 2 0 3 2 2 3 0 1 2 3 1 4 5 5 1 1 4 0 4 3 
3 0 1 5 1 4 5 2 0 1 0 3 3 2 4 2 0 5 4 5 5 3 1 2 3 3 2 1 0 3 2 0 5 4 4 0 0 5 1 5 2 
3 0 2 1 4 3 1 3 2 5 2 5 5 0 0 0 2 1 3 0 1 1 4 4 5 3 3 4 3 0 4 3 5 0 0 3 5 5 4 2 0 
3 0 3 0 5 2 0 2 3 4 3 4 4 1 1 1 3 0 2 1 0 0 5 5 4 2 2 5 2 1 5 2 4 1 1 2 4 4 5 3 1 
3 0 4 2 3 5 2 5 4 3 1 2 1 4 2 5 1 0 4 3 5 5 2 1 5 5 1 2 5 3 0 4 1 2 4 0 2 1 4 2 4 
3 0 5 3 2 4 3 4 5 2 0 3 0 5 3 4 0 1 5 2 4 4 3 0 4 4 0 3 4 2 1 5 0 3 5 1 3 0 5 3 5 
3 1 0 5 3 0 0 5 1 2 5 1 1 3 4 0 5 1 2 1 3 3 2 3 1 2 0 3 2 4 2 4 0 4 4 4 5 3 4 3 3 
3 1 1 4 2 1 1 4 0 3 4 0 0 2 5 1 4 0 3 0 2 2 3 2 0 3 1 2 3 5 3 5 1 5 5 5 4 2 5 2 2 
3 1 2 0 2 5 5 0 3 3 1 2 3 5 0 2 5 4 1 2 3 0 5 5 3 1 4 2 0 5 5 3 2 0 4 1 2 3 1 0 1 
3 1 3 1 3 4 4 1 2 2 0 3 2 4 1 3 4 5 0 3 2 1 4 4 2 0 5 3 1 4 4 2 3 1 5 0 3 2 0 1 0 
3 1 4 3 1 3 2 1 5 0 3 4 0 2 0 4 2 4 4 5 3 0 1 3 5 0 5 5 1 1 3 1 4 2 2 4 5 4 3 5 4 
3 1 5 2 0 2 3 0 4 1 2 5 1 3 1 5 3 5 5 4 2 1 0 2 4 1 4 4 0 0 2 0 5 3 3 5 4 5 2 4 5 
3 2 0 1 1 0 2 4 2 4 4 1 5 1 2 3 5 4 5 2 0 5 3 3 0 5 1 3 5 0 4 3 2 3 3 2 1 2 3 0 1 
3 2 1 0 0 1 3 5 3 5 5 0 4 0 3 2 4 5 4 3 1 4 2 2 1 4 0 2 4 1 5 2 3 2 2 3 0 3 2 1 0 
3 2 2 4 3 2 4 2 5 1 4 0 1 1 3 0 0 4 1 2 4 5 0 5 2 3 2 4 4 4 4 4 0 5 3 0 5 1 2 1 4 
3 2 3 5 2 3 5 3 4 0 5 1 0 0 2 1 1 5 0 3 5 4 1 4 3 2 3 5 5 5 5 5 1 4 2 1 4 0 3 0 5 
3 2 4 2 4 4 0 0 0 2 2 3 3 0 5 0 3 2 1 1 4 1 3 1 3 5 4 0 4 1 0 5 1 4 1 2 1 3 4 2 2 
3 2 5 3 5 5 1 1 1 3 3 2 2 1 4 1 2 3 0 0 5 0 2 0 2 4 5 1 5 0 1 4 0 5 0 3 0 2 5 3 3 
3 3 0 0 4 3 4 1 3 3 4 5 1 5 5 5 3 2 2 3 2 3 4 4 2 5 5 0 0 5 1 0 2 2 1 0 0 4 5 3 2 
3 3 1 1 5 2 5 0 2 2 5 4 0 4 4 4 2 3 3 2 3 2 5 5 3 4 4 1 1 4 0 1 3 3 0 1 1 5 4 2 3 
3 3 2 5 0 4 0 2 2 0 1 1 3 5 3 3 4 2 5 0 0 3 4 1 5 1 3 1 1 1 5 5 4 1 4 4 0 1 2 2 1 
3 3 3 4 1 5 1 3 3 1 0 0 2 4 2 2 5 3 4 1 1 2 5 0 4 0 2 0 0 0 4 4 5 0 5 5 1 0 3 3 0 
3 3 4 2 5 1 3 4 1 1 3 1 2 5 0 3 1 5 0 2 3 3 0 2 3 5 0 5 2 1 4 0 4 0 5 3 2 4 1 4 1 
3 3 5 3 4 0 2 5 0 0 2 0 3 4 1 2 0 4 1 3 2 2 1 3 2 4 1 4 3 0 5 1 5 1 4 2 3 5 0 5 0 
3 4 0 2 5 4 1 2 5 5 4 0 4 3 5 2 0 2 5 4 1 0 2 5 1 5 4 2 3 3 1 1 2 3 2 4 3 5 4 0 1 
3 4 1 3 4 5 0 3 4 4 5 1 5 2 4 3 1 3 4 5 0 1 3 4 0 4 5 3 2 2 0 0 3 2 3 5 2 4 5 1 0 
3 4 2 5 1 1 3 0 0 5 0 4 2 1 2 4 4 3 2 5 4 5 0 1 0 1 0 2 2 5 3 2 5 2 0 4 5 4 0 4 3 
3 4 3 4 0 0 2 1 1 4 1 5 3 0 3 5 5 2 3 4 5 4 1 0 1 0 1 3 3 4 2 3 4 3 1 5 4 5 1 5 2 
3 4 4 0 3 3 1 4 3 1 5 3 3 4 5 1 0 4 5 0 5 4 5 1 0 2 2 3 1 2 2 4 0 2 2 3 1 5 1 4 5 
3 4 5 1 2 2 0 5 2 0 4 2 2 5 4 0 1 5 4 1 4 5 4 0 1 3 3 2 0 3 3 5 1 3 3 2 0 4 0 5 4 
3 5 0 3 0 2 4 0 0 4 3 1 3 1 1 2 2 5 3 1 3 4 4 3 0 3 2 4 5 2 1 3 1 0 5 4 0 5 4 0 5 
3 5 1 2 1 3 5 1 1 5 2 0 2 0 0 3 3 4 2 0 2 5 5 2 1 2 3 5 4 3 0 2 0 1 4 5 1 4 5 1 4 
3 5 2 4 2 0 3 1 4 2 3 2 4 5 0 1 0 0 5 5 1 2 4 3 2 3 5 4 1 1 2 1 2 4 0 0 1 3 3 0 5 
3 5 3 5 3 1 2 0 5 3 2 3 5 4 1 0 1 1 4 4 0 3 5 2 3 2 4 5 0 0 3 0 3 5 1 1 0 2 2 1 4 
3 5 4 1 0 4 5 5 2 3 3 5 4 2 2 0 5 0 2 2 4 3 0 5 4 0 5 3 3 2 3 2 2 5 4 5 3 1 0 5 4 
3 5 5 0 1 5 4 4 3 2 2 4 5 3 3 1 4 1 3 3 5 2 1 4 5 1 4 2 2 3 2 3 3 4 5 4 2 0 1 4 5 
4 0 0 5 4 1 2 4 4 1 0 5 5 3 3 2 1 2 1 1 0 5 0 3 4 4 5 1 3 5 1 3 2 4 2 1 5 3 0 3 5 
4 0 1 4 5 0 3 5 5 0 1 4 4 2 2 3 0 3 0 0 1 4 1 2 5 5 4 0 2 4 0 2 3 5 3 0 4 2 1 2 4 
4 0 2 2 5 3 0 1 4 2 5 4 1 0 0 5 5 4 5 1 4 4 3 0 3 1 3 1 2 3 4 3 4 5 2 0 2 2 2 5 3 
4 0 3 3 4 2 1 0 5 3 4 5 0 1 1 4 4 5 4 0 5 5 2 1 2 0 2 0 3 2 5 2 5 4 3 1 3 3 3 4 2 
4 0 4 0 1 4 5 3 4 4 2 3 1 1 3 5 2 3 2 5 1 2 5 3 2 1 0 2 4 0 5 0 1 3 5 0 4 3 0 1 1 
4 0 5 1 0 5 4 2 5 5 3 2 0 0 2 4 3 2 3 4 0 3 4 2 3 0 1 3 5 1 4 1 0 2 4 1 5 2 1 0 0 
4 1 0 4 0 4 2 0 0 2 4 2 2 5 4 5 3 1 0 3 1 0 2 5 5 2 1 5 4 5 4 5 5 1 2 5 0 1 5 4 1 
4 1 1 5 1 5 3 1 1 3 5 3 3 4 5 4 2 0 1 2 0 1 3 4 4 3 0 4 5 4 5 4 4 0 3 4 1 0 4 5 0 
4 1 2 3 3 4 1 4 1 1 2 4 3 1 0 5 0 2 2 5 3 1 5 4 0 5 1 2 5 3 3 2 2 0 1 3 0 1 5 3 3 
4 1 3 2 2 5 0 5 0 0 3 5 2 0 1 4 1 3 3 4 2 0 4 5 1 4 0 3 4 2 2 3 3 1 0 2 1 0 4 2 2 
4 1 4 1 5 1 0 4 3 3 0 0 1 5 1 4 0 4 2 4 0 2 2 0 5 2 5 0 5 1 1 0 1 5 4 5 3 5 3 2 3 
4 1 5 0 4 0 1 5 2 2 1 1 0 4 0 5 1 5 3 5 1 3 3 1 4 3 4 1 4 0 0 1 0 4 5 4 2 4 2 3 2 
4 2 0 4 2 5 5 2 3 4 0 1 1 3 5 0 4 0 4 0 2 4 0 2 5 5 3 5 1 4 2 4 2 3 1 3 2 1 0 5 2 
4 2 1 5 3 4 4 3 2 5 1 0 0 2 4 1 5 1 5 1 3 5 1 3 4 4 2 4 0 5 3 5 3 2 0 2 3 0 1 4 3 
4 2 2 3 4 2 3 3 0 0 0 2 4 4 2 3 3 0 2 2 5 1 5 5 1 0 3 1 2 3 1 1 1 2 5 1 2 3 0 1 5 
4 2 3 2 5 3 2 2 1 1 1 3 5 5 3 2 2 1 3 3 4 0 4 4 0 1 2 0 3 2 0 0 0 3 4 0 3 2 1 0 4 
4 2 4 1 2 0 1 2 4 5 5 2 2 3 0 3 4 3 0 1 3 3 1 5 0 1 4 4 3 1 5 4 4 1 2 2 5 1 3 1 5 
4 2 5 0 3 1 0 3 5 4 4 3 3 2 1 2 5 2 1 0 2 2 0 4 1 0 5 5 2 0 4 5 5 0 3 3 4 0 2 0 4 
4 3 0 1 3 5 5 5 5 3 2 0 5 2 3 1 3 4 0 5 1 0 3 1 3 3 0 4 1 2 1 2 5 3 0 1 4 1 3 4 0 
4 3 1 0 2 4 4 4 4 2 3 1 4 3 2 0 2 5 1 4 0 1 2 0 2 2 1 5 0 3 0 3 4 2 1 0 5 0 2 5 1 
4 3 2 4 1 1 2 1 2 0 5 5 0 1 4 0 0 2 0 3 4 1 3 3 5 2 2 2 4 1 4 0 3 0 5 4 4 5 1 3 5 
4 3 3 5 0 0 3 0 3 1 4 4 1 0 5 1 1 3 1 2 5 0 2 2 4 3 3 3 5 0 5 1 2 1 4 5 5 4 0 2 4 
4 3 4 3 5 2 4 5 1 5 4 3 1 3 5 2 5 0 4 3 4 2 1 1 3 2 5 1 1 5 3 2 0 0 1 5 5 3 4 3 2 
4 3 5 2 4 3 5 4 0 4 5 2 0 2 4 3 4 1 5 2 5 3 0 0 2 3 4 0 0 4 2 3 1 1 0 4 4 2 5 2 3 
4 4 0 3 1 3 1 3 1 0 3 5 5 5 2 5 1 0 1 4 3 4 1 2 0 5 2 2 4 0 2 2 4 4 0 3 5 2 4 1 1 
4 4 1 2 0 2 0 2 0 1 2 4 4 4 3 4 0 1 0 5 2 5 0 3 1 4 3 3 5 1 3 3 5 5 1 2 4 3 5 0 0 
4 4 2 5 2 0 4 1 5 3 2 1 1 2 5 3 2 1 2 0 5 5 4 5 4 4 1 0 1 2 4 0 5 4 3 2 3 4 2 5 0 
4 4 3 4 3 1 5 0 4 2 3 0 0 3 4 2 3 0 3 1 4 4 5 4 5 5 0 1 0 3 5 1 4 5 2 3 2 5 3 4 1 
4 4 4 4 4 3 3 2 2 3 2 4 2 5 1 0 5 3 5 3 5 2 3 2 1 0 2 1 5 5 4 5 4 1 4 0 0 5 3 4 0 
4 4 5 5 5 2 2 3 3 2 3 5 3 4 0 1 4 2 4 2 4 3 2 3 0 1 3 0 4 4 5 4 5 0 5 1 1 4 2 5 1 
4 5 0 0 3 0 3 1 3 0 5 1 0 1 3 3 5 3 4 4 5 0 4 1 2 1 5 5 4 4 3 5 1 3 0 5 2 5 1 0 0 
4 5 1 1 2 1 2 0 2 1 4 0 1 0 2 2 4 2 5 5 4 1 5 0 3 0 4 4 5 5 2 4 0 2 1 4 3 4 0 1 1 
4 5 2 3 0 3 5 2 3 5 0 0 0 2 1 5 1 1 1 1 0 2 3 1 2 4 3 5 3 3 4 4 2 4 5 4 0 0 4 0 2 
4 5 3 2 1 2 4 3 2 4 1 1 1 3 0 4 0 0 0 0 1 3 2 0 3 5 2 4 2 2 5 5 3 5 4 5 1 1 5 1 3 
4 5 4 5 5 5 1 2 0 2 4 5 5 1 4 3 0 4 3 1 1 1 3 2 2 2 3 3 0 5 5 1 0 0 1 0 4 1 0 4 3 
4 5 5 4 4 4 0 3 1 3 5 4 4 0 5 2 1 5 2 0 0 0 2 3 3 3 2 2 1 4 4 0 1 1 0 1 5 0 1 5 2 
5 0 0 3 2 5 2 5 4 4 2 1 4 0 5 1 5 1 2 4 3 0 3 1 0 1 3 5 0 3 5 0 3 0 3 3 3 3 5 2 0 
5 0 1 2 3 4 3 4 5 5 3 0 5 1 4 0 4 0 3 5 2 1 2 0 1 0 2 4 1 2 4 1 2 1 2 2 2 2 4 3 1 
5 0 2 4 0 2 1 0 1 5 5 3 4 5 0 3 1 4 3 2 2 4 3 1 4 5 1 1 2 4 2 0 5 5 0 1 0 3 3 0 4 
5 0 3 5 1 3 0 1 0 4 4 2 5 4 1 2 0 5 2 3 3 5 2 0 5 4 0 0 3 5 3 1 4 4 1 0 1 2 2 1 5 
5 0 4 1 4 0 3 1 3 2 0 1 2 2 2 1 2 5 5 1 0 0 0 4 1 5 4 4 5 2 1 0 5 1 4 3 4 1 1 1 4 
5 0 5 0 5 1 2 0 2 3 1 0 3 3 3 0 3 4 4 0 1 1 1 5 0 4 5 5 4 3 0 1 4 0 5 2 5 0 0 0 5 
5 1 0 2 4 2 5 3 5 0 2 0 3 5 5 3 2 3 1 3 5 3 0 0 4 2 0 2 3 1 0 4 2 4 3 5 4 2 3 4 5 
5 1 1 3 5 3 4 2 4 1 3 1 2 4 4 2 3 2 0 2 4 2 1 1 5 3 1 3 2 0 1 5 3 5 2 4 5 3 2 5 4 
5 1 2 5 5 0 2 4 5 2 4 3 1 0 1 4 3 3 4 3 1 4 5 2 1 5 5 4 2 1 4 3 1 3 5 1 1 1 0 3 2 
5 1 3 4 4 1 3 5 4 3 5 2 0 1 0 5 2 2 5 2 0 5 4 3 0 4 4 5 3 0 5 2 0 2 4 0 0 0 1 2 3 
5 1 4 0 0 4 1 5 0 0 1 5 5 2 1 1 2 2 4 2 3 1 2 4 3 1 3 3 2 4 1 2 4 3 1 5 3 5 3 4 5 
5 1 5 1 1 5 0 4 1 1 0 4 4 3 0 0 3 3 5 3 2 0 3 5 2 0 2 2 3 5 0 3 5 2 0 4 2 4 2 5 4 
5 2 0 5 5 1 1 3 3 4 1 4 0 4 4 5 0 0 0 4 2 3 4 1 5 0 0 2 2 2 2 3 2 1 3 2 3 3 4 5 2 
5 2 1 4 4 0 0 2 2 5 0 5 1 5 5 4 1 1 1 5 3 2 5 0 4 1 1 3 3 3 3 2 3 0 2 3 2 2 5 4 3 
5 2 2 0 2 0 4 4 0 3 5 5 3 3 2 2 4 3 0 3 0 4 4 3 5 2 3 1 0 1 3 4 5 3 3 0 1 4 4 2 3 
5 2 3 1 3 1 5 5 1 2 4 4 2 2 3 3 5 2 1 2 1 5 5 2 4 3 2 0 1 0 2 5 4 2 2 1 0 5 5 3 2 
5 2 4 3 1 2 0 0 2 0 5 2 1 1 2 1 4 4 3 4 1 3 1 2 2 3 4 3 0 1 4 5 0 5 5 2 3 4 4 3 0 
5 2 5 2 0 3 1 1 3 1 4 3 0 0 3 0 5 5 2 5 0 2 0 3 3 2 5 2 1 0 5 4 1 4 4 3 2 5 5 2 1 
5 3 0 0 3 4 2 2 1 4 0 3 0 0 2 3 1 3 3 1 4 4 2 2 2 4 0 1 5 5 0 2 1 5 3 4 5 5 1 5 0 
5 3 1 1 2 5 3 3 0 5 1 2 1 1 3 2 0 2 2 0 5 5 3 3 3 5 1 0 4 4 1 3 0 4 2 5 4 4 0 4 1 
5 3 2 2 1 1 4 5 4 0 0 4 3 5 1 0 3 1 5 0 3 5 1 4 2 3 1 2 4 2 0 4 5 5 2 1 1 2 3 1 2 
5 3 3 3 0 0 5 4 5 1 1 5 2 4 0 1 2 0 4 1 2 4 0 5 3 2 0 3 5 3 1 5 4 4 3 0 0 3 2 0 3 
5 3 4 4 3 3 5 3 0 3 0 5 4 4 4 4 5 5 1 0 4 0 1 1 1 1 3 5 0 4 0 1 0 3 3 2 0 1 5 1 1 
5 3 5 5 2 2 4 2 1 2 1 4 5 5 5 5 4 4 0 1 5 1 0 0 0 0 2 4 1 5 1 0 1 2 2 3 1 0 4 0 0 
5 4 0 0 0 5 0 1 2 2 3 0 2 4 1 4 2 4 5 5 3 4 1 2 5 5 2 1 3 2 5 5 0 3 1 5 4 3 0 3 0 
5 4 1 1 1 4 1 0 3 3 2 1 3 5 0 5 3 5 4 4 2 5 0 3 4 4 3 0 2 3 4 4 1 2 0 4 5 2 1 2 1 
5 4 2 3 3 5 2 1 0 5 5 3 3 5 4 5 0 5 5 4 0 3 0 5 2 0 4 1 4 5 3 2 2 4 1 1 4 0 3 0 4 
5 4 3 2 2 4 3 0 1 4 4 2 2 4 5 4 1 4 4 5 1 2 1 4 3 1 5 0 5 4 2 3 3 5 0 0 5 1 2 1 5 
5 4 4 5 3 2 5 1 4 1 1 1 5 3 2 0 5 1 0 5 1 0 4 5 0 2 4 1 3 3 3 3 3 1 5 0 1 5 4 4 4 
5 4 5 4 2 3 4 0 5 0 0 0 4 2 3 1 4 0 1 4 0 1 5 4 1 3 5 0 2 2 2 2 2 0 4 1 0 4 5 5 5 
5 5 0 1 4 3 2 4 4 5 3 3 2 2 5 2 1 0 2 0 3 1 4 5 4 0 4 0 0 0 5 1 1 3 3 5 0 0 4 0 3 
5 5 1 0 5 2 3 5 5 4 2 2 3 3 4 3 0 1 3 1 2 0 5 4 5 1 5 1 1 1 4 0 0 2 2 4 1 1 5 1 2 
5 5 2 5 4 5 1 2 1 0 3 0 4 3 4 4 5 0 4 3 3 5 4 3 3 1 0 5 5 1 0 5 5 2 5 3 3 0 2 3 1 
5 5 3 4 5 4 0 3 0 1 2 1 5 2 5 5 4 1 5 2 2 4 5 2 2 0 1 4 4 0 1 4 4 3 4 2 2 1 3 2 0 
5 5 4 2 0 1 2 2 3 5 3 4 1 1 0 5 3 5 1 2 5 0 3 4 1 3 5 0 0 2 3 5 3 1 3 0 5 3 1 4 2 
5 5 5 3 1 0 3 3 2 4 2 5 0 0 1 4 2 4 0 3 4 1 2 5 0 2 4 1 1 3 2 4 2 0 2 1 4 2 0 5 3 
0 3 4 0 5 5 1 0 2 5 3 3 2 0 4 0 4 5 1 3 3 0 0 1 4 3 2 2 2 2 0 0 4 3 1 3 1 2 5 5 0 
0 4 5 0 0 1 1 1 4 3 2 2 4 1 5 2 0 4 0 2 4 3 1 2 5 3 0 5 5 5 1 3 3 1 3 5 1 0 5 3 4 
0 4 4 1 1 0 0 0 5 2 3 3 5 4 3 3 1 5 2 3 5 2 2 1 1 5 4 5 4 5 5 2 2 0 0 4 0 5 1 2 3 
0 3 5 1 4 4 0 1 3 4 2 2 3 3 0 1 5 0 5 4 5 5 2 4 0 0 2 5 1 4 1 1 1 0 5 0 2 3 4 4 4 
4 5 0 2 5 5 5 0 1 1 0 3 0 2 1 0 2 2 2 4 1 5 1 3 2 1 1 5 2 1 3 1 0 5 0 3 4 0 4 5 5 
3 4 2 2 2 1 4 3 3 3 3 3 1 0 4 2 1 4 5 4 1 1 1 4 4 2 1 2 3 4 4 5 0 0 0 2 0 3 2 4 5 
4 1 4 2 3 2 2 2 5 4 0 4 5 0 5 1 4 3 5 2 1 3 4 1 3 1 0 2 3 4 3 1 5 0 2 5 0 0 0 3 4 
2 0 5 2 2 3 1 2 0 2 0 5 4 3 1 3 0 1 2 5 0 4 3 5 5 0 2 5 5 4 4 4 1 0 4 4 1 3 3 1 3 
4 5 1 3 4 4 4 1 0 0 1 2 1 4 0 0 3 3 3 5 2 2 0 1 5 2 0 4 0 0 0 0 4 4 1 1 3 5 5 2 5 
3 4 3 3 1 4 5 4 2 5 2 2 1 3 1 3 1 2 1 2 0 0 4 5 5 0 5 4 4 3 5 2 5 2 1 3 4 0 4 5 0 
2 0 4 3 3 0 0 2 2 0 1 4 2 1 5 2 2 5 0 4 2 5 3 4 4 4 3 4 4 5 2 1 1 5 5 5 5 1 3 0 2 
4 1 5 3 2 3 3 3 4 5 1 5 4 1 4 1 3 2 4 5 1 4 5 0 2 4 3 0 3 2 4 0 4 1 4 0 2 1 1 0 2 
2 3 1 4 1 3 5 5 5 1 4 1 1 1 3 1 5 0 3 3 3 3 2 5 0 5 4 3 0 1 0 0 5 1 2 2 0 0 0 2 5 
0 1 2 4 4 3 5 4 3 0 2 1 5 4 3 4 2 5 3 0 4 4 2 5 3 0 0 2 1 5 4 3 0 5 1 2 3 4 3 0 3 
0 0 3 4 3 4 2 5 2 5 0 1 3 0 1 2 0 3 5 0 4 2 2 0 0 5 5 0 0 2 1 1 2 2 4 5 5 4 4 1 2 
1 2 3 4 0 4 1 2 4 2 5 4 5 4 2 0 3 4 0 5 2 2 0 2 1 4 5 1 3 1 3 1 0 0 0 4 2 2 3 5 1 
3 5 4 4 4 2 2 4 1 1 5 0 5 5 2 4 3 1 4 0 3 3 3 0 5 4 3 4 1 4 1 2 3 4 2 0 4 1 0 0 2 
2 3 0 5 0 2 4 5 4 0 5 0 0 2 2 5 4 0 2 1 2 0 5 2 3 4 4 3 1 1 5 0 2 4 3 3 5 2 2 1 4 
0 0 2 5 2 5 3 4 3 4 1 0 2 1 0 0 1 2 4 1 5 3 3 1 2 3 1 3 1 3 5 3 5 3 5 4 3 5 5 1 3 
1 2 2 5 1 5 0 3 5 3 1 5 1 5 2 1 2 3 4 2 3 0 1 0 1 5 4 2 2 0 2 1 3 1 1 0 3 4 5 0 0 
0 1 3 5 5 2 4 0 2 1 0 5 4 5 2 5 5 4 1 1 2 0 3 3 4 2 1 2 4 1 1 2 1 4 0 1 3 5 0 1 4 
3 5 5 5 5 3 3 5 0 1 1 0 0 5 2 2 2 2 1 4 0 5 2 4 1 3 2 1 5 1 5 0 3 3 5 2 2 1 2 4 1 
4 4 2 0 0 5 2 5 4 3 4 1 5 5 3 4 4 4 2 1 2 3 1 0 2 5 2 4 5 0 3 3 0 0 2 3 2 4 1 2 2 
4 2 3 0 1 4 3 5 1 2 3 5 1 5 0 3 0 4 5 0 3 5 0 4 0 0 3 3 3 5 5 3 1 4 3 2 3 5 4 2 2 
5 0 3 0 4 5 4 3 0 2 5 3 4 2 0 0 0 2 1 5 4 4 4 2 1 1 4 2 5 2 2 3 4 1 5 5 5 2 0 4 3 
1 4 4 0 2 2 3 0 0 3 5 1 3 2 1 3 1 0 0 0 1 2 5 3 2 5 2 1 0 3 1 5 4 1 2 4 3 0 2 3 0 
1 3 5 0 3 2 5 3 2 4 3 0 2 1 3 5 0 1 4 2 0 2 4 4 3 2 1 1 2 5 0 1 4 2 3 4 4 3 3 2 5 
4 4 2 1 0 4 3 3 1 4 0 0 4 1 4 0 2 5 0 4 3 2 0 2 4 1 4 5 0 2 1 4 3 2 4 1 1 5 3 3 5 
5 0 2 1 5 4 5 2 2 3 4 4 5 2 0 4 1 0 0 4 0 0 1 3 2 5 3 0 4 0 0 4 2 1 5 5 4 3 2 3 5 
4 5 3 1 1 3 4 0 3 4 5 5 0 5 5 3 2 1 4 2 2 1 1 1 1 0 0 2 0 5 0 4 4 5 5 3 0 1 1 3 4 
1 4 4 1 3 3 0 2 1 5 2 2 0 5 2 0 2 0 4 0 5 4 0 3 4 2 5 4 4 4 5 3 3 0 3 1 3 3 0 3 1 
1 1 5 1 4 0 3 4 5 3 5 3 4 0 2 0 4 1 3 1 5 5 1 1 4 2 3 3 2 5 2 0 3 0 2 0 4 4 4 4 1 
3 0 3 2 4 0 5 5 1 1 4 0 4 4 3 5 3 3 0 1 0 1 4 4 0 1 3 3 0 5 2 5 2 5 0 1 1 0 1 1 1 
3 0 2 3 5 1 2 3 5 4 0 2 1 2 4 3 4 1 1 5 3 4 2 5 3 2 3 4 4 0 0 5 0 4 0 0 5 4 1 5 1 
5 0 0 4 1 0 5 1 5 3 3 2 0 0 1 5 4 3 1 0 5 2 5 5 3 4 2 3 2 1 1 4 5 2 5 2 2 5 2 4 2 
1 3 2 4 2 5 2 4 5 0 4 4 2 4 5 2 5 5 2 5 0 4 5 3 5 4 0 3 4 2 0 4 1 1 1 3 3 2 1 4 4 
2 2 3 4 2 2 5 1 0 5 2 3 0 1 2 1 1 1 5 1 4 1 0 0 5 1 2 3 5 4 0 2 5 3 4 1 5 3 1 3 1 
3 3 5 4 0 1 5 2 1 4 2 1 5 0 4 4 3 1 1 3 1 5 0 3 0 0 5 1 2 3 3 2 1 3 4 5 3 4 2 1 5 
5 0 1 5 0 1 4 1 4 2 2 5 3 0 3 4 5 3 5 2 2 3 2 1 2 3 2 0 3 3 4 0 0 5 1 3 5 0 3 0 3 
2 2 2 5 3 2 0 4 3 2 0 2 5 2 5 3 0 5 1 0 1 0 0 1 0 3 1 5 2 0 5 5 1 2 1 4 5 3 4 4 4 
1 3 3 5 3 4 4 5 3 4 3 2 4 1 5 1 3 4 1 3 2 3 3 0 2 1 0 1 2 0 4 5 1 0 5 2 5 1 3 2 4 
3 1 4 5 4 0 4 2 3 5 4 2 3 3 3 5 2 0 3 4 2 5 5 2 5 3 0 5 0 2 3 3 5 3 0 4 4 2 0 1 0 
1 2 0 2 0 5 4 1 1 0 5 4 1 5 4 2 0 2 4 1 0 2 5 5 1 1 1 4 0 4 0 3 5 4 0 3 4 2 0 3 5 
2 2 5 3 0 0 0 0 5 2 1 4 5 3 1 0 1 4 5 3 3 1 5 0 4 0 1 0 1 1 4 2 3 5 3 5 1 1 1 2 1 
2 2 4 2 1 1 1 4 2 3 2 0 0 4 0 1 1 3 4 5 2 4 4 4 3 1 5 0 3 0 5 1 2 3 3 1 2 2 5 3 0 
1 2 1 3 1 5 5 0 0 4 4 4 4 0 0 1 3 5 0 2 4 3 4 3 0 2 1 4 3 1 1 2 0 2 4 2 2 1 2 3 2 
4 3 4 5 1 0 0 3 3 0 0 0 4 3 4 5 3 5 3 2 0 4 1 5 5 5 5 0 3 3 2 5 0 1 2 2 0 2 4 0 3 
2 2 5 0 2 1 2 1 4 2 4 1 1 4 0 2 2 3 3 1 1 0 2 2 3 0 3 2 4 3 4 2 2 5 0 1 0 1 4 4 0 
2 2 1 2 2 0 2 4 4 1 0 0 3 2 3 1 2 4 2 4 4 4 1 1 1 3 0 1 2 4 5 1 2 4 1 0 2 5 5 2 2 
3 4 4 3 2 1 2 2 0 2 1 5 0 3 0 4 5 0 2 1 0 1 5 4 2 3 4 3 3 0 4 4 1 3 0 5 2 4 3 1 4 
5 5 1 5 2 1 5 0 5 1 5 2 2 1 5 4 3 2 2 3 0 4 4 0 2 2 3 2 0 4 1 1 5 0 5 3 1 2 1 1 1 
3 4 5 2 3 0 3 3 0 2 4 0 5 2 0 4 0 2 3 3 3 0 3 3 4 5 5 2 1 2 0 4 4 4 1 2 0 1 2 0 1 
3 2 0 3 3 1 3 5 2 1 1 3 2 5 1 5 3 3 3 5 5 0 0 0 3 2 1 0 1 1 5 4 5 5 1 4 5 0 0 5 5 
2 5 0 4 3 3 1 4 4 4 1 2 2 0 4 0 4 2 4 3 4 5 3 2 3 0 2 1 0 2 3 0 2 4 3 4 5 1 1 2 5 
0 0 1 0 4 2 1 1 1 2 4 4 2 3 3 0 4 3 0 4 5 4 3 0 0 2 4 3 5 0 3 0 2 2 4 2 3 1 0 5 0 
2 2 1 1 4 5 2 5 2 0 2 5 3 3 5 0 4 2 0 0 1 5 5 5 1 2 0 1 5 2 4 5 0 3 0 0 2 0 5 0 1 
0 1 4 3 4 4 5 0 4 1 0 4 1 0 3 3 5 2 4 4 4 0 1 2 0 5 1 2 1 4 4 5 5 5 5 1 1 4 3 0 3 
2 1 0 0 5 4 0 4 4 0 5 5 3 1 4 1 3 1 5 5 5 2 4 5 4 5 0 0 5 0 2 2 2 5 1 1 2 0 2 1 4 
0 0 0 1 5 3 1 0 5 1 0 4 2 3 2 1 5 4 3 2 2 3 4 4 1 4 1 4 0 5 5 4 3 4 1 5 0 3 2 5 2 
0 1 5 2 5 0 4 1 1 5 1 0 0 1 0 2 4 1 1 5 4 0 3 2 2 5 4 5 3 0 5 3 3 4 2 2 4 3 5 0 5 
1 5 3 0 0 5 3 2 5 5 1 1 4 4 5 3 4 0 5 2 4 1 0 3 0 4 1 0 5 3 2 0 0 4 1 1 4 5 5 1 2 
4 4 4 5 0 3 1 1 5 4 5 1 4 0 1 0 0 4 4 2 3 2 2 5 5 2 1 3 4 0 2 2 1 2 5 3 0 4 1 0 3 
4 4 5 4 1 2 0 4 4 5 4 3 5 0 5 1 0 5 0 4 2 5 5 4 3 1 4 1 1 1 0 3 4 1 0 2 1 5 0 5 0 
0 4 0 2 4 5 3 2 0 1 1 1 3 3 2 5 1 4 4 0 4 3 1 5 4 3 2 5 2 2 3 1 0 3 4 3 1 4 5 2 4 
4 2 2 0 5 3 4 0 0 5 2 2 0 4 1 1 0 5 3 4 5 1 3 5 4 4 5 2 3 4 0 5 3 5 2 5 2 4 4 2 0 
0 4 1 3 5 1 2 5 1 0 4 1 0 4 2 1 0 5 5 1 3 3 4 1 4 5 5 5 1 4 4 1 1 1 3 0 4 5 2 3 3 
5 0 4 1 0 2 4 4 0 3 0 4 1 4 5 3 2 1 2 1 1 3 4 0 5 1 2 5 4 1 2 2 0 0 3 3 2 0 3 5 5 
2 5 5 1 0 2 2 1 0 3 5 1 3 2 3 1 3 3 4 3 0 5 0 2 5 3 1 3 3 5 5 4 4 0 0 2 1 3 5 5 3 
5 5 2 0 1 3 2 3 3 1 1 0 3 2 2 3 0 2 3 5 0 0 0 0 4 4 1 4 4 3 1 3 3 1 0 5 2 4 4 2 5 
1 5 4 4 1 4 1 3 5 0 0 1 5 1 0 4 1 2 5 4 5 1 5 1 4 0 3 1 0 1 5 5 3 3 4 3 5 4 4 0 2 
3 0 5 5 1 2 2 5 5 5 3 1 2 3 0 1 3 2 5 0 1 4 1 1 1 0 0 4 1 5 2 0 4 2 3 0 3 2 3 3 4 
0 5 0 4 2 1 4 3 2 2 4 5 5 5 3 2 5 5 3 2 5 2 2 0 5 4 3 5 2 1 0 3 1 1 4 1 4 2 4 3 0 
2 4 1 0 2 0 0 5 3 5 1 3 0 2 1 0 3 1 5 3 2 3 2 3 5 0 4 4 5 3 1 1 3 3 2 1 0 4 0 4 3 
3 5 3 4 2 4 1 5 5 2 2 3 1 0 4 5 2 0 0 0 0 3 3 1 1 5 1 2 5 4 3 1 4 1 4 4 4 3 1 0 5 
5 3 4 5 2 3 0 0 4 3 3 3 3 0 0 2 5 1 4 1 1 5 2 2 5 4 5 2 1 2 2 4 5 3 1 2 4 1 3 2 3 
0 4 0 5 3 0 5 2 4 4 2 4 1 4 0 3 4 4 5 5 3 1 3 0 1 3 4 5 1 5 1 5 4 5 4 1 5 0 0 2 1 
3 5 1 5 3 5 1 5 2 4 0 4 0 5 3 2 1 0 2 3 1 4 0 4 5 1 4 4 3 2 4 0 1 4 3 5 0 3 5 0 4 
5 5 2 4 3 0 0 0 1 4 4 0 1 4 2 0 2 3 5 2 5 3 1 3 0 4 0 1 1 5 5 0 4 3 2 5 3 2 5 4 2 
0 2 4 0 3 1 4 4 5 0 5 0 4 3 2 5 1 3 5 1 1 1 0 2 1 5 2 4 4 4 1 0 5 1 4 2 1 5 5 5 2 
4 3 1 1 4 2 1 2 4 1 3 3 3 2 1 5 5 3 0 3 4 4 4 4 2 3 5 5 4 1 1 2 2 4 2 5 5 4 5 4 3 
1 3 2 2 4 5 1 1 5 2 0 2 0 1 1 3 1 0 3 4 3 1 1 0 5 4 0 0 5 3 4 2 2 2 4 4 0 3 0 2 4 
5 2 3 3 4 4 2 4 3 3 3 1 5 5 1 2 5 4 3 5 1 1 2 5 2 3 0 2 0 4 2 0 3 4 5 4 4 2 0 0 1 
5 3 3 4 4 2 2 1 3 0 1 3 4 3 3 2 3 5 1 1 3 2 2 2 0 5 3 3 3 1 4 0 3 0 0 0 3 0 3 5 2 
5 3 0 2 5 3 3 5 2 3 5 0 4 3 4 4 1 2 5 3 5 1 5 1 0 2 1 3 4 0 3 3 1 5 3 0 3 1 0 0 0 
1 3 2 3 5 4 0 0 4 3 1 0 2 0 2 4 1 0 2 3 2 2 0 4 5 3 3 0 3 4 0 5 5 1 5 2 1 5 1 3 5 
3 3 3 4 5 1 0 1 4 5 0 3 4 4 5 3 5 2 0 5 1 1 3 5 1 2 2 4 2 2 3 4 2 5 3 1 0 5 2 4 2 
3 3 0 1 2 1 3 2 3 0 3 1 5 2 5 0 0 3 2 2 4 5 5 0 1 4 3 4 5 5 0 2 2 0 2 0 1 0 1 3 3 
5 1 5 1 3 1 5 3 3 5 5 1 1 3 1 1 1 0 2 5 3 2 3 2 2 0 2 3 5 3 3 1 4 2 1 0 5 1 2 0 2 
5 4 5 3 4 0 1 4 4 0 4 2 0 1 5 5 5 3 1 2 4 2 0 0 5 0 4 4 2 2 2 5 4 0 1 4 1 1 3 1 1 
5 4 4 4 5 5 5 0 3 0 4 5 2 0 2 3 4 1 2 0 3 1 3 3 4 1 5 4 5 0 3 5 2 4 2 4 0 3 4 4 0 
4 2 0 2 0 1 3 4 5 5 2 5 3 2 2 4 5 4 4 1 5 4 4 1 0 1 1 2 0 3 0 0 0 1 2 5 3 1 1 5 1 
4 0 1 3 2 2 5 1 2 3 1 5 5 4 0 2 1 4 1 3 0 3 5 3 1 0 0 5 1 2 2 5 1 4 2 3 2 5 5 4 3 
5 1 5 4 2 0 5 1 2 4 3 4 2 5 3 1 0 5 1 0 2 0 1 1 4 4 4 0 5 4 3 4 0 0 1 3 3 5 4 1 1 
4 0 5 5 3 3 4 5 3 0 2 5 1 2 4 0 4 0 1 3 1 2 4 1 3 5 3 1 5 5 5 3 3 2 4 1 0 2 3 1 0 
3 3 1 5 3 0 1 1 0 1 3 5 0 3 5 0 2 5 4 0 3 2 3 4 0 1 0 1 4 4 1 2 2 1 1 1 5 4 1 2 0 
2 4 4 5 3 4 5 4 1 2 0 3 2 0 1 5 2 4 0 1 2 2 5 3 3 4 5 0 2 3 0 0 2 0 3 5 4 0 4 3 4 
2 0 0 2 4 0 4 3 1 1 3 4 0 0 3 4 3 1 2 2 5 1 2 4 2 1 5 5 1 3 5 4 0 2 3 0 1 5 4 4 4 
2 0 0 1 5 2 4 3 4 3 1 2 5 3 4 2 5 5 3 0 2 1 3 3 1 1 0 3 5 5 4 2 0 3 5 4 1 2 2 5 2 
1 1 1 0 5 5 4 5 3 1 0 4 5 1 2 3 2 5 4 3 5 2 4 2 1 0 3 1 3 0 2 4 0 0 0 2 5 0 5 1 5 
3 1 1 1 5 0 2 2 4 3 5 5 4 4 1 5 1 0 5 0 4 0 4 0 3 1 2 1 2 2 5 3 1 0 1 4 3 1 3 4 5 
3 5 3 0 4 1 3 3 0 4 0 3 2 5 4 1 5 0 0 4 3 4 1 1 3 4 3 4 3 1 2 2 5 5 4 4 2 2 5 2 4 
4 4 0 3 4 1 0 0 3 2 2 0 2 1 0 3 4 4 4 2 3 5 4 5 2 2 0 1 2 1 1 1 3 1 1 4 1 5 1 3 2 
1 1 5 2 0 4 4 0 2 5 4 3 5 5 0 5 4 3 4 0 5 2 5 3 5 3 3 3 4 2 3 1 4 2 3 0 2 0 3 5 3 
5 5 5 5 4 4 0 5 4 1 3 3 1 4 3 1 0 2 3 2 0 1 5 0 0 5 5 5 4 0 4 1 3 2 0 4 4 2 5 4 2 
2 1 3 5 0 5 1 2 1 1 2 2 1 2 0 2 4 1 3 4 5 4 4 4 1 4 4 0 1 5 3 4 1 1 2 1 2 5 2 0 3 
0 5 1 5 1 0 4 3 0 5 3 3 1 5 1 3 5 5 1 5 4 5 5 4 2 0 1 1 0 0 4 2 2 2 4 3 1 3 4 2 5 
3 2 3 0 3 0 2 3 5 0 0 5 2 3 3 4 2 2 2 3 1 3 0 5 4 5 4 1 2 0 0 3 1 2 5 3 1 1 1 5 0 
4 0 2 2 4 0 1 2 1 3 1 1 3 0 5 3 4 2 0 4 0 0 5 2 0 3 5 3 3 3 1 5 4 4 5 0 3 3 2 1 4 
4 5 0 0 1 2 4 2 2 1 5 0 2 0 5 2 3 4 0 1 5 3 5 4 2 5 2 0 2 4 4 3 4 3 1 1 5 3 4 2 3 
3 0 1 4 0 3 3 0 2 2 0 1 5 2 5 5 0 2 4 1 0 5 1 5 2 0 0 2 3 0 5 3 3 5 4 3 3 3 5 4 1 
1 0 5 0 1 3 3 4 1 4 1 4 1 2 3 4 3 0 3 0 4 2 5 2 5 2 5 0 0 0 1 5 1 0 0 2 2 3 3 4 1 
4 2 1 4 4 3 1 1 2 3 3 2 4 2 3 4 0 4 5 1 2 4 2 1 3 2 0 4 0 3 4 2 5 1 5 5 5 0 2 2 5 
2 1 2 4 1 4 4 2 0 0 4 1 0 0 4 1 1 4 2 4 5 0 0 0 0 5 2 4 1 2 5 2 0 4 3 4 0 3 1 1 3 
1 0 0 1 2 4 0 5 2 1 0 5 0 3 4 3 3 4 1 5 4 0 2 3 2 4 4 3 2 5 3 0 5 1 0 5 4 1 2 3 3 
4 3 1 2 5 4 2 3 3 5 2 5 2 4 1 3 4 0 5 1 0 0 0 2 1 3 1 5 5 5 0 4 0 4 2 0 2 4 0 3 3 
3 4 4 1 1 5 3 2 0 1 5 2 4 1 5 5 2 1 1 4 1 3 2 1 5 4 5 0 3 3 0 3 4 3 3 1 3 1 2 5 0 
5 3 5 2 2 5 0 4 5 5 2 3 1 1 2 3 0 4 0 3 3 2 2 1 4 0 3 5 3 4 2 4 1 4 4 0 0 0 2 1 0 
3 5 4 0 5 0 2 0 1 4 0 4 3 3 0 2 0 3 2 0 5 1 3 1 3 2 2 3 2 1 0 3 5 1 5 1 0 2 3 0 4 
1 1 5 2 5 1 5 4 0 0 3 3 3 3 5 4 5 4 0 5 4 1 3 4 0 5 3 0 3 5 1 1 3 2 0 3 4 4 0 3 0 
1 5 1 4 2 2 0 4 1 0 2 0 3 0 1 2 5 3 1 4 1 4 3 5 3 1 2 0 5 3 3 5 3 5 4 0 4 4 5 3 1 
0 0 5 1 0 3 2 5 2 1 5 0 1 1 4 4 1 3 2 4 2 5 1 5 0 3 0 5 1 0 1 5 5 2 2 5 4 2 4 5 2 
1 1 3 4 5 3 1 4 5 5 1 0 5 3 0 3 5 5 1 1 5 3 0 3 3 3 5 4 1 4 2 2 2 0 1 2 5 4 1 0 0 
1 4 0 5 3 3 2 1 3 5 4 2 3 0 0 0 4 3 0 2 0 1 1 2 4 1 1 0 2 3 4 1 5 3 3 3 2 3 0 1 5 
4 4 2 5 5 3 5 5 4 4 3 2 3 1 3 2 2 3 5 4 4 5 0 3 4 5 1 3 0 1 2 2 4 1 4 3 3 0 0 0 2 
3 2 5 0 0 4 5 3 0 1 4 2 4 5 4 3 3 4 2 4 3 5 4 1 2 0 4 5 5 2 3 2 3 0 5 0 4 5 5 1 0 
2 1 0 5 5 1 3 2 2 2 2 1 2 5 2 0 0 2 3 5 4 4 3 3 0 1 5 3 1 4 2 5 5 0 3 5 0 0 1 1 2 
4 1 0 3 4 5 5 1 3 4 4 4 4 2 2 2 5 1 3 3 2 1 5 5 0 4 2 1 4 3 5 1 5 5 3 2 5 2 0 1 3 
2 3 2 3 3 5 3 3 4 2 5 4 3 0 3 1 4 5 1 1 3 2 4 4 5 2 0 0 4 5 1 0 0 5 0 5 0 2 0 2 2 
5 2 2 3 5 1 3 2 1 3 2 3 5 3 5 1 3 5 2 0 0 5 2 2 5 1 2 4 0 3 3 3 2 1 1 4 2 5 0 3 4 
0 5 2 0 0 2 5 1 3 4 5 3 1 4 2 4 3 2 1 0 4 5 1 0 4 4 4 2 1 1 1 5 2 3 3 0 0 2 1 4 4 
1 4 3 0 4 2 0 2 4 2 0 1 4 1 3 0 5 2 3 3 1 5 2 4 3 4 1 2 2 4 5 4 0 3 5 3 0 4 3 2 4 
3 2 5 2 3 2 5 1 1 3 0 5 3 2 1 2 0 0 0 2 5 5 2 0 4 1 3 4 4 1 4 1 0 3 1 2 5 4 1 5 3 
5 0 4 0 4 3 5 0 5 2 3 2 1 5 2 2 1 1 0 0 4 3 5 4 3 3 3 2 5 5 3 1 1 0 0 3 3 1 2 5 5 
0 2 4 4 3 3 3 5 0 4 4 2 0 3 1 5 3 2 0 1 0 2 4 0 4 3 2 2 4 2 0 3 2 4 5 0 4 1 4 1 1 
5 5 4 5 3 3 3 1 1 0 1 4 3 4 1 1 1 4 3 3 0 4 4 3 2 5 1 2 5 0 2 2 5 3 3 3 5 0 5 2 1 
0 2 0 3 0 4 1 2 3 3 0 3 2 1 3 0 1 0 5 2 1 2 1 5 0 2 4 1 2 5 5 0 4 2 2 0 3 4 2 2 1 
0 1 1 1 2 4 2 4 5 2 1 5 3 1 3 0 2 1 4 4 0 2 0 3 3 3 3 4 4 1 3 4 4 2 2 2 0 2 4 4 5 
0 3 4 0 2 4 1 3 5 0 2 4 4 2 1 0 3 5 4 5 2 3 1 5 1 2 2 5 0 5 4 3 0 4 4 1 1 1 4 1 3 
0 0 1 1 3 5 0 4 3 1 4 2 4 0 4 4 0 1 4 5 4 3 0 5 5 5 0 3 1 0 0 0 2 3 0 4 2 3 3 5 2 
5 2 3 2 5 0 0 1 2 3 2 0 1 1 4 5 5 5 3 0 3 4 4 2 3 2 1 5 1 5 1 2 3 0 0 4 5 5 0 3 4 
4 0 1 3 3 0 2 0 3 0 5 3 5 5 0 1 5 0 2 2 4 0 2 4 5 2 4 2 3 3 1 4 4 5 0 3 1 0 4 3 0 
2 1 4 1 2 2 1 0 3 4 3 1 0 4 1 2 4 2 2 2 1 3 0 4 0 2 0 1 0 1 3 4 5 5 0 0 4 1 1 2 0 
2 1 3 0 0 4 3 3 5 3 3 1 0 2 3 5 0 5 0 1 1 0 2 5 1 1 3 0 1 1 0 3 1 0 1 5 2 2 5 5 5 
2 4 2 2 4 1 1 1 2 1 5 5 5 5 1 2 2 4 4 3 2 0 5 2 4 3 4 3 5 4 5 5 5 1 2 4 3 4 3 5 2 
5 4 1 2 1 1 0 5 0 2 3 2 4 2 5 5 2 0 3 1 5 2 0 1 2 1 2 4 0 5 4 4 0 4 3 1 4 4 0 0 5 
0 2 2 3 2 5 0 5 0 3 3 4 0 2 4 0 4 1 4 0 4 0 1 2 3 4 5 0 2 5 4 1 1 5 2 3 1 5 0 1 1 
5 2 5 4 0 5 3 4 4 0 3 3 2 2 1 5 4 5 1 5 3 5 3 5 0 5 0 3 0 3 0 1 1 5 4 1 1 4 1 4 5 
2 4 2 5 2 5 4 0 1 2 1 0 5 4 2 4 3 0 5 0 2 4 2 5 2 5 1 1 0 4 0 2 3 2 5 5 4 0 4 1 3 
3 5 3 3 1 4 0 2 1 4 4 3 4 5 2 5 0 3 1 4 5 2 4 2 4 3 1 5 0 4 0 0 0 0 2 2 5 2 3 4 3 
0 5 3 1 1 2 3 0 1 5 4 0 0 4 4 1 0 1 3 3 3 0 1 2 1 2 2 0 4 2 2 4 4 2 4 3 2 0 0 0 0 
4 4 2 4 0 0 4 4 0 1 1 1 2 3 4 2 2 3 1 2 1 1 5 0 3 0 4 2 3 2 4 1 5 2 2 2 4 3 5 0 4 
3 2 1 1 4 2 4 0 5 4 3 0 1 1 0 5 1 5 2 5 5 0 2 3 5 5 3 1 5 4 2 3 2 2 3 3 4 0 0 4 1 
5 4 0 4 5 4 4 1 4 1 5 5 1 2 3 3 1 5 3 3 1 3 3 3 5 0 3 5 5 2 5 0 5 5 1 2 2 2 4 3 1 
0 5 0 0 1 1 5 5 2 0 1 2 5 2 4 2 1 1 0 5 0 4 3 0 0 2 5 3 0 3 2 4 4 3 0 2 5 5 5 3 0 
1 5 1 4 0 5 5 3 4 3 1 4 0 1 4 3 5 2 0 5 2 3 2 1 4 2 2 5 1 0 5 3 1 3 2 0 1 2 3 5 2 
2 1 2 0 4 3 0 3 5 0 4 2 5 0 5 5 2 2 5 1 2 0 1 4 2 3 1 1 0 1 3 5 4 4 4 5 1 2 2 3 0 
4 0 2 1 5 5 1 4 2 0 0 0 3 5 3 1 3 2 5 2 2 1 4 2 2 4 4 3 4 3 3 0 2 3 3 4 1 1 4 4 1 
3 5 4 5 2 4 2 5 3 5 4 1 4 4 2 4 2 4 0 4 5 3 5 0 1 1 0 0 3 0 1 0 5 2 1 1 0 5 2 3 1 
0 2 5 4 1 4 5 0 1 4 3 5 5 3 5 0 2 3 1 2 0 4 5 1 3 4 4 5 5 3 1 3 5 1 3 2 2 4 1 1 2 
4 5 3 2 3 1 1 2 4 0 3 2 3 4 2 3 2 5 2 5 0 5 1 5 3 3 0 3 1 0 1 5 0 0 4 5 0 1 4 0 0 
1 5 1 2 4 2 2 0 2 2 4 5 2 2 4 3 2 3 5 5 3 3 0 4 1 5 3 5 2 3 3 4 2 0 5 1 3 3 1 1 4 
1 5 4 3 2 5 4 4 2 4 2 2 5 2 3 5 3 1 1 1 3 5 0 3 1 3 1 1 4 1 2 0 2 5 5 3 0 5 3 2 4 
4 5 1 3 3 0 5 5 5 2 0 1 2 5 5 4 4 5 1 4 5 1 1 2 5 5 2 1 2 5 4 4 3 1 3 5 3 1 3 0 5 
1 1 0 4 0 2 0 1 2 3 1 0 4 4 0 5 4 0 2 5 5 5 2 5 1 0 5 2 0 0 4 5 4 1 5 4 5 1 1 4 0 
2 1 3 0 1 5 2 0 4 1 2 0 0 1 2 0 1 0 1 2 3 2 3 4 3 0 3 1 4 2 4 3 1 2 3 5 4 1 0 5 4 
4 1 0 0 3 1 4 3 1 5 0 4 4 5 0 4 2 1 5 0 0 3 5 1 0 4 4 0 4 1 2 5 3 3 5 4 3 1 2 3 4 
5 2 1 1 4 1 5 4 5 3 0 4 3 0 4 0 0 4 4 3 1 0 3 0 5 1 5 3 3 4 5 4 2 1 0 1 0 1 4 0 3 
3 3 0 0 0 2 1 4 2 5 1 4 3 0 2 1 5 0 3 5 4 1 1 0 2 5 5 5 4 5 5 1 0 4 5 2 3 5 2 2 4 
5 2 3 1 3 5 1 2 0 2 0 0 1 0 5 5 5 1 4 3 0 1 3 4 0 2 4 4 2 0 0 2 0 5 1 4 3 5 2 0 3 
5 3 5 4 2 1 1 1 3 2 5 4 3 5 2 3 3 2 4 4 1 3 4 3 1 5 1 3 1 3 0 0 0 5 4 0 2 5 0 5 5 
1 2 1 4 4 3 4 5 4 2 1 3 3 4 5 4 1 1 1 0 0 3 1 3 2 2 2 2 2 0 1 0 4 1 0 1 2 3 0 3 3 
2 4 3 4 3 0 4 3 5 2 1 2 3 5 1 4 1 4 2 1 4 5 0 1 5 4 4 5 3 5 1 0 4 3 5 3 2 4 3 2 5 
1 1 0 3 0 1 2 3 1 1 5 5 0 0 5 2 0 3 5 3 3 4 0 2 4 5 5 4 2 5 2 2 3 5 5 0 5 0 4 4 1 
1 0 4 5 5 1 3 0 4 4 4 0 0 0 3 3 5 5 0 5 2 1 3 0 0 0 1 2 3 1 3 1 4 0 2 1 3 4 4 1 3 
3 5 1 3 0 3 0 4 3 0 5 5 4 3 4 3 2 2 2 1 2 4 2 1 4 1 5 2 5 2 2 1 5 4 0 2 5 5 0 2 1 
0 3 2 2 2 3 5 4 4 5 3 0 5 5 1 0 0 2 3 3 5 3 5 1 0 1 5 4 2 0 0 0 3 1 1 5 1 0 3 5 4 
0 3 1 0 2 5 0 2 5 4 5 3 1 5 0 4 2 2 0 4 1 2 0 5 3 0 5 0 4 3 5 2 0 1 0 3 5 3 1 3 4 
5 4 1 1 1 3 2 2 2 0 2 3 0 1 0 2 4 2 4 1 5 0 4 0 3 1 0 2 3 5 4 0 4 4 4 5 5 5 5 5 2 
2 5 2 3 0 1 2 4 0 1 0 1 1 3 2 0 5 4 3 0 2 2 4 4 1 5 2 2 1 2 2 5 4 0 4 0 3 3 2 1 3 
3 2 2 4 2 2 2 3 1 4 5 4 2 1 1 4 4 0 3 2 2 1 3 2 2 1 3 5 5 2 3 5 3 1 0 5 3 0 2 2 1 
1 5 5 2 1 4 3 1 3 3 0 4 1 3 3 5 5 1 2 0 3 4 0 0 2 3 0 1 3 1 5 2 1 2 2 2 4 4 2 0 5 
0 2 0 5 2 1 3 1 1 5 0 3 5 3 0 5 0 5 5 4 1 2 5 0 4 3 2 2 5 0 0 4 0 5 3 5 4 3 1 5 0 
5 3 4 1 3 1 4 0 0 4 1 5 0 2 0 3 3 3 0 3 5 4 1 5 4 1 1 4 5 2 5 3 2 2 1 0 0 2 3 3 5 
3 4 2 1 1 0 0 4 4 3 2 0 4 5 3 2 4 4 1 1 1 5 3 0 0 2 1 5 1 2 0 4 2 1 5 0 2 3 4 5 3 
3 4 3 0 0 1 1 0 0 0 1 3 1 1 3 1 0 3 5 3 2 5 3 3 3 0 5 5 0 2 4 3 1 5 2 1 2 0 1 5 2 
4 4 1 1 4 4 3 2 1 5 3 4 5 3 1 1 4 1 4 2 2 4 1 5 4 0 3 0 2 3 5 5 1 4 0 0 1 2 5 0 0 
4 4 1 0 4 0 5 0 2 4 2 5 4 1 1 0 1 5 2 4 0 3 4 0 0 5 0 4 1 4 3 5 1 5 1 2 5 4 5 4 5 
5 1 3 5 0 5 5 0 3 5 3 4 2 3 4 4 0 3 0 4 4 5 2 3 2 3 4 4 4 4 4 5 4 1 4 3 4 3 2 5 1 
3 4 3 1 5 0 4 5 4 4 2 1 2 1 2 1 3 3 4 5 4 2 5 4 2 4 0 5 3 1 3 1 1 3 1 3 1 2 4 2 5 
1 5 5 2 3 2 1 3 3 5 5 2 0 4 3 0 3 0 3 1 4 0 4 1 0 0 3 4 5 1 1 4 5 1 1 5 1 3 0 4 2 
2 4 5 5 5 1 4 4 5 0 4 4 0 1 1 0 5 1 3 4 3 4 0 1 1 2 3 2 3 3 5 0 5 3 4 0 2 0 5 4 2 
1 4 0 5 4 5 5 0 0 3 5 1 5 3 0 1 2 0 5 5 5 0 0 1 3 1 2 4 1 1 4 1 3 5 2 2 3 2 4 1 1 
3 2 0 3 5 2 5 4 5 2 2 3 4 4 5 0 4 3 0 3 2 0 1 0 0 3 1 3 4 2 3 3 4 3 0 5 0 4 2 1 5 
2 5 2 1 3 2 3 5 2 1 3 3 5 1 0 4 4 1 0 3 1 5 2 1 2 5 4 2 2 0 1 1 5 4 4 2 1 0 0 4 0 
5 5 3 3 2 5 4 2 2 3 0 4 0 5 0 3 1 5 4 4 1 0 5 2 4 4 0 1 0 4 1 1 4 2 3 4 2 3 1 1 3 
4 0 4 1 1 1 1 5 0 5 1 3 2 2 2 2 4 4 2 2 0 0 4 3 5 4 3 1 1 4 0 3 3 0 5 3 1 3 2 0 2 
1 0 1 5 3 4 0 1 4 5 3 1 2 0 4 5 1 2 3 2 3 4 5 2 4 2 5 2 5 5 0 4 2 0 2 4 0 1 0 0 5 
3 3 3 5 4 3 2 2 5 4 5 0 3 2 5 4 3 4 1 4 4 1 2 5 4 0 4 1 4 3 2 4 5 5 1 4 1 3 5 3 5 
4 1 0 4 5 5 3 3 2 1 1 2 3 4 1 1 5 5 0 3 0 3 5 1 4 0 5 0 2 3 3 0 2 2 0 2 4 5 2 1 2 
1 3 2 3 5 2 3 1 5 5 5 1 1 5 3 2 2 3 5 0 2 1 5 4 5 2 4 2 2 0 3 1 3 4 4 2 5 0 1 1 3 
5 0 1 5 0 3 0 3 1 4 4 3 2 4 2 2 3 1 1 5 0 3 3 1 1 5 2 4 4 2 1 2 1 5 2 3 4 4 3 2 0 
1 1 4 0 2 0 5 2 1 2 4 5 1 1 4 1 1 1 1 2 0 5 1 5 1 3 5 2 3 4 1 5 2 2 5 4 2 5 3 5 0 
4 5 1 0 1 4 2 4 0 3 4 2 2 4 3 1 0 0 4 0 4 4 2 3 1 3 4 3 0 3 1 2 0 3 3 3 5 2 3 3 4 
1 0 3 3 2 3 0 0 0 1 2 1 2 3 5 5 5 3 2 0 1 3 3 2 4 0 4 3 1 1 1 5 2 2 3 0 5 5 5 2 5 
0 3 4 2 4 5 4 3 2 1 2 1 4 5 5 1 3 0 2 5 0 0 3 3 3 4 3 2 0 5 3 4 0 0 3 4 0 5 3 0 2 
2 1 4 5 4 1 2 5 4 0 5 5 4 2 1 3 0 3 1 2 0 3 1 1 3 4 2 2 0 0 3 4 4 3 5 3 4 3 5 5 1 
3 5 2 0 4 3 1 5 4 1 4 1 0 2 1 4 3 3 5 0 1 1 4 3 5 2 2 5 4 4 0 4 2 5 4 1 3 2 2 2 0 
5 1 3 3 5 4 0 5 3 2 4 2 4 3 3 2 2 4 2 0 3 3 1 4 4 4 0 4 1 3 0 3 5 3 1 0 5 0 5 4 1 
3 0 4 4 3 4 4 1 3 3 5 1 5 1 2 2 4 2 2 0 3 5 1 1 3 4 5 0 0 2 2 1 1 0 0 1 2 4 4 3 3 
4 5 3 0 5 1 0 1 5 5 3 1 3 3 4 0 1 0 4 5 5 5 5 4 2 3 3 0 4 5 4 3 3 4 5 0 0 3 3 2 4 
0 2 5 2 1 1 0 2 3 1 3 0 2 0 2 1 4 0 1 1 2 1 2 3 5 4 2 3 3 2 2 2 1 4 5 5 4 1 1 4 1 
2 5 1 1 1 1 4 3 1 2 2 2 1 3 2 5 5 2 5 3 1 3 4 5 3 1 0 0 0 4 2 4 3 3 4 4 0 4 3 1 0 
5 4 3 2 0 2 4 5 3 4 1 2 5 0 0 3 1 3 1 3 4 4 3 2 5 2 2 0 1 0 5 0 2 0 4 4 4 1 4 4 4 
3 0 3 5 0 5 3 4 0 5 0 5 0 0 1 1 2 3 1 4 3 3 3 0 5 3 4 5 1 5 1 3 0 1 1 3 0 1 0 3 2 
0 1 0 3 1 5 4 4 5 4 0 5 1 4 4 2 0 3 3 0 0 0 4 4 4 0 3 1 1 1 5 0 4 5 2 5 3 1 1 0 4 
2 2 5 5 5 5 1 0 4 1 2 4 3 2 4 4 2 2 4 5 0 2 2 0 5 0 4 3 3 5 4 3 4 2 2 1 3 0 4 2 5 
4 0 4 5 0 1 4 0 2 0 4 3 3 4 4 4 3 5 3 1 1 2 0 2 0 1 2 5 3 4 5 5 2 4 2 2 2 1 0 5 4 
5 3 0 2 3 1 0 0 0 0 4 2 1 2 2 1 0 0 4 2 2 0 0 0 3 2 1 5 3 2 3 0 3 2 5 1 1 5 1 3 4 
5 3 5 5 3 3 5 4 2 3 1 1 0 0 5 2 0 4 4 2 5 2 4 2 1 5 4 0 4 1 3 3 0 5 0 0 2 0 4 3 1 
1 2 0 1 1 0 3 1 4 2 4 5 4 5 5 4 5 1 0 3 4 1 0 1 1 3 0 5 5 3 0 5 3 0 4 5 4 3 5 0 2 
3 1 4 2 4 2 1 1 0 0 5 4 2 1 5 4 0 0 1 1 1 5 2 5 0 3 1 0 2 5 2 0 0 4 2 3 1 1 1 3 0 
4 2 5 5 2 3 3 1 2 1 0 4 2 0 3 3 1 1 0 2 2 4 4 5 0 0 2 5 2 4 1 3 0 0 1 1 0 4 0 4 1 
3 2 4 3 1 3 4 3 1 2 3 0 3 1 4 0 4 3 5 4 0 3 2 0 1 0 0 5 2 5 3 2 5 3 3 1 5 2 2 0 5 
0 3 5 2 5 0 5 5 3 3 0 3 2 2 0 5 0 4 3 4 4 3 0 5 1 1 1 4 5 0 2 1 1 2 0 1 3 2 5 0 0 
5 0 2 4 1 0 1 5 3 5 2 5 2 1 5 0 5 5 0 4 2 0 4 3 2 5 5 3 2 1 5 1 0 4 2 2 4 0 3 5 0 
3 1 5 4 0 1 0 5 5 4 1 5 5 4 2 0 4 5 0 0 4 4 2 4 5 5 1 3 2 0 4 3 2 2 1 4 1 0 5 3 3 
2 3 4 1 5 5 2 2 0 5 0 5 5 5 4 5 1 2 5 1 1 2 2 2 0 2 0 2 1 0 4 1 1 1 1 3 0 4 4 2 4 
1 1 2 0 0 4 4 1 1 4 2 0 4 0 5 0 1 4 3 5 1 4 5 4 4 3 5 3 0 1 1 4 5 2 1 5 2 3 4 4 1 
2 2 2 5 0 3 1 2 0 0 3 5 0 5 0 5 3 0 0 5 5 5 3 1 1 2 5 1 3 2 0 2 5 3 5 2 4 4 0 1 4 
1 5 5 2 3 3 2 2 3 2 4 3 2 3 4 2 0 0 5 0 2 5 3 1 5 4 1 1 3 1 2 0 2 5 4 2 5 4 2 3 1 
4 1 1 1 1 5 5 1 2 2 1 1 5 0 3 3 0 0 5 0 5 2 5 5 4 2 1 4 3 5 3 0 5 3 5 4 5 2 5 5 1 
4 5 5 1 1 5 3 0 5 0 1 0 1 4 0 5 3 4 2 1 4 2 3 0 4 1 0 3 4 4 4 2 4 1 2 2 3 0 5 3 0 
0 2 3 3 1 4 3 4 4 0 5 1 1 2 5 4 5 5 2 0 5 1 5 3 2 2 4 4 3 3 2 4 1 5 3 4 0 1 2 2 5 
4 5 3 4 4 4 0 4 5 5 1 5 0 2 3 2 3 2 2 3 3 5 4 1 0 5 2 3 2 0 2 4 5 0 3 5 1 5 0 1 5 
3 1 2 2 3 3 1 3 0 3 2 0 0 3 2 3 2 4 3 4 4 3 2 2 2 5 2 3 2 1 1 5 1 4 3 0 0 0 0 1 4 
5 4 3 1 3 1 2 3 4 1 3 0 3 1 1 3 4 1 1 0 5 0 0 3 0 1 0 4 0 4 0 1 3 5 5 3 0 2 2 2 3 
5 1 4 3 5 3 1 2 2 2 5 1 3 2 4 2 4 0 2 5 3 4 0 0 1 0 1 0 0 4 5 5 0 2 3 1 3 5 3 2 0 
5 4 1 0 0 0 5 2 5 5 4 1 0 1 5 0 5 2 2 2 2 2 5 3 0 0 3 1 0 4 0 2 3 4 0 1 2 1 4 4 4 
3 4 5 1 5 5 0 5 1 4 5 3 3 0 0 4 5 5 2 2 4 4 1 2 2 0 0 0 4 2 2 5 0 1 3 4 5 1 3 5 1 
2 1 1 5 1 0 3 0 4 0 0 2 4 4 4 4 4 3 4 1 3 1 5 3 2 5 2 5 2 5 5 3 5 4 1 0 0 4 1 3 0 
5 0 5 2 4 5 4 2 4 0 4 5 5 4 3 0 0 1 5 4 3 2 1 5 3 1 5 4 2 3 1 2 1 1 0 2 3 3 1 0 4 
0 0 2 5 0 4 2 4 1 2 5 2 3 3 3 3 1 5 4 5 2 1 0 0 3 0 4 0 0 5 2 2 3 3 2 0 5 3 1 5 2 
4 3 2 5 4 0 0 4 2 1 2 2 5 5 2 0 2 3 0 0 0 1 2 4 1 4 0 2 5 1 2 1 2 2 5 1 1 1 3 5 3 
2 4 1 0 0 4 5 3 3 3 0 0 1 0 0 3 3 0 5 2 3 1 4 3 5 3 0 2 2 1 4 3 2 4 5 5 3 5 5 0 4 
4 3 2 1 1 0 5 1 1 0 3 3 2 5 5 2 2 1 2 5 1 3 4 3 3 5 3 3 4 0 1 0 4 2 1 2 1 2 2 4 3 
5 4 0 4 2 3 3 4 3 1 3 4 0 5 1 5 1 3 3 5 1 5 0 4 4 3 3 4 1 0 3 2 1 1 5 2 3 1 2 3 3 
5 1 1 5 2 2 1 3 5 5 0 3 5 4 1 4 2 3 3 4 0 5 4 4 5 5 2 3 5 3 2 0 4 0 0 4 2 5 5 2 2 
1 4 5 0 5 4 4 2 0 5 2 0 4 2 4 4 3 5 5 3 3 0 5 4 3 4 0 3 4 0 2 5 0 0 3 5 1 0 1 2 3 
5 5 0 1 2 1 0 4 0 2 1 5 4 1 1 5 5 2 5 2 4 2 1 2 1 4 3 3 4 3 0 5 1 4 4 3 3 5 3 5 3 
4 2 2 1 0 4 1 4 3 4 4 1 1 1 0 1 2 5 1 3 4 0 4 5 1 4 5 4 0 0 0 5 2 3 0 4 3 0 0 2 5 
2 1 5 2 4 1 0 3 3 2 0 4 0 5 5 4 5 3 1 0 0 4 4 2 1 1 5 1 4 2 4 1 3 3 2 0 0 3 4 3 1 
3 2 5 2 2 5 1 5 5 1 3 4 4 4 0 3 5 2 1 0 5 2 0 0 2 2 4 1 4 2 1 0 3 0 4 5 5 0 0 4 2 
0 1 0 4 2 0 2 0 5 3 1 3 2 3 4 4 2 2 4 3 3 5 3 0 2 1 3 1 5 0 4 2 0 4 4 1 2 5 4 4 4 
0 3 2 2 5 2 2 3 4 4 4 2 4 2 0 0 1 4 2 4 1 5 3 4 5 0 4 0 0 4 5 2 5 5 2 4 1 4 3 0 2 
3 5 4 3 0 4 4 1 4 2 2 2 0 5 2 1 1 1 2 2 1 4 3 2 4 5 2 0 5 5 5 3 4 0 0 5 5 2 1 5 2 
1 0 2 1 0 0 5 1 5 1 2 0 5 0 0 3 4 5 3 1 4 5 3 1 1 2 2 0 2 3 1 3 3 2 3 3 3 5 3 2 5 
0 3 4 2 5 1 4 0 5 3 5 4 1 0 3 1 2 2 1 3 4 2 2 3 4 4 0 4 5 3 4 1 3 3 4 4 4 3 5 1 0 
2 2 2 0 2 3 4 1 2 5 5 1 2 3 0 3 3 1 3 2 3 2 2 4 0 3 0 0 1 2 0 2 4 4 4 3 4 0 4 0 1 
2 3 4 3 0 2 0 0 3 3 0 5 2 4 0 0 1 2 0 5 4 1 4 0 3 0 4 5 3 4 2 4 5 1 4 5 2 0 5 4 5 
1 0 5 3 5 2 1 2 3 0 5 1 0 0 1 5 2 0 4 1 0 4 1 4 3 0 1 5 4 2 3 0 3 3 1 1 4 0 2 5 2 
3 3 4 0 4 5 3 3 1 5 4 5 3 1 2 4 4 1 4 5 2 0 2 4 2 1 2 2 0 1 1 5 1 5 4 2 5 5 4 0 5 
4 1 0 0 2 3 1 5 1 3 2 2 3 1 5 3 3 5 2 1 4 4 0 2 5 0 4 2 3 2 0 1 3 2 1 1 0 4 2 5 1 
0 0 5 2 5 0 1 1 0 4 2 2 4 5 4 5 1 3 4 3 1 1 1 3 4 1 3 0 0 5 1 3 2 1 5 2 5 0 4 2 4 
5 5 4 3 0 0 4 4 1 5 5 0 5 0 3 4 0 0 5 5 5 0 4 3 4 2 3 2 3 5 0 1 5 2 2 1 1 3 5 1 4 
5 4 5 0 2 5 0 1 4 0 0 2 0 3 2 2 2 2 0 2 5 1 0 2 2 4 1 2 1 1 3 5 5 1 1 4 0 1 5 1 5 
3 1 0 1 3 4 0 0 4 5 5 3 4 2 1 2 5 0 1 3 0 5 1 1 5 1 3 1 3 4 1 4 0 5 3 1 5 2 0 2 2 
1 0 5 3 4 4 2 0 1 5 0 2 1 0 2 1 0 4 0 1 5 3 3 5 5 5 0 2 5 1 5 3 0 3 1 2 1 4 0 2 2 
1 3 2 3 1 1 0 2 2 4 1 4 3 3 4 3 4 4 0 1 5 5 5 5 1 3 4 2 5 1 0 2 2 0 3 1 4 2 4 4 0 
1 0 3 2 5 4 3 1 4 4 1 3 0 5 1 2 3 4 0 2 2 3 3 5 3 4 5 1 5 2 5 5 4 2 0 3 0 5 4 4 0 
4 1 5 0 3 5 4 4 0 3 3 0 5 5 3 5 1 3 3 0 4 1 1 3 3 5 4 5 1 4 0 4 1 4 0 0 4 4 3 1 2 
3 0 1 2 5 2 5 3 2 0 1 0 1 3 2 1 4 1 2 5 5 2 0 2 0 4 0 1 4 2 4 4 5 1 1 0 2 3 3 3 4 
2 3 1 3 3 1 0 4 0 4 3 4 1 4 1 3 3 3 4 4 2 1 5 1 0 0 3 3 4 5 5 5 4 0 2 1 4 2 2 1 1 
5 1 5 5 5 2 2 4 0 4 4 5 2 2 4 5 5 4 2 0 5 2 5 1 3 3 5 5 3 2 4 3 0 5 5 3 0 5 1 0 5 
2 2 0 0 1 1 2 0 5 5 5 1 4 1 5 5 1 0 2 4 2 4 3 5 4 3 2 5 3 1 2 4 4 0 4 0 1 5 0 1 3 
2 2 5 3 1 2 3 2 1 5 4 4 1 2 4 2 1 2 4 0 0 5 3 3 0 2 1 4 2 3 4 5 2 3 1 5 1 5 3 1 1 
4 0 4 2 3 4 5 0 3 1 3 0 3 2 1 0 5 4 1 1 3 4 2 0 2 2 5 4 5 4 3 0 4 3 3 2 1 3 1 1 2 
1 1 3 2 4 3 4 5 0 5 0 0 1 1 2 1 3 2 2 1 3 0 0 5 2 2 5 3 0 3 2 1 1 5 2 4 2 1 3 0 0 
1 4 2 4 2 1 1 2 1 1 3 1 2 4 3 0 0 1 5 3 1 1 4 0 2 0 0 0 5 5 5 4 2 4 0 5 5 2 3 2 4 
3 3 1 2 1 0 1 2 1 2 1 5 5 2 5 2 3 5 5 2 1 5 2 3 4 1 5 2 5 1 3 3 3 1 2 4 3 1 5 1 3 
2 0 2 5 3 5 0 2 3 3 2 4 4 0 1 5 5 4 3 2 4 0 2 4 5 0 1 1 0 5 0 1 3 1 4 3 4 4 1 0 5 
3 2 0 2 1 5 0 5 4 4 3 1 3 5 3 4 4 1 3 2 0 0 5 1 4 0 1 1 5 5 2 2 1 1 5 2 0 0 5 4 2 
5 3 4 4 4 3 0 5 4 4 2 4 2 3 0 3 2 0 4 3 1 4 5 0 0 3 1 4 2 4 3 0 0 1 5 3 2 0 2 0 5 
2 2 3 3 0 5 3 3 0 5 2 0 3 5 5 0 1 1 3 3 2 2 2 1 2 5 4 4 5 4 4 3 0 2 0 2 5 2 2 3 4 
1 4 5 3 3 5 3 3 3 0 1 1 4 3 3 0 2 4 5 2 2 0 2 4 1 2 0 0 1 4 4 2 2 5 5 4 4 3 0 2 0 
2 5 4 5 0 0 1 5 1 3 0 0 2 0 1 0 2 5 1 0 0 3 1 5 2 1 3 2 1 2 4 2 4 5 0 0 1 5 2 4 4 
3 5 2 1 2 4 3 2 4 3 1 2 0 0 1 0 0 5 0 4 3 0 5 1 5 5 2 4 4 3 4 0 5 3 3 0 4 2 4 3 3 
1 2 3 3 0 5 1 3 4 4 0 3 2 5 1 4 0 4 5 1 5 0 1 2 2 1 5 2 0 3 3 3 1 0 4 0 5 1 0 1 0 
1 3 1 4 5 2 2 4 3 2 0 0 1 5 0 1 2 5 1 0 1 4 4 2 0 4 2 5 5 5 0 1 5 4 2 1 1 1 5 2 0 
0 3 4 1 1 1 1 1 5 5 4 2 5 3 0 4 0 1 5 2 2 1 0 2 2 4 5 1 0 2 2 0 1 0 3 3 3 4 0 4 5 
1 0 3 4 3 0 0 1 0 0 5 4 1 2 0 1 2 2 0 4 3 1 5 1 0 5 1 3 0 0 3 4 2 4 5 4 2 5 3 4 1 
0 2 5 5 1 5 5 3 2 2 4 0 0 5 5 4 4 3 4 1 3 4 0 3 4 3 1 0 1 0 5 0 1 1 0 3 4 4 2 2 0 
2 0 0 0 3 4 4 5 1 2 1 1 5 4 3 2 5 0 4 3 3 3 0 5 1 4 1 2 4 2 1 5 5 1 3 4 1 4 1 4 5 
3 5 0 5 5 2 2 1 4 3 0 4 1 1 2 4 3 5 0 2 0 0 4 3 3 4 3 0 1 0 3 4 4 4 5 2 2 2 0 0 0 
1 0 5 1 1 0 1 3 2 2 5 5 3 1 2 5 3 5 2 0 3 1 1 1 0 0 2 1 5 3 4 2 0 3 2 5 2 1 1 3 5 
4 4 0 2 1 0 3 2 2 2 0 3 3 4 4 2 0 1 1 4 3 2 2 4 1 4 2 3 1 0 1 1 5 5 1 0 5 4 1 1 2 
4 1 0 3 2 0 4 5 5 1 4 3 5 3 2 0 1 1 0 5 2 0 3 0 1 3 4 5 3 5 4 1 1 5 1 2 3 2 3 2 2 
5 3 3 0 0 2 2 0 2 1 4 2 5 4 4 1 4 2 0 4 2 4 3 4 5 5 3 2 2 3 0 5 1 4 1 3 5 3 0 3 1 
1 0 4 2 1 2 3 5 3 1 2 5 4 1 4 2 5 3 5 2 4 5 1 0 5 2 4 1 5 4 5 4 4 5 1 5 0 5 1 3 3 
1 3 4 1 0 3 3 3 5 0 5 5 2 0 1 1 5 2 1 5 1 5 0 3 0 3 5 3 4 1 4 4 4 2 0 1 3 4 0 5 2 
0 0 1 0 1 3 1 4 1 0 0 5 0 2 3 3 4 3 0 3 5 1 5 4 1 1 3 5 1 2 3 1 0 5 1 4 4 0 3 4 4 
3 2 3 0 5 1 4 3 3 0 4 4 3 0 0 5 1 4 3 3 5 5 0 5 3 4 1 1 5 3 1 2 4 0 2 5 1 2 5 5 1 
3 2 2 1 4 1 0 2 0 1 5 3 0 3 4 2 3 3 2 1 2 2 0 0 1 5 3 5 0 0 1 0 4 2 2 5 0 1 1 0 5 
5 1 0 1 5 2 2 1 1 0 3 2 4 0 2 0 0 2 5 4 0 2 2 1 5 1 4 3 1 2 0 5 2 2 0 5 1 4 2 0 0 
4 1 1 3 3 1 4 5 2 3 5 5 1 3 2 1 2 4 3 5 3 4 2 0 4 1 1 0 4 0 0 3 5 0 4 5 1 3 2 0 4 
5 4 2 0 0 1 2 1 2 0 2 4 4 2 5 5 4 2 1 3 3 2 1 0 5 2 5 0 1 4 5 1 5 2 0 2 5 2 5 0 3 
0 3 3 3 4 0 2 4 1 2 2 3 5 1 4 4 0 0 3 0 1 0 1 1 4 3 5 4 4 3 5 5 5 3 2 1 2 0 1 4 3 
2 4 3 0 4 1 3 3 4 3 1 1 1 4 2 3 5 2 1 1 0 5 1 2 5 5 0 4 3 5 3 4 5 2 2 2 5 1 3 1 2 
0 2 0 3 5 0 2 2 3 5 3 2 5 2 5 1 1 4 1 1 0 2 4 0 1 0 0 3 3 4 0 5 0 1 4 4 4 5 4 5 5 
5 5 3 1 5 3 5 2 5 5 0 3 4 3 3 5 4 4 4 4 4 4 1 0 3 0 5 1 5 1 1 3 2 5 5 0 2 4 0 2 0 
2 1 5 4 0 1 0 1 2 4 0 4 1 2 1 2 3 0 3 1 5 3 0 3 2 5 0 5 2 4 0 0 3 2 3 1 2 2 4 5 5 
5 0 3 2 2 4 1 0 5 1 1 1 4 0 2 4 4 5 2 0 3 1 5 5 1 2 4 0 3 1 4 1 2 3 0 3 0 4 1 5 4 
1 2 1 1 5 3 3 5 4 1 4 2 2 0 0 0 3 0 4 4 1 5 5 5 2 1 4 4 1 4 3 0 1 0 4 0 0 3 1 5 3 
0 5 0 4 3 2 4 1 2 1 2 1 4 1 1 1 1 0 0 3 5 5 1 2 3 4 4 5 2 0 0 2 0 3 2 0 3 3 5 0 0 
2 0 3 2 4 1 1 2 2 2 3 3 1 3 5 1 5 3 4 4 5 1 4 2 5 3 1 4 1 2 0 2 3 5 0 1 3 4 5 2 5 
5 1 2 0 0 0 3 0 3 1 3 2 4 3 1 1 4 1 2 0 1 4 3 4 3 2 1 4 3 5 2 0 4 3 4 4 3 0 4 1 2 
2 3 0 4 5 4 4 1 3 2 3 0 1 4 4 5 0 4 1 5 4 5 5 3 2 1 2 3 4 2 2 0 1 2 4 0 3 4 4 2 2 
0 1 5 5 4 3 1 4 1 0 3 0 2 4 0 5 0 5 5 2 1 5 2 2 3 4 3 3 3 1 2 3 3 5 1 3 0 3 3 1 3 
5 1 2 2 2 1 2 0 2 4 5 3 0 4 3 0 2 5 0 2 3 1 3 5 5 5 5 0 1 5 1 0 5 0 3 0 5 1 3 4 3 
1 4 4 4 1 5 0 3 4 5 3 4 1 2 5 0 2 4 5 3 4 0 3 5 3 2 0 5 0 1 1 3 2 4 0 3 3 2 5 1 4 
1 1 1 1 2 1 0 2 3 0 2 3 1 2 3 4 1 2 4 2 5 3 3 4 0 1 2 2 0 1 2 3 0 1 4 3 4 0 3 3 3 
1 1 2 0 3 2 3 4 2 0 0 5 1 0 0 0 4 0 4 5 3 3 0 1 4 4 5 5 5 3 2 2 3 4 0 5 0 5 4 5 4 
4 5 2 0 0 3 1 2 5 4 2 5 3 4 0 2 4 3 4 1 5 3 3 5 0 5 1 1 4 0 4 1 1 3 4 2 1 3 2 3 1 
2 4 0 4 2 3 5 0 3 4 5 0 3 1 2 5 5 3 5 2 2 2 2 1 0 1 5 2 2 1 5 4 0 4 0 0 1 4 5 4 3 
4 2 4 5 5 0 1 0 3 0 1 2 0 1 5 2 1 2 5 0 3 0 5 4 5 3 3 0 2 3 4 0 0 4 2 1 2 2 5 1 5 
5 1 4 1 3 2 0 2 2 0 2 2 5 4 4 3 5 2 0 3 5 3 2 3 4 3 2 0 5 0 1 1 3 3 2 1 3 5 1 5 1 
0 5 4 2 5 2 3 3 2 4 3 3 0 0 5 3 1 1 0 0 0 4 2 0 4 1 0 3 3 5 5 4 3 4 5 1 2 1 1 2 0 
5 4 0 4 2 2 5 0 1 5 3 5 0 1 3 3 2 4 5 1 0 0 3 2 4 2 0 0 3 3 4 4 1 0 1 4 1 1 2 5 4 
2 2 4 2 2 0 0 4 2 3 4 4 4 5 4 2 3 0 5 3 4 3 1 5 0 0 2 3 2 1 5 3 4 4 4 4 4 3 2 2 3 
3 2 2 4 4 1 5 5 0 2 1 5 5 0 1 3 2 0 2 5 1 1 4 4 5 4 0 1 0 1 3 0 1 2 0 2 5 2 5 3 2 
3 3 0 5 5 2 1 0 1 2 4 2 5 4 3 3 3 3 2 3 4 0 1 2 1 0 5 1 0 4 1 3 0 4 4 2 2 3 2 2 1 
2 4 2 3 2 1 2 4 2 1 0 2 2 5 5 4 3 2 1 4 5 0 3 1 4 2 1 1 5 2 3 3 4 5 5 3 4 2 3 4 0 
3 2 4 2 2 0 2 2 0 3 0 3 2 4 3 0 4 5 3 5 1 4 0 3 2 5 1 0 4 1 3 5 3 1 4 4 1 5 2 0 3 
0 3 3 4 3 4 1 1 5 3 4 3 1 3 1 1 4 3 5 1 1 0 5 3 1 2 0 1 3 0 5 5 5 4 5 4 0 2 4 0 5 
2 3 0 2 1 2 2 5 5 1 1 4 0 5 1 5 0 1 4 5 0 1 4 2 4 3 2 0 2 4 2 5 4 3 1 0 2 1 1 2 0 
4 1 3 5 2 0 0 5 1 4 2 5 0 1 5 1 5 2 4 5 5 3 0 3 3 0 2 4 5 5 0 1 2 1 3 5 1 5 2 2 1 
2 1 5 5 3 2 2 1 0 5 1 0 4 0 5 2 5 3 4 5 4 0 4 3 3 3 0 4 2 3 3 5 1 3 4 1 3 4 0 4 3 
4 3 5 2 0 3 4 0 4 1 4 5 3 1 4 1 2 1 3 0 3 3 4 3 1 2 5 2 1 4 2 5 3 1 3 2 1 2 0 3 2 
2 4 3 4 4 1 3 5 1 2 0 0 5 5 3 1 3 3 2 2 2 3 4 0 3 2 3 2 4 4 4 5 3 2 1 5 2 3 2 0 3 
4 1 3 0 2 4 2 2 4 0 0 0 5 5 0 5 5 0 5 0 5 5 3 2 5 0 0 4 2 1 1 2 0 1 0 5 0 5 2 3 3 
4 3 3 2 5 2 3 5 1 4 1 1 3 5 4 0 2 2 5 1 2 4 4 5 3 0 2 5 4 0 2 4 5 5 0 1 3 3 4 5 3 
3 3 5 4 3 4 2 0 5 5 2 4 0 2 3 5 5 4 5 5 3 4 3 4 4 1 1 3 5 3 0 2 4 0 5 3 4 5 3 1 2 
4 0 3 0 1 3 4 4 2 1 5 4 4 5 1 2 4 0 3 2 2 4 0 1 2 1 1 3 1 3 0 4 2 1 1 4 3 3 5 0 0 
2 1 2 0 1 1 3 1 3 3 4 0 2 2 1 0 3 5 3 1 4 2 4 5 0 4 4 2 2 3 2 1 0 0 5 3 5 1 2 3 2 
0 4 1 3 1 4 4 3 0 0 5 0 3 4 2 4 0 1 2 3 4 3 4 1 0 2 4 3 1 3 3 5 1 0 4 1 5 5 4 5 1 
0 4 1 4 3 5 5 2 2 4 3 1 2 5 0 5 5 1 2 1 4 1 3 4 1 5 3 0 4 2 5 1 0 3 0 1 2 2 0 1 5 
5 3 0 0 4 3 1 3 1 5 2 1 5 5 0 1 4 4 1 0 1 2 2 0 3 5 1 0 5 5 3 4 5 0 3 0 4 1 4 4 4 
1 1 5 2 0 0 0 5 3 3 1 2 1 3 5 4 2 0 1 4 1 0 4 4 5 4 3 1 2 4 5 2 1 3 1 5 4 5 0 0 1 
0 1 0 1 2 4 1 3 1 3 1 4 1 2 0 5 3 3 4 1 2 0 2 1 3 5 3 5 3 2 3 1 3 4 3 4 0 0 0 2 1 
4 2 3 1 0 5 2 1 5 4 5 0 0 3 3 1 1 5 5 4 0 4 5 0 0 1 5 3 2 5 5 3 3 3 4 3 5 1 3 0 4 
2 5 0 5 0 5 0 5 4 0 1 3 5 0 3 3 2 4 3 2 4 2 3 3 2 3 1 2 3 4 5 2 5 1 2 0 2 4 2 1 4 
4 1 4 1 5 1 1 4 3 5 3 5 4 1 2 1 1 3 3 4 4 5 5 5 0 5 0 5 0 2 4 2 3 3 2 4 5 1 5 2 3 
4 3 5 4 1 3 2 0 4 1 0 1 4 5 0 3 2 5 2 3 0 2 3 2 5 3 1 1 0 2 3 1 2 3 1 5 2 3 0 4 0 
2 2 0 2 5 4 1 4 0 1 5 2 3 0 0 4 2 5 5 0 3 5 5 0 4 1 2 5 0 3 4 5 1 5 1 2 5 3 1 0 2 
0 5 4 5 0 3 5 2 1 2 4 4 4 0 1 2 4 2 2 3 4 3 5 0 5 3 0 4 0 0 2 2 2 0 1 3 2 5 4 1 0 
1 2 5 3 5 4 5 2 0 3 1 5 1 4 4 5 3 2 1 1 4 2 1 4 2 4 2 2 1 4 3 2 3 1 3 3 0 0 5 5 1 
5 2 2 1 5 2 5 5 5 1 0 1 4 2 4 2 4 0 3 5 0 2 1 5 2 1 1 5 5 5 1 3 5 4 3 5 4 1 4 4 1 
3 0 5 4 3 3 3 2 5 2 1 2 4 1 2 0 5 1 3 5 3 0 0 5 5 1 0 5 0 5 2 4 2 2 2 3 5 5 0 3 4 
3 0 1 3 2 3 0 4 2 4 0 2 3 1 2 3 5 0 1 3 2 5 4 0 3 3 0 3 1 4 1 4 2 2 2 0 3 0 3 1 2 
5 1 0 5 0 4 3 2 3 5 4 4 3 4 5 3 3 0 3 1 3 5 4 5 3 5 1 1 3 1 4 4 1 5 5 2 3 0 5 4 5 
2 5 3 5 3 4 1 3 2 5 0 5 1 1 5 2 0 1 0 5 0 1 1 2 3 0 3 1 4 5 1 1 1 0 5 2 4 5 5 5 4 
5 2 4 1 3 3 0 5 1 0 5 1 5 4 2 3 0 4 3 0 5 5 3 4 1 0 4 2 4 1 0 5 4 0 1 3 5 4 3 0 5 
4 5 2 2 0 4 0 4 5 0 2 3 2 3 2 2 3 0 2 3 0 1 1 2 4 2 5 0 5 0 5 2 5 5 1 4 3 4 1 3 1 
3 1 1 2 1 5 5 5 3 3 0 3 0 0 5 1 0 3 2 5 0 5 2 5 2 4 2 0 1 4 2 3 4 2 2 5 0 3 0 2 4 
0 3 5 0 3 0 4 1 4 2 1 5 2 0 3 4 3 0 2 4 5 0 2 0 3 0 3 4 1 0 5 4 3 0 3 3 2 1 5 3 2 
2 4 0 1 1 3 2 3 0 2 2 5 1 0 3 0 1 5 1 5 2 1 0 1 3 2 2 3 0 4 0 0 0 1 5 4 3 2 3 4 0 
0 3 4 3 3 1 3 3 1 5 2 0 0 2 0 4 2 4 3 2 2 1 4 0 1 4 5 4 3 2 1 0 0 5 4 0 5 3 3 1 1 
0 4 1 0 0 2 3 3 4 0 2 1 0 5 4 1 0 0 3 4 4 2 0 1 1 2 1 1 5 1 4 0 2 0 2 3 3 3 1 2 3 
1 4 4 0 2 2 3 0 3 1 3 1 1 5 4 0 2 2 0 4 5 1 2 5 5 3 3 5 1 5 5 1 1 5 3 0 2 0 2 1 2 
4 3 2 4 1 5 5 4 0 3 4 1 3 3 2 5 0 2 5 2 3 5 4 4 0 2 3 4 2 0 4 2 5 2 5 1 2 5 0 5 1 
1 3 1 3 2 2 5 3 0 3 5 1 4 5 5 3 0 1 0 5 1 2 2 1 5 5 5 1 3 2 1 5 2 5 2 2 0 4 1 0 1 
5 5 2 4 4 1 5 0 4 2 0 5 0 4 2 1 1 1 0 1 5 4 2 1 1 0 1 0 4 1 3 0 1 5 3 3 1 3 5 4 0 
2 3 5 5 4 5 2 1 4 1 2 0 2 3 1 5 0 5 2 1 5 3 3 4 4 2 4 1 0 2 1 2 3 3 5 1 3 2 4 0 2 
0 1 2 0 5 4 0 0 4 4 5 0 5 5 5 3 1 3 4 2 0 3 2 4 4 2 2 4 4 2 2 1 0 3 2 2 1 1 5 0 5 
0 2 1 4 2 5 3 5 0 1 1 5 5 2 4 2 3 5 5 3 2 0 1 3 3 0 4 0 1 2 0 0 4 0 5 0 5 4 4 0 4 
3 5 0 2 3 4 4 0 5 1 4 4 2 2 0 3 5 1 4 4 1 2 4 1 3 0 0 2 4 0 4 3 1 2 4 5 1 0 3 1 1 
5 3 1 2 3 5 5 2 4 0 0 5 4 1 5 1 1 3 1 2 2 1 1 3 0 5 4 3 5 4 2 3 3 4 5 2 5 5 2 5 5 
4 0 0 2 1 4 2 4 5 2 2 3 4 2 2 1 4 2 2 0 1 5 0 4 5 3 5 5 5 0 4 1 4 4 1 5 4 5 3 1 0 
3 2 2 5 1 3 4 2 1 3 1 5 4 2 3 4 1 4 0 0 2 3 0 2 2 1 3 3 4 5 2 1 4 2 1 1 4 1 4 2 5 
0 3 5 1 3 1 1 0 4 3 4 4 5 1 4 2 0 3 2 2 1 4 3 5 1 4 2 5 2 0 3 4 4 5 0 2 4 4 4 0 4 
5 4 3 3 2 2 5 3 4 3 5 3 2 2 2 0 5 4 4 0 0 4 2 5 0 3 0 0 5 0 2 2 3 1 1 2 4 2 5 2 1 
2 5 0 0 4 4 0 3 5 5 2 3 4 3 1 3 4 5 0 1 5 3 5 2 2 0 3 3 1 1 1 4 0 2 2 5 0 5 1 3 4 
1 5 5 3 4 3 2 3 3 2 3 0 5 0 1 0 3 2 2 4 4 4 1 2 1 3 4 3 4 2 0 4 2 3 3 4 0 5 5 5 3 
2 4 2 3 4 0 1 3 3 2 5 5 1 4 3 4 0 1 0 1 3 2 0 3 1 0 3 2 0 0 4 2 1 3 2 0 1 2 2 2 5 
2 4 4 0 5 5 0 3 2 1 5 4 1 3 1 2 5 3 1 3 2 5 1 2 0 4 4 4 3 1 0 3 3 4 3 5 2 5 1 2 1 
1 2 3 1 1 4 5 1 0 3 4 3 5 1 1 4 3 4 1 0 0 4 0 4 3 1 1 0 5 5 0 1 5 4 3 0 0 0 1 4 4 
0 1 1 2 4 1 1 5 0 0 0 0 5 1 0 2 1 5 0 2 2 2 1 1 4 2 0 5 2 5 5 2 2 0 5 3 4 1 4 4 2 
2 5 4 1 4 3 3 2 3 1 4 3 3 5 0 3 4 5 2 3 2 3 2 3 3 3 5 5 4 0 0 5 1 2 1 4 1 0 0 2 5 
0 4 1 5 2 2 3 0 4 2 4 4 3 3 5 2 1 1 1 4 3 0 4 1 2 4 5 0 4 1 2 5 0 1 3 4 4 2 3 4 0 
1 2 1 2 3 3 1 2 5 3 1 3 3 5 1 1 0 1 4 3 1 1 1 0 3 5 0 5 1 1 1 3 0 0 5 4 3 2 0 4 3 
5 0 0 5 2 2 2 1 2 4 1 2 3 1 0 3 4 0 3 2 4 5 5 1 1 5 5 3 2 5 0 4 4 5 4 2 0 2 1 1 3 
5 3 3 4 2 2 0 4 2 2 3 0 0 0 4 2 3 1 0 4 1 1 5 3 0 4 1 4 0 5 1 0 2 1 3 1 5 4 5 0 3 
4 0 2 3 3 4 1 0 4 4 3 4 0 2 0 0 1 1 1 0 2 5 5 0 4 3 3 1 1 1 2 2 5 4 5 0 5 4 0 3 1 
2 0 0 4 2 3 2 2 4 0 2 4 1 5 2 4 2 4 2 3 1 0 2 2 4 5 4 5 3 2 4 0 3 2 0 0 1 5 1 1 3 
4 5 5 2 2 3 0 1 0 4 4 1 2 1 5 0 5 2 1 5 1 3 5 0 5 1 2 1 1 3 3 4 2 2 5 5 4 0 4 2 0 
3 5 0 1 0 0 5 4 1 2 0 3 0 1 0 5 4 2 3 1 5 0 2 5 5 1 4 5 5 4 3 0 0 5 5 2 4 3 3 2 2 
2 2 4 1 1 2 5 0 0 5 5 2 2 5 3 2 5 5 2 0 1 2 1 5 2 2 1 2 1 1 0 0 2 5 2 4 3 2 0 3 2 
2 0 4 2 5 0 4 3 1 3 4 5 0 3 5 4 2 3 3 4 5 4 0 4 0 2 2 2 2 4 5 0 3 2 4 5 0 2 0 5 5 
3 1 0 0 2 2 3 5 4 4 2 0 4 4 3 1 3 4 5 0 0 1 4 2 2 3 2 2 3 5 5 2 4 1 3 3 0 3 1 5 5 
1 2 0 0 4 5 5 1 1 5 0 4 1 4 1 5 4 5 4 4 4 2 3 4 2 2 2 4 2 2 4 3 5 4 4 2 1 0 1 3 4 
5 0 1 4 0 2 3 4 2 4 0 0 2 3 0 2 2 3 2 1 4 0 0 4 3 3 1 0 5 3 0 5 3 3 0 4 1 1 4 0 2 
1 3 3 3 4 3 4 1 4 2 0 1 1 3 1 5 2 1 0 4 2 4 0 1 4 4 4 2 1 5 4 4 1 1 4 1 2 0 4 5 1 
5 2 5 2 2 0 4 2 3 5 3 5 5 1 2 5 2 2 4 1 0 3 1 1 4 4 4 1 2 0 5 3 5 5 2 4 0 4 2 4 4 
3 5 2 4 3 5 2 0 0 2 5 5 1 4 5 0 1 3 4 2 3 2 4 0 2 3 5 2 0 3 4 4 2 3 2 0 3 5 0 3 2 
1 3 0 3 0 2 1 2 0 5 3 2 2 3 4 5 4 0 5 3 4 3 5 3 0 1 2 2 4 3 5 3 0 5 3 1 1 0 3 0 0 
4 0 3 3 4 3 4 1 0 3 2 3 2 0 4 4 4 4 5 3 4 4 5 5 5 5 4 4 4 4 5 0 2 1 0 5 0 5 3 5 1 
5 1 1 5 5 3 1 1 5 5 4 4 5 5 4 2 3 4 5 1 5 1 0 2 5 1 4 1 5 4 1 5 4 3 3 0 1 1 5 1 2 
3 5 1 2 3 0 2 1 4 5 0 5 1 5 4 3 2 1 1 1 4 0 4 0 5 5 1 3 0 0 5 2 0 2 1 1 1 3 0 0 5 
4 1 1 3 4 2 3 0 4 2 1 0 4 5 1 1 1 4 3 5 0 2 1 3 1 0 1 0 0 2 3 1 5 3 4 5 0 5 4 1 4 
3 4 2 3 3 0 2 0 5 1 3 5 0 0 4 2 4 0 0 3 0 3 4 2 5 1 4 0 0 3 0 1 1 0 0 2 3 1 3 2 2 
1 3 3 1 5 5 2 5 2 3 2 2 0 2 0 4 0 1 4 5 0 2 5 4 0 0 2 5 0 1 2 0 3 4 2 4 5 4 2 4 0 
2 2 2 5 4 1 0 5 0 0 3 4 5 1 3 1 5 2 5 5 5 4 0 3 5 3 3 0 5 3 1 4 3 0 2 0 5 1 4 2 0 
4 5 2 1 2 2 1 2 5 4 5 3 4 3 5 3 3 0 1 1 0 2 5 3 2 4 5 4 1 5 0 3 1 1 5 1 2 5 1 1 4 
2 3 3 0 1 1 2 5 0 2 2 5 5 0 2 0 5 5 3 0 0 0 5 5 2 2 3 4 2 4 3 5 4 4 3 1 4 1 5 1 5 
2 4 2 4 0 5 5 0 1 3 5 2 5 2 2 1 5 2 1 4 2 1 1 1 2 0 0 3 3 0 1 0 5 0 1 0 3 3 1 2 0 
1 1 3 0 1 5 1 0 1 2 2 1 2 0 1 2 1 3 0 5 2 0 2 1 1 0 4 4 0 1 5 5 4 4 0 0 4 0 0 0 3 
1 1 2 2 3 3 4 0 5 4 3 4 2 2 2 4 0 3 1 5 4 3 3 5 0 3 3 4 3 3 5 0 2 1 2 0 0 5 5 4 0 
5 5 0 3 2 0 4 2 2 2 4 2 5 2 1 3 0 5 4 4 2 3 0 4 0 5 0 3 5 2 5 4 3 0 2 2 5 4 4 3 1 
2 1 5 2 1 2 5 5 4 1 0 0 2 5 4 4 2 1 3 0 5 1 3 5 4 4 3 0 2 3 0 2 5 0 4 3 3 2 3 2 1 
2 4 1 1 3 4 1 4 2 5 5 5 0 2 2 5 4 4 3 0 1 4 4 5 3 1 2 5 0 1 3 3 1 2 2 4 0 3 2 3 5 
3 4 4 5 1 0 4 2 1 1 4 0 4 5 0 3 0 0 4 3 3 1 5 2 5 5 3 2 4 5 3 4 2 5 4 5 1 4 4 5 2 
4 3 5 0 2 3 2 0 0 1 3 4 5 3 3 0 0 0 0 1 4 5 4 4 4 5 2 3 1 5 3 3 3 2 2 1 0 3 1 5 5 
1 2 0 3 5 2 0 3 2 5 3 3 0 4 0 4 1 0 5 5 1 3 3 3 3 4 0 1 3 4 1 1 5 3 0 3 2 1 2 0 1 
4 0 2 1 0 1 3 5 5 2 3 3 3 1 5 5 2 5 4 2 5 1 5 4 1 4 0 3 2 4 3 4 5 4 1 2 1 4 5 0 4 
3 1 4 2 4 3 3 4 0 1 5 1 1 1 1 0 0 5 4 2 5 5 3 0 1 4 2 1 4 0 0 1 2 1 0 4 4 1 3 1 1 
0 1 4 3 5 4 0 1 5 2 4 1 0 5 1 0 5 1 3 2 1 0 4 3 1 3 4 4 5 2 2 2 2 5 3 5 2 3 5 3 3 
1 5 5 0 0 1 2 1 5 4 3 2 0 2 1 1 5 4 4 3 0 1 2 3 3 5 4 5 2 3 5 0 2 4 1 1 3 1 2 5 2 
5 5 1 2 5 1 4 4 5 0 5 5 4 2 0 2 0 0 0 2 3 0 1 4 0 3 2 1 3 4 1 3 4 3 4 4 1 2 1 4 1 
2 0 3 5 4 4 3 2 5 5 2 0 2 3 3 0 2 3 5 0 2 2 0 3 0 5 1 4 3 2 0 5 2 0 1 3 4 3 4 2 3 
4 3 4 5 2 4 0 0 5 4 1 4 4 0 4 4 1 0 2 2 1 4 2 2 4 4 1 1 0 0 3 3 0 4 0 0 5 0 3 1 0 
3 0 2 0 3 3 5 1 3 1 2 5 0 4 4 0 3 3 5 2 3 0 3 4 0 4 2 4 5 0 4 5 1 1 5 4 2 0 3 3 4 
3 3 5 1 5 3 1 5 3 3 1 4 3 2 5 0 5 2 0 5 1 3 0 4 1 4 3 3 0 4 2 0 1 5 4 2 3 1 1 3 5 
1 1 0 3 2 1 0 5 1 5 1 3 5 4 5 5 1 1 3 1 3 5 5 5 3 1 3 5 2 2 2 4 4 1 5 1 0 2 4 0 5 
4 5 0 5 5 5 0 0 1 1 0 5 3 4 2 5 4 3 1 1 4 2 4 0 3 2 4 4 1 3 5 5 0 3 3 5 5 4 4 2 3 
3 3 2 2 3 0 0 1 1 1 0 5 2 0 5 1 5 4 1 4 3 2 1 4 0 3 4 5 4 3 3 1 5 3 2 4 4 2 2 1 3 
1 4 4 4 3 2 0 1 2 1 2 1 3 4 3 1 1 5 3 5 4 2 4 5 4 1 3 3 5 2 4 1 3 4 5 5 3 0 2 4 0 
3 3 3 0 4 0 3 3 0 4 3 4 4 4 5 2 4 1 4 4 3 3 2 2 2 2 1 2 1 1 2 2 0 3 5 5 4 3 1 1 2 
5 2 2 4 1 1 4 3 3 5 2 5 2 4 0 2 0 4 5 2 4 4 4 0 1 5 5 5 0 3 5 2 5 2 5 2 2 1 1 1 0 
5 1 1 3 1 0 2 0 4 2 4 1 3 5 3 0 3 2 0 3 2 0 3 5 4 1 5 3 0 5 2 0 0 4 0 3 2 4 1 5 0 
0 0 3 1 1 5 4 4 3 3 5 2 3 4 2 0 5 0 0 3 2 3 3 2 2 2 3 4 5 4 1 5 4 5 0 1 5 3 5 4 2 
2 1 1 1 5 1 3 3 0 4 0 1 5 0 3 4 4 0 0 1 0 5 3 0 1 3 3 1 2 4 4 1 4 5 1 1 5 0 2 5 0 
0 5 4 3 2 0 1 5 2 0 4 0 1 4 5 3 1 4 2 4 2 5 2 1 2 1 5 5 2 0 0 0 5 1 0 3 0 1 3 3 3 
0 5 3 4 5 0 0 1 0 3 3 5 3 5 0 3 4 2 2 4 0 1 2 5 5 3 0 5 4 3 4 2 5 0 0 0 5 2 0 4 4 
3 2 3 4 1 0 2 0 4 2 1 1 3 3 4 1 5 0 3 5 2 0 2 2 0 0 0 0 2 2 5 3 1 0 2 5 5 4 1 3 3 
0 3 1 5 2 5 2 0 3 4 2 5 1 1 1 1 3 3 5 0 0 1 0 1 5 1 1 0 3 2 4 2 4 2 0 5 2 1 2 5 3 
0 1 1 3 4 5 1 4 2 5 5 1 4 4 3 1 5 5 1 5 3 4 3 2 3 0 4 2 4 3 1 0 1 0 4 2 2 2 2 4 0 
5 2 1 0 1 4 3 2 1 3 2 3 5 5 4 3 2 0 4 5 2 1 4 0 2 0 2 1 3 0 3 3 0 2 3 1 1 4 3 3 1 
4 2 0 3 2 1 5 3 1 1 5 4 2 0 3 5 3 5 5 0 5 5 1 1 0 3 3 2 4 0 4 0 2 0 0 2 4 4 0 3 4 
1 4 0 4 2 5 0 2 5 0 4 1 0 2 2 2 3 5 3 5 0 1 5 0 2 2 5 1 2 5 1 4 0 3 0 0 1 0 4 0 2 
0 5 5 4 2 5 2 1 1 3 0 3 2 4 1 2 3 1 4 2 2 5 5 3 4 0 5 1 3 4 2 3 3 5 2 3 1 0 3 0 5 
3 0 2 4 0 4 4 2 0 0 1 5 3 1 0 4 3 1 0 0 1 4 5 2 4 3 0 3 3 4 0 3 3 1 1 4 2 2 0 2 2 
0 2 0 2 4 2 4 1 0 4 1 1 2 2 3 3 2 2 5 0 0 4 1 3 3 2 5 1 3 1 0 1 1 2 1 0 5 5 2 4 5 
3 3 1 1 4 4 3 1 3 1 5 2 5 3 0 4 1 4 0 2 0 4 0 3 0 2 0 4 5 3 2 4 1 5 5 5 3 0 0 0 4 
0 4 5 2 0 0 5 4 4 2 4 4 4 5 4 3 2 2 3 5 0 2 1 4 2 5 2 1 3 1 2 1 5 0 5 4 5 2 4 5 3 
3 1 3 4 5 5 5 1 5 0 2 0 1 1 0 0 5 4 4 1 4 1 4 1 1 4 2 1 4 0 1 1 2 2 2 2 4 1 4 0 3 
2 2 0 5 4 0 5 3 3 3 5 2 4 1 3 0 0 3 2 3 5 5 3 2 4 2 5 0 4 5 3 1 2 1 3 1 3 0 5 0 2 
0 5 1 4 3 4 4 0 0 0 5 2 4 1 1 0 4 4 2 0 3 1 5 5 0 0 5 2 3 1 0 3 4 2 3 3 2 3 2 5 2 
2 4 3 3 5 3 3 0 2 1 1 3 1 2 4 5 0 1 2 4 4 0 1 0 4 5 4 4 2 2 1 2 0 1 1 3 4 3 3 5 5 
1 1 3 1 2 0 3 5 2 4 5 3 1 1 3 2 4 3 5 4 1 1 4 1 1 3 4 4 5 3 2 4 5 3 5 1 5 2 2 3 1 
0 4 4 4 4 3 4 3 4 2 0 2 3 0 0 2 3 5 4 0 3 4 0 1 2 0 3 3 5 5 1 0 5 5 1 0 0 5 0 3 1 
4 0 2 3 2 4 2 4 2 1 4 1 5 0 1 1 2 1 4 1 5 2 1 4 5 0 3 1 2 1 0 5 0 5 5 2 0 1 5 1 4 
3 5 5 4 3 0 0 0 1 2 5 1 2 2 5 5 4 4 0 5 2 3 0 0 5 4 5 3 0 0 0 5 5 5 4 3 4 3 0 5 4 
2 4 0 5 3 3 3 5 5 5 2 0 1 3 2 4 4 5 0 3 3 3 1 4 1 1 1 5 0 1 3 1 1 4 3 2 5 1 5 4 2 
0 5 2 1 4 3 2 1 1 5 1 4 5 0 5 5 2 3 1 3 3 3 5 5 1 2 2 4 3 5 2 2 2 2 4 0 3 0 2 3 1 
4 0 5 0 0 0 0 3 2 5 5 1 0 1 1 3 0 4 4 4 1 0 1 3 2 5 0 5 1 3 1 4 5 3 4 4 0 4 1 0 5 
1 2 4 1 3 5 4 0 0 4 4 0 5 2 5 3 2 0 1 3 1 2 2 2 0 4 3 3 1 2 4 4 4 3 3 3 1 3 4 4 3 
0 0 5 4 1 2 0 2 5 1 0 1 4 0 0 5 2 2 1 5 3 2 4 5 3 1 4 2 5 4 5 2 1 4 3 2 0 3 0 3 5 
3 2 2 0 1 4 1 3 3 2 5 2 1 0 4 5 2 3 3 3 5 1 3 1 2 3 5 0 3 1 1 1 2 3 4 0 0 5 3 1 0 
5 5 5 5 4 2 3 5 2 1 3 2 5 5 0 4 5 4 2 1 2 3 0 4 0 2 5 5 0 1 3 3 0 5 3 5 3 2 3 3 0 
5 1 5 3 0 0 5 4 0 5 3 3 2 1 3 4 1 1 5 1 0 3 3 5 1 0 1 2 5 0 4 4 3 4 0 5 3 3 4 4 5 
4 1 3 5 0 2 2 1 5 2 3 1 0 1 1 3 3 0 1 2 1 2 3 0 4 2 1 2 1 0 3 3 5 2 2 3 1 4 4 3 5 
5 3 1 0 0 1 0 2 5 4 2 4 3 1 2 2 1 4 3 2 5 0 1 1 5 3 2 0 1 2 3 2 1 4 1 3 0 4 0 5 2 
2 0 4 0 2 1 0 5 4 2 2 4 3 4 0 4 0 5 0 4 4 4 2 3 5 1 2 4 1 5 2 2 4 4 5 5 3 3 0 1 4 
4 0 4 4 0 0 2 3 3 0 0 0 3 2 2 2 5 0 0 3 5 0 4 3 4 5 3 5 0 2 2 5 4 0 1 0 3 2 1 1 4 
0 5 2 4 4 1 0 0 3 5 1 5 1 5 1 0 4 0 5 0 1 1 2 2 0 1 5 2 4 0 1 2 0 4 1 1 0 1 2 2 5 
4 2 4 5 1 0 5 5 3 4 2 1 2 4 1 5 5 1 1 4 5 4 0 2 2 5 3 1 0 3 1 3 3 2 5 5 2 4 5 5 4 
0 2 1 3 2 4 5 5 3 0 1 2 3 3 0 0 4 5 2 2 5 1 4 0 4 5 2 1 4 3 1 5 4 3 0 3 4 5 0 2 3 
5 5 1 2 1 4 5 4 3 5 1 1 5 0 4 0 1 5 4 1 3 3 0 1 5 4 1 0 0 4 3 1 5 0 4 5 3 3 5 3 0 
0 2 5 1 5 1 2 5 0 0 1 3 0 3 0 1 0 1 1 1 1 5 1 3 5 3 4 3 4 1 5 4 2 0 4 4 1 3 3 1 4 
5 3 5 0 3 2 0 2 1 2 0 5 5 2 1 4 0 1 0 1 3 5 3 3 2 4 0 0 1 5 4 0 4 2 4 3 5 2 0 1 2 
2 4 2 5 3 0 5 1 0 4 0 3 3 0 2 3 1 3 4 2 1 0 1 2 3 4 2 4 5 3 4 2 0 5 3 5 2 1 5 4 0 
4 0 1 0 5 2 4 0 1 1 4 2 1 2 4 1 5 5 1 0 5 5 1 2 1 1 0 0 5 3 5 0 5 2 3 0 2 2 4 0 1 
0 0 5 4 1 1 2 0 4 4 0 2 5 5 2 0 3 3 3 4 2 3 2 4 1 3 5 4 2 4 4 5 4 1 3 4 5 5 3 2 1 
3 2 0 2 0 5 4 3 3 1 5 0 1 5 5 2 3 5 3 0 4 3 5 4 5 1 0 1 5 0 3 5 4 1 3 1 3 5 3 2 4 
0 4 2 3 1 5 3 1 0 2 0 4 2 3 3 0 3 0 0 3 0 4 3 0 3 5 1 5 4 5 2 5 3 1 3 1 1 4 2 3 3 
1 4 1 2 4 3 3 4 1 4 1 5 5 0 2 2 4 5 2 2 3 2 2 1 3 0 0 2 1 5 5 5 2 3 4 1 3 0 3 3 5 
0 5 0 2 1 3 5 1 2 0 1 0 3 0 2 3 4 1 4 1 1 5 5 5 0 0 2 4 2 4 0 1 0 4 0 4 5 2 5 2 0 
1 5 4 1 0 2 4 4 3 3 5 2 3 5 4 5 0 4 2 2 0 2 0 4 1 5 4 2 4 0 4 3 3 5 2 2 0 0 2 1 1 
3 4 3 1 3 3 2 5 5 1 1 4 1 1 4 4 2 4 5 1 3 5 2 2 5 0 3 2 5 3 5 2 5 5 3 3 4 4 5 0 3 
2 0 3 0 1 0 1 1 5 4 0 1 4 4 2 1 3 4 3 3 4 3 3 1 3 0 5 0 4 0 2 4 3 4 4 5 4 2 1 3 5 
0 0 5 3 4 2 5 0 2 4 3 3 4 2 5 4 0 2 5 3 5 2 0 4 4 0 3 2 2 5 3 4 4 3 2 0 1 1 0 2 1 
1 0 0 3 0 5 4 5 5 3 2 0 3 0 1 5 3 2 2 4 5 1 3 0 5 4 3 1 0 1 2 1 2 4 1 4 1 0 1 4 0 
3 3 1 3 3 4 3 1 5 5 3 0 3 5 2 5 5 2 4 0 1 0 0 3 2 4 4 2 0 2 5 3 4 1 0 0 1 0 0 5 4 
0 0 5 2 2 0 4 5 2 5 3 2 3 5 3 2 2 0 0 5 3 0 5 2 1 1 0 2 2 0 4 5 4 1 4 3 3 0 1 5 1 
1 1 1 5 4 1 5 5 4 0 0 4 3 2 0 0 0 0 2 2 2 0 2 0 0 0 0 4 4 0 5 1 1 3 1 5 2 5 2 1 2 
4 1 2 5 1 1 2 4 5 5 5 1 5 3 5 3 1 4 3 4 4 5 3 2 0 2 5 1 1 2 0 1 1 4 5 2 2 3 1 4 1 
5 0 2 4 5 4 2 0 2 3 5 0 4 3 3 4 5 1 1 2 5 2 4 1 2 1 2 1 0 1 1 5 1 3 0 4 0 5 5 5 3 
3 1 5 5 3 5 4 1 3 1 5 0 2 3 0 3 5 2 0 0 0 2 5 4 5 4 2 0 3 5 4 2 3 4 0 2 1 1 3 3 0 
5 2 0 3 3 5 2 3 0 2 5 1 4 3 2 4 0 3 4 1 5 4 3 0 5 1 5 4 3 5 0 4 0 4 1 4 3 2 2 4 2 
5 0 1 3 4 5 1 2 4 1 2 3 2 5 3 3 5 0 3 4 0 3 1 0 4 4 3 3 4 0 5 1 2 0 3 5 1 5 1 1 5 
4 1 4 1 0 4 2 4 5 2 2 1 3 5 3 1 4 3 3 1 3 0 2 1 4 4 4 1 2 3 1 3 0 2 2 1 4 0 4 1 3 
0 1 0 0 3 2 3 0 3 2 2 1 0 0 5 1 1 5 2 3 2 5 4 4 5 5 0 3 4 3 0 3 5 0 5 1 1 1 2 0 0 
0 2 3 5 4 1 2 4 0 3 2 5 4 5 2 3 1 1 5 4 4 5 4 5 2 3 1 5 1 3 2 1 2 3 1 3 4 2 4 3 2 
4 5 5 0 0 2 5 4 5 3 2 2 2 4 0 5 5 3 3 4 1 3 5 0 1 3 3 4 2 2 4 2 0 2 1 0 2 3 3 0 2 
5 2 0 5 4 4 1 3 1 4 3 2 0 4 3 2 4 2 1 2 2 1 1 5 2 5 5 4 1 2 5 4 3 5 4 4 2 4 1 0 4 
3 4 3 2 1 4 1 5 2 2 5 4 5 1 4 5 3 2 0 0 4 0 0 2 0 1 2 0 3 2 4 3 3 2 5 3 5 5 4 1 3 
3 5 1 2 5 2 5 2 4 2 5 0 5 2 0 2 3 2 4 4 2 1 2 1 3 2 3 1 2 5 0 4 1 2 4 5 2 0 5 2 1 
5 3 4 0 0 2 5 1 2 0 4 4 5 2 5 3 1 5 5 0 0 2 0 5 1 3 4 3 3 5 0 5 3 0 2 4 4 5 0 1 1 
1 3 3 5 1 5 1 2 4 2 4 3 5 1 0 2 3 1 2 5 3 3 4 1 4 5 1 5 3 3 5 3 4 1 4 1 5 3 1 3 0 
0 5 5 4 0 1 1 5 4 5 5 4 3 5 2 5 1 4 1 1 3 1 1 3 0 2 3 0 5 2 3 1 3 2 2 4 4 5 2 0 4 
0 3 5 3 2 1 3 3 4 4 5 2 2 0 5 0 5 5 5 3 3 1 5 3 3 5 1 2 1 1 1 1 1 4 1 0 2 2 4 1 2 
2 4 4 1 1 1 2 1 2 1 0 3 0 4 1 5 0 0 5 0 1 0 5 5 1 4 0 1 4 2 4 3 0 0 4 2 3 2 0 4 4 
1 4 0 5 4 3 0 4 0 4 0 5 5 3 3 5 1 5 4 4 1 4 2 4 0 1 3 0 3 0 1 5 4 5 0 0 3 4 3 5 2 
1 5 2 0 4 3 5 4 4 4 4 1 2 4 3 2 5 2 2 1 5 0 5 5 4 1 3 5 3 4 1 1 4 1 0 5 5 4 2 4 3 
4 2 0 4 5 1 3 5 1 0 3 4 1 3 1 4 0 5 3 5 3 2 3 0 3 3 4 0 2 2 2 0 0 3 2 3 3 1 0 0 3 
2 2 5 0 5 1 4 2 0 5 3 3 1 4 5 1 5 4 0 2 3 4 2 0 2 0 1 0 0 3 1 4 1 0 5 2 4 5 5 0 3 
0 0 4 0 1 5 5 3 0 5 0 5 0 2 4 4 1 4 3 2 2 5 5 0 4 0 2 3 2 3 4 5 5 3 0 1 0 0 2 2 2 
1 3 1 5 2 1 2 0 1 5 4 3 2 2 0 5 4 0 1 1 0 0 0 3 0 0 4 3 0 5 2 2 3 3 1 0 2 3 3 4 5 
0 0 3 1 3 2 1 4 3 5 5 2 0 4 4 3 4 0 4 4 0 0 2 4 1 1 1 2 5 4 5 2 2 1 4 0 1 4 2 3 4 
0 3 3 4 1 1 5 5 5 5 5 5 0 5 2 5 4 3 4 5 4 3 1 4 2 5 5 4 0 1 0 4 1 0 2 5 1 0 0 5 1 
3 3 4 4 1 5 4 2 1 0 0 1 4 5 4 5 4 5 0 2 4 2 1 3 1 4 4 4 3 4 4 0 2 2 0 1 0 0 5 4 2 
4 5 4 0 0 1 4 0 3 4 0 0 3 1 1 1 3 4 2 5 2 5 2 2 3 1 1 4 1 4 0 5 0 0 4 1 4 2 1 2 5 
3 5 3 2 3 3 2 2 2 1 5 3 4 3 4 3 5 5 1 2 3 2 2 5 4 2 4 0 4 4 4 2 5 2 2 1 2 2 3 4 5 
4 0 0 0 1 0 0 2 3 0 4 4 2 1 4 3 3 4 1 0 0 1 1 0 1 3 0 5 1 4 2 3 5 5 4 3 2 0 4 5 5 
0 4 1 5 5 5 1 2 1 3 4 5 2 3 2 1 0 4 0 3 5 3 5 2 4 0 5 4 2 1 4 0 2 3 5 4 0 3 4 4 5 
1 5 2 2 0 2 1 4 2 1 0 4 3 4 4 3 2 4 5 3 1 4 0 3 5 0 2 5 0 0 0 2 0 1 2 3 0 1 4 5 1 
4 2 4 3 4 2 4 5 5 0 1 5 2 3 1 4 5 3 4 2 0 4 2 5 5 0 2 3 1 1 1 3 1 4 3 1 5 4 5 3 1 
2 4 5 1 0 3 5 3 3 0 2 1 4 0 1 1 3 4 3 0 5 4 4 2 0 2 3 4 0 5 4 5 2 4 4 2 5 4 3 1 1 
4 3 4 2 0 1 2 4 1 0 3 4 5 3 1 2 1 2 2 4 4 4 5 5 3 5 5 3 0 1 5 2 1 5 3 2 0 3 5 2 2 
4 1 5 0 4 3 1 2 1 2 4 3 0 1 2 2 1 5 1 3 2 0 0 4 5 0 0 3 3 1 2 1 0 1 0 1 5 3 1 4 4 
2 5 1 5 0 1 0 1 4 3 1 2 4 5 0 1 2 3 4 0 5 4 5 4 0 0 2 3 1 0 1 2 3 5 5 1 1 1 4 1 3 
4 4 4 4 4 0 5 5 4 5 1 5 1 2 3 3 0 2 2 2 4 0 2 4 3 3 1 1 2 3 1 5 2 2 3 2 5 0 1 5 0 
0 4 3 5 2 4 4 1 4 0 5 2 5 0 0 2 2 3 0 1 1 4 1 5 2 2 3 2 4 3 3 4 1 3 0 3 3 1 1 5 0 
3 5 3 2 3 3 5 3 2 1 2 4 2 5 5 4 0 0 5 4 3 5 3 5 2 2 0 2 1 3 2 3 5 2 0 2 2 1 2 5 5 
1 0 2 5 4 4 4 3 1 2 4 5 1 0 1 5 1 5 4 1 2 1 3 0 4 2 0 2 1 2 0 0 4 0 5 2 2 4 0 0 0 
5 3 5 4 2 2 3 2 1 1 1 1 5 2 5 0 1 3 2 4 5 1 4 2 5 3 0 5 2 2 5 4 3 4 5 2 0 3 5 5 0 
3 4 4 2 2 3 1 2 3 3 5 3 5 1 2 2 1 3 1 5 0 4 3 2 0 4 1 3 4 4 1 2 3 0 4 0 1 2 4 3 4 
2 3 3 4 3 0 5 1 4 5 4 2 3 2 2 3 2 3 0 0 3 5 0 1 3 0 5 0 4 4 5 1 3 5 5 4 0 0 2 3 2 
3 0 4 1 4 0 0 4 2 5 3 2 3 5 4 4 1 3 3 3 2 2 5 2 1 2 2 3 3 4 4 0 1 4 1 5 1 4 1 5 2 
4 0 1 2 0 5 1 0 5 3 1 3 1 5 3 5 4 0 0 5 2 4 4 2 2 0 1 0 0 4 0 5 2 4 1 2 5 2 2 1 1 
3 0 1 5 3 0 1 1 1 1 4 5 5 5 5 0 3 1 5 5 4 4 2 3 0 2 1 1 2 1 5 0 3 1 0 0 0 5 1 0 0 
2 2 2 2 1 3 5 1 4 1 2 4 1 0 4 1 5 1 3 1 0 1 4 5 1 3 4 5 1 2 5 3 3 5 3 4 1 4 5 4 1 
1 1 2 5 1 0 1 3 2 0 0 1 2 5 0 0 4 2 0 2 1 2 5 3 0 2 1 3 0 0 5 1 0 0 2 0 5 5 4 5 5 
5 5 2 2 5 2 0 5 0 3 4 0 2 2 3 5 5 3 4 2 3 0 2 1 5 5 4 2 1 0 2 5 0 0 0 0 2 1 0 2 4 
5 3 4 1 5 3 1 2 3 2 3 2 4 4 5 0 4 1 5 5 5 5 1 4 0 4 4 0 3 4 1 1 1 4 1 2 4 5 0 2 2 
2 1 2 5 1 5 3 2 5 2 3 2 1 3 4 0 0 3 1 3 0 3 0 3 4 3 2 1 1 4 3 3 2 5 5 4 4 4 3 3 3 
0 4 2 5 4 4 1 2 4 3 0 3 5 2 4 2 4 1 5 3 3 0 3 2 4 1 0 3 2 1 2 1 3 2 2 5 4 2 2 5 0 
5 4 4 4 4 0 3 5 1 0 4 4 2 0 4 1 5 2 4 5 2 5 2 1 2 3 3 2 1 0 0 4 5 0 2 1 5 0 2 0 4 
5 4 3 2 4 2 3 2 0 3 0 5 3 1 1 2 3 3 4 3 1 2 2 1 1 1 2 2 3 2 5 2 1 5 5 5 4 5 5 0 4 
4 0 5 4 5 2 1 2 3 0 4 3 2 4 2 1 5 4 1 4 3 0 3 1 3 4 0 5 2 5 1 2 4 5 0 5 5 1 5 1 0 
5 4 0 5 1 3 0 1 0 3 1 5 0 1 5 2 2 0 3 3 2 5 0 0 4 2 4 1 5 5 0 5 2 3 4 2 0 3 4 1 3 
1 0 1 4 2 4 0 0 5 3 1 4 5 4 5 1 5 2 2 4 5 5 0 3 3 5 2 4 4 5 1 0 1 2 5 4 2 2 5 5 3 
1 4 2 1 5 5 1 4 0 0 5 3 4 2 3 1 0 4 5 4 0 3 5 3 5 4 3 2 2 5 5 0 0 2 5 0 2 0 5 1 1 
5 4 3 5 4 5 0 3 3 3 4 0 0 1 1 1 0 0 1 4 4 1 4 4 4 5 5 0 3 1 2 5 5 2 1 3 1 1 0 5 4 
5 1 4 1 3 5 3 3 1 4 1 4 5 0 0 2 0 2 5 0 1 1 1 0 2 2 2 4 5 1 4 2 0 0 2 1 2 4 0 2 5 
1 3 2 3 2 1 4 0 2 3 2 1 4 5 3 5 0 1 2 5 4 5 5 2 3 3 2 0 0 5 3 5 5 1 4 3 1 2 5 2 3 
2 0 2 2 2 4 4 3 4 4 0 3 0 4 0 1 0 0 4 3 2 2 1 1 0 4 2 5 4 0 3 2 4 3 1 1 5 3 2 3 2 
4 2 2 4 0 5 1 4 2 0 3 1 5 4 1 3 4 2 2 1 1 2 4 4 1 5 4 4 5 5 2 4 0 1 3 5 3 3 5 4 3 
1 4 0 1 2 3 5 3 4 0 3 1 3 4 5 5 5 0 2 1 4 1 4 2 2 1 1 5 5 0 3 0 1 2 2 4 4 5 3 0 4 
3 3 0 3 5 2 3 5 2 4 0 3 1 1 0 2 1 1 5 0 5 3 3 5 5 1 5 5 2 5 4 1 4 1 5 4 3 4 0 0 0 
1 3 1 3 2 1 1 2 0 1 2 4 0 0 1 4 4 2 3 0 1 3 2 3 1 3 5 4 3 0 0 3 2 3 4 2 1 5 3 0 0 
2 4 5 4 2 4 2 5 2 1 3 0 5 0 0 2 5 5 0 2 2 4 3 0 3 4 5 0 5 2 0 0 5 2 2 1 0 0 3 2 2 
1 0 0 5 0 1 0 5 0 4 4 4 3 5 3 1 2 1 0 4 5 2 1 0 2 5 4 3 3 3 5 5 2 5 5 1 0 4 2 0 1 
2 1 1 0 0 2 2 3 3 4 1 2 5 2 2 4 0 3 4 3 0 2 1 5 4 1 2 4 5 4 3 0 4 1 0 3 4 5 4 1 0 
0 0 2 0 4 2 2 1 3 4 0 4 1 3 5 0 4 5 1 1 0 5 5 3 1 0 1 5 0 3 3 4 3 0 0 5 5 5 3 4 1 
3 0 4 5 1 2 2 1 4 0 1 4 0 0 5 3 1 5 4 4 1 3 0 0 0 1 2 5 5 0 4 4 0 2 1 0 4 4 0 4 0 
5 3 3 1 4 0 3 1 1 5 2 4 1 4 5 1 2 4 2 2 1 5 1 5 5 0 4 1 1 1 4 0 1 4 3 3 3 2 0 3 5 
1 0 2 4 0 5 4 1 2 4 1 5 4 3 0 0 1 2 4 0 1 0 4 5 3 2 5 5 4 5 3 0 2 0 3 2 1 3 4 2 0 
1 1 2 2 5 0 4 0 2 1 0 2 3 4 2 0 2 5 2 5 2 3 2 1 5 5 1 3 0 5 4 4 4 1 4 1 4 4 5 5 4 
4 2 2 4 4 4 5 1 5 5 0 0 4 2 1 2 2 5 5 0 3 3 1 2 1 1 5 1 3 0 3 0 5 3 5 4 2 3 3 5 2 
2 1 1 3 5 5 2 0 2 4 0 5 0 3 0 1 4 5 3 5 5 4 2 5 4 2 3 3 1 3 2 0 0 1 1 3 3 1 4 5 2 
2 3 5 3 0 3 0 4 5 0 4 5 4 0 0 4 2 1 2 5 1 1 3 2 3 1 2 0 4 5 3 0 1 5 2 1 3 5 1 5 0 
4 2 0 2 4 5 5 1 4 1 2 0 1 2 5 5 3 1 2 5 2 4 5 1 0 3 2 2 1 4 3 2 5 2 1 0 3 3 1 4 5 
4 0 5 3 5 4 0 5 1 5 4 3 5 4 1 5 1 1 4 0 3 1 0 4 1 4 0 0 5 0 0 3 2 5 2 2 4 0 2 1 2 
3 4 3 1 2 1 4 3 5 2 4 2 0 5 0 4 3 4 3 3 0 5 2 4 2 3 0 2 2 1 1 2 4 5 0 1 3 3 4 3 3 
1 4 1 1 4 0 2 3 3 5 1 2 4 1 4 3 0 1 1 0 3 4 4 3 5 4 0 2 1 1 0 4 4 0 0 3 0 2 3 0 1 
0 5 3 1 5 4 5 5 5 5 2 3 2 3 5 2 4 5 2 4 2 2 3 2 0 4 0 2 2 5 3 3 0 3 4 3 0 5 0 4 3 
2 0 0 3 1 5 1 5 3 2 2 0 0 0 0 2 2 1 1 2 2 3 5 3 3 4 5 1 0 3 3 5 0 3 3 3 5 2 2 5 5 
5 4 5 0 0 3 4 4 5 3 2 0 1 1 3 2 2 5 1 5 5 4 1 1 4 0 1 3 5 3 2 5 2 0 2 5 1 2 1 1 3 
4 3 4 3 5 1 1 4 0 3 0 4 4 1 3 5 0 2 3 3 1 0 0 0 2 2 0 1 0 5 0 4 2 1 1 2 3 2 3 5 4 
5 4 5 2 4 0 5 2 3 1 5 2 0 4 2 0 3 0 0 3 3 1 2 5 2 0 1 2 3 3 0 3 5 4 2 4 3 1 4 2 1 
3 2 4 0 4 4 3 2 0 5 3 1 5 1 1 5 0 0 4 2 3 0 4 3 5 1 5 5 4 5 2 5 3 5 0 0 5 4 5 5 1 
1 5 1 0 4 0 4 5 2 3 1 2 4 3 1 2 2 0 4 1 0 3 3 1 2 3 4 1 1 0 1 3 0 2 5 0 4 1 0 5 5 
0 3 1 1 3 0 5 0 1 2 1 2 2 1 2 1 0 4 2 1 0 5 5 1 2 3 3 1 2 2 3 1 3 1 4 2 2 0 3 1 1 
3 2 3 5 5 2 2 0 0 0 2 4 3 1 4 3 0 5 4 1 1 4 4 4 3 4 5 3 4 1 5 2 2 5 4 0 0 1 0 4 1 
1 5 3 0 5 4 5 5 3 3 5 5 2 2 3 2 3 0 3 1 4 4 5 3 5 2 1 0 5 2 2 4 0 3 0 4 3 0 3 4 1 
4 5 2 5 0 5 1 3 3 1 0 5 0 3 1 0 2 5 5 4 4 4 3 1 0 4 3 3 2 4 5 1 4 1 3 2 2 4 0 3 3 
5 1 4 0 2 3 4 1 4 2 3 2 1 4 4 5 1 3 4 0 3 5 3 0 0 4 0 1 0 2 5 5 0 4 3 5 1 3 5 4 5 
3 5 1 2 4 5 3 4 1 5 4 0 1 0 2 2 0 3 3 4 2 0 1 5 5 1 5 5 3 0 4 0 3 0 3 4 4 5 0 3 3 
0 2 2 4 5 5 1 5 5 0 2 0 0 4 5 4 3 4 3 3 0 5 0 5 4 5 1 0 0 5 1 4 1 3 2 5 5 3 3 1 4 
2 4 5 1 0 0 3 2 0 2 0 2 4 0 5 0 5 4 3 2 3 0 1 2 0 0 3 5 4 4 0 3 1 3 2 0 3 5 1 2 4 
0 1 2 2 5 2 3 0 5 5 4 0 3 5 2 3 3 1 1 4 5 2 4 2 3 0 2 4 0 4 5 1 4 2 5 3 2 2 3 1 3 
1 1 0 4 5 3 2 3 3 5 3 1 4 2 1 5 1 1 2 2 1 5 4 1 3 2 3 3 5 5 4 3 0 0 0 2 4 0 1 3 5 
5 0 0 1 2 0 3 4 3 3 4 5 2 4 4 0 4 0 2 3 3 2 5 4 4 5 5 2 0 3 1 0 3 2 3 3 4 1 0 0 4 
2 1 3 2 3 5 0 3 5 4 5 0 4 1 4 1 1 2 0 2 3 3 5 5 1 5 0 2 4 4 5 1 1 4 3 3 5 4 4 1 0 
4 5 4 3 1 1 5 0 0 0 3 2 2 0 3 5 5 5 5 3 4 5 0 5 1 4 4 0 1 1 4 2 5 4 4 0 1 2 4 2 4 
4 4 4 2 3 5 3 1 4 4 4 1 5 1 2 3 1 3 0 0 4 1 2 1 2 2 3 5 0 2 2 0 5 0 1 4 2 4 5 2 0 
2 5 4 3 2 4 2 2 4 4 1 1 5 3 5 4 3 0 0 0 0 0 1 5 0 5 5 3 5 4 3 0 1 3 2 5 5 1 2 4 0 
3 2 2 2 3 3 4 4 2 4 2 2 2 3 4 0 0 4 3 2 0 0 4 3 2 0 5 0 4 5 2 5 5 4 5 0 4 5 1 4 0 
5 1 3 2 0 0 5 3 5 5 5 3 5 5 2 1 5 5 2 3 0 2 2 0 0 4 0 3 4 2 2 5 4 5 1 3 1 0 2 4 1 
5 5 1 3 4 0 3 2 3 0 1 0 2 3 4 5 1 0 5 1 3 3 4 0 1 0 5 4 2 2 1 4 2 2 3 5 0 0 2 2 2 
3 3 3 0 4 2 5 2 1 0 3 3 3 0 2 3 5 4 1 2 3 1 5 3 4 1 5 1 4 4 3 0 3 3 1 5 0 2 0 0 3 
4 1 2 0 3 5 3 4 0 3 2 5 1 5 4 1 5 5 5 1 3 3 4 2 0 3 5 5 3 1 0 4 5 5 1 4 0 0 1 0 3 
0 1 4 2 3 1 2 2 1 0 2 0 4 4 1 0 0 0 3 3 1 4 0 1 5 3 3 1 1 3 0 3 1 4 2 1 0 0 0 4 3 
3 4 1 5 5 0 4 4 5 1 1 1 3 1 0 2 2 1 0 2 5 1 3 4 0 2 5 2 0 2 0 3 5 0 1 5 1 3 3 2 5 
0 0 0 3 1 3 0 1 0 0 3 3 0 0 0 1 3 2 5 5 0 3 1 4 1 2 3 2 0 2 3 3 3 4 3 2 3 1 5 1 4 
5 3 4 3 4 4 2 3 0 1 0 5 0 2 5 2 2 2 3 5 1 2 3 4 1 5 0 1 2 5 2 5 5 2 5 1 4 3 5 3 0 
5 5 0 1 3 1 5 4 5 4 5 1 1 5 5 2 4 2 3 2 4 5 0 3 3 1 0 4 1 1 1 5 3 0 1 3 5 0 2 2 4 
0 1 0 0 0 1 2 1 5 1 1 5 2 1 5 1 3 4 5 4 2 3 5 4 2 1 3 1 5 0 5 1 5 1 5 5 1 2 5 3 2 
2 4 3 5 2 5 3 0 1 5 5 2 5 0 5 0 4 4 1 2 4 5 3 0 2 5 2 5 5 3 0 2 4 3 3 5 0 4 4 3 3 
2 4 0 5 1 3 4 1 1 1 0 5 0 2 3 5 2 4 4 3 1 2 2 4 5 3 5 3 5 5 2 0 1 5 1 4 1 0 5 0 2 
5 0 2 5 2 0 1 3 3 0 3 3 0 5 2 5 3 3 5 3 4 2 5 3 1 3 1 2 4 3 4 1 5 2 4 5 2 3 3 3 0 
0 0 1 5 1 2 1 1 2 1 1 0 3 2 4 2 1 0 3 3 3 1 1 0 5 3 1 2 0 1 4 5 1 5 0 1 1 5 0 2 1 
0 5 3 3 4 4 2 5 0 2 2 3 0 1 2 5 5 1 5 3 3 0 1 5 3 3 0 5 3 2 0 2 0 2 2 2 4 1 1 4 1 
2 4 3 1 1 4 4 5 5 4 4 3 0 1 0 4 2 3 3 0 2 1 3 3 4 0 4 2 0 0 0 0 4 3 0 2 5 5 0 4 5 
3 2 4 1 0 1 4 1 2 1 2 4 1 1 1 5 4 4 5 1 0 5 1 1 4 5 5 2 4 0 3 4 4 0 5 0 2 3 1 2 2 
1 0 2 1 3 0 0 5 3 3 3 0 4 1 2 0 0 1 1 3 5 4 3 2 0 5 2 3 5 2 5 0 5 0 0 2 5 3 2 5 5 
4 0 3 2 1 3 5 5 2 5 3 5 2 4 2 3 3 3 0 0 1 1 5 1 4 1 1 0 2 2 5 2 3 0 4 2 2 2 4 5 0 
5 2 0 5 4 1 4 2 1 3 2 2 3 0 1 4 2 4 4 4 0 3 0 1 1 2 1 0 4 3 0 4 3 4 2 0 2 3 5 5 3 
3 5 4 1 3 5 3 0 1 5 5 3 0 4 4 2 4 1 3 3 2 5 3 4 3 2 5 3 3 3 3 1 2 0 0 4 3 5 5 2 0 
3 3 5 0 0 4 2 1 4 1 4 1 3 1 4 4 4 4 2 5 5 0 2 1 3 4 1 3 2 1 4 5 2 2 3 5 5 5 2 1 5 
2 5 0 2 5 3 2 4 1 2 1 5 1 5 3 3 0 1 1 4 3 3 1 2 4 4 1 0 2 5 4 2 0 5 5 5 4 1 4 2 2 
4 5 5 4 5 2 1 0 0 0 3 0 1 5 2 2 3 4 4 1 2 0 3 2 2 1 4 4 4 3 2 4 4 0 5 0 0 4 2 2 5 
1 3 3 3 3 4 3 2 1 0 5 1 0 2 4 5 2 5 3 2 5 1 0 2 2 3 3 0 3 0 5 3 1 3 5 4 5 4 1 3 3 
4 5 1 1 3 1 2 4 4 3 2 4 2 0 4 0 4 2 0 5 5 2 3 0 2 4 5 2 2 0 1 2 3 5 0 5 0 0 2 5 1 
4 3 4 0 3 2 4 4 4 2 5 2 2 5 3 5 3 2 5 2 3 1 0 0 5 1 0 5 1 4 3 1 2 3 4 0 3 1 4 4 2 
1 0 5 5 3 2 5 1 1 1 4 1 1 3 1 1 1 4 1 0 0 3 0 5 5 5 2 0 3 2 1 0 4 5 5 1 5 2 3 2 5 
4 0 1 4 3 4 1 3 2 4 3 2 1 2 3 4 1 1 3 5 2 1 1 3 4 2 4 1 5 1 3 0 4 0 1 1 0 1 2 3 2 
3 2 5 1 5 1 5 3 5 0 4 4 4 0 0 5 0 1 0 2 1 2 5 3 0 5 5 5 1 5 1 3 5 1 0 3 3 4 4 4 0 
5 0 5 5 2 5 4 2 2 3 3 0 5 0 5 5 2 5 5 5 0 5 5 0 0 0 3 4 3 1 5 3 1 1 4 4 4 3 3 2 0 
4 5 4 3 5 0 0 2 3 1 1 2 0 2 0 2 4 3 0 4 4 4 0 2 2 2 2 0 4 1 3 5 1 0 1 3 2 0 4 4 4 
2 1 2 0 4 5 0 3 4 2 1 2 5 4 1 2 4 4 2 5 0 3 4 4 0 1 4 4 5 0 1 5 2 3 0 3 3 1 2 5 2 
5 4 3 3 4 4 0 1 4 2 1 4 5 5 2 3 3 2 1 3 4 2 1 5 1 1 3 0 0 1 1 2 3 4 4 2 1 1 3 0 5 
3 5 0 0 2 3 1 2 0 2 1 3 3 3 5 4 4 1 0 4 4 5 0 5 3 4 1 3 0 2 5 1 2 4 3 4 3 4 2 3 1 
5 5 0 0 3 0 0 3 1 3 4 4 2 0 1 3 3 4 0 5 5 4 2 1 4 4 0 4 0 4 3 1 4 0 2 4 2 5 4 3 5 
1 1 3 3 1 1 3 3 1 4 5 1 0 5 2 4 0 2 4 4 3 4 1 1 3 0 4 1 2 4 1 4 5 2 5 1 4 0 1 3 2 
3 3 3 2 2 3 4 2 2 3 4 4 1 0 1 1 3 3 2 1 4 2 1 1 4 0 0 1 5 0 0 0 0 1 0 5 1 0 3 4 4 
0 3 2 5 3 4 5 2 2 0 1 1 3 4 3 5 2 0 2 0 4 1 2 3 5 0 2 5 2 4 5 2 5 4 3 0 1 3 1 0 1 
0 2 2 4 0 2 4 4 4 3 4 2 1 1 4 3 5 4 4 1 4 0 1 0 0 2 3 0 0 2 2 1 1 1 4 1 5 0 3 1 0 
4 4 4 2 1 0 2 0 2 0 3 5 4 1 4 2 1 3 1 5 1 1 0 4 0 3 5 4 1 5 5 4 5 3 0 3 1 1 0 3 2 
4 1 3 3 0 5 0 0 5 0 3 5 4 2 0 3 3 5 5 3 1 1 3 5 1 4 1 5 5 2 4 0 0 3 4 3 4 3 5 1 5 
1 0 2 4 2 1 0 0 3 4 1 2 3 0 1 4 5 2 5 5 0 4 1 4 4 1 3 5 0 3 4 3 2 1 3 4 5 2 5 1 0 
0 4 0 0 4 5 3 5 5 2 4 3 1 1 5 3 1 0 0 0 1 1 1 5 4 1 1 3 1 4 1 1 0 2 5 2 2 3 0 1 2 
1 2 1 4 0 4 3 1 1 5 4 5 1 3 2 2 4 3 5 4 5 2 0 4 2 2 0 3 4 3 4 2 1 4 0 0 3 1 2 1 4 
5 4 1 3 3 1 0 0 2 5 4 3 0 3 3 0 3 3 1 4 3 3 2 0 0 5 0 2 3 2 2 0 2 3 5 1 1 0 1 5 1 
3 0 1 0 5 0 4 2 0 2 2 4 3 1 5 4 3 3 1 5 5 3 4 3 5 0 4 2 0 1 4 0 3 0 3 4 4 1 3 1 2 
3 4 5 4 4 0 5 0 3 2 2 5 5 5 0 4 3 4 3 5 3 0 3 5 4 3 2 1 2 1 3 4 0 4 3 3 5 4 1 2 5 
2 4 0 5 3 2 1 0 5 0 2 5 0 4 3 4 1 5 3 1 5 5 5 4 1 3 0 4 3 0 2 1 3 2 0 2 4 5 3 0 4 
5 1 4 0 5 0 5 4 5 5 4 0 4 1 2 0 3 2 1 3 1 4 1 3 3 2 4 0 3 0 3 5 0 1 1 3 2 1 4 0 5 
5 4 1 0 0 5 4 5 1 5 5 5 0 5 1 3 5 2 3 1 2 0 4 1 2 0 2 5 2 3 4 4 2 1 2 0 1 4 0 1 1 
3 3 3 4 1 2 4 0 0 1 5 5 3 0 2 0 4 2 2 5 5 2 3 2 2 1 4 1 1 5 0 5 4 4 3 4 3 2 1 5 4 
2 0 5 0 1 2 3 2 5 3 3 4 2 3 2 3 1 4 4 5 3 5 4 1 0 0 4 2 3 3 3 1 0 2 2 2 0 2 5 4 2 
5 5 1 4 5 0 0 2 2 0 2 0 4 4 5 5 0 5 3 2 5 2 5 0 3 4 5 3 0 1 4 3 2 5 1 1 0 2 4 0 5 
2 3 5 4 3 4 1 4 5 2 0 4 2 1 5 3 4 1 1 0 2 4 5 4 5 2 1 4 1 0 5 4 4 1 3 0 1 2 2 4 3 
4 2 3 1 0 4 2 3 5 4 3 2 3 4 2 0 2 5 4 1 0 1 5 1 2 3 2 3 3 3 0 3 4 5 4 1 4 5 1 4 0 
4 4 0 0 2 5 4 5 4 3 4 4 0 3 4 2 2 4 2 2 0 0 3 1 1 5 3 4 4 1 2 3 5 5 1 4 4 4 4 1 2 
5 2 0 1 2 2 1 3 3 5 0 5 5 5 5 1 2 5 5 0 3 3 0 2 5 5 0 0 1 1 3 1 3 2 5 2 1 4 0 2 3 
1 0 3 3 5 0 4 3 4 3 2 0 0 3 3 1 0 0 0 3 0 2 3 3 0 4 1 5 1 4 2 2 1 0 0 5 4 1 0 1 3 
1 4 3 0 2 0 2 4 1 4 0 5 1 1 4 5 5 1 4 4 4 0 3 3 0 0 5 1 1 2 2 4 4 1 0 2 1 1 1 2 3 
4 2 4 1 1 3 2 4 2 4 1 0 3 5 0 3 5 3 0 4 3 5 1 3 0 1 5 2 5 3 0 5 0 3 2 2 0 3 0 1 4 
0 3 2 4 4 4 1 3 4 4 1 1 0 0 4 0 3 5 1 4 0 4 2 0 1 1 2 4 2 1 2 2 3 1 1 5 5 0 2 3 2 
2 1 1 0 4 0 0 0 2 0 4 2 0 5 1 4 0 0 5 5 4 0 5 1 3 3 4 3 5 5 1 4 5 5 5 1 2 0 1 5 4 
5 2 1 3 5 5 1 4 5 2 2 2 2 4 4 5 2 1 3 3 5 1 1 2 4 4 1 5 4 4 1 0 1 0 4 5 5 5 0 0 1 
0 4 1 1 4 3 1 0 2 3 5 3 1 0 0 3 4 5 4 5 1 3 5 2 5 1 0 1 4 2 5 0 1 0 2 0 4 0 5 0 1 
3 1 5 5 2 0 2 3 1 3 1 4 3 2 1 2 4 2 3 2 3 1 2 0 1 3 3 0 0 4 1 0 3 4 0 0 0 3 0 3 2 
0 3 4 2 2 0 0 2 0 2 1 2 3 0 0 3 1 1 2 0 4 4 0 1 0 5 3 0 2 0 2 4 4 1 3 0 3 5 0 3 1 
0 0 2 3 2 1 3 4 0 5 0 4 1 2 1 1 4 1 2 3 0 4 5 5 4 3 4 4 4 2 4 1 1 3 2 3 2 5 2 0 5 
1 2 4 2 5 5 4 1 4 4 2 3 2 4 3 0 2 2 3 0 3 1 4 2 2 2 3 2 0 1 4 1 1 3 4 2 4 4 1 3 4 
3 1 1 5 4 5 0 3 0 4 5 1 4 3 3 3 4 1 5 0 0 1 5 5 5 1 5 3 5 0 2 3 0 5 1 3 1 4 3 2 5 
5 1 4 0 0 5 0 5 4 5 5 2 2 1 3 4 5 5 1 1 4 3 5 0 4 3 0 1 2 5 1 1 1 2 0 3 5 0 0 1 4 
4 4 0 5 3 5 5 4 0 2 0 2 3 2 4 4 4 0 5 5 3 2 3 3 4 3 0 5 3 0 0 2 2 4 1 1 3 2 5 4 4 
3 3 5 3 1 0 1 3 4 1 1 3 5 4 4 5 3 2 1 3 2 2 3 1 0 0 1 1 3 5 0 1 0 4 2 3 4 3 0 5 3 
4 2 5 0 2 4 2 5 1 0 3 3 0 4 2 2 2 3 5 2 5 5 2 1 3 2 2 4 3 5 3 5 3 4 3 0 3 1 4 0 5 
0 3 4 2 5 2 5 1 2 3 4 3 5 1 3 3 0 4 3 2 0 4 2 2 4 1 5 3 1 3 4 2 3 1 2 1 5 0 3 3 2 
2 2 4 2 4 2 4 3 3 2 1 5 0 5 2 4 1 4 4 0 4 0 2 2 5 0 1 5 4 0 5 3 3 3 5 4 5 5 4 1 3 
3 1 2 5 4 1 1 1 5 0 0 4 1 0 1 0 2 0 1 0 0 0 3 0 5 2 4 5 4 3 4 1 4 3 4 3 0 4 4 1 1 
3 5 2 2 0 4 2 2 5 5 4 3 5 0 4 4 3 2 0 5 2 2 2 4 5 0 2 4 5 2 1 4 1 1 5 1 2 2 5 5 4 
3 5 4 2 1 1 3 1 0 4 4 4 4 2 2 1 0 2 3 4 2 4 3 3 2 2 2 2 0 4 5 2 2 4 1 1 5 5 4 0 0 
2 3 3 3 5 1 0 5 3 0 3 0 0 5 4 2 1 3 1 4 0 3 0 5 3 0 3 2 0 0 0 4 5 3 1 5 3 5 1 1 3 
1 5 0 5 2 3 3 4 5 5 0 5 5 3 2 5 3 0 0 4 2 0 2 4 1 5 3 3 3 4 5 3 0 0 1 3 3 2 4 2 4 
0 5 0 3 5 2 5 0 5 2 2 4 4 3 2 2 3 0 3 2 4 1 2 3 0 5 2 5 1 0 0 0 2 5 2 4 0 0 2 0 5 
5 3 3 2 3 4 1 0 0 3 1 1 2 2 5 4 1 2 0 5 1 3 1 1 5 4 1 3 5 1 0 2 3 1 5 1 0 3 3 5 3 
1 1 2 1 0 3 2 5 1 4 5 1 4 2 3 5 3 3 2 3 1 5 5 2 5 5 3 0 1 1 4 1 3 0 3 4 3 1 4 0 5 
0 4 1 4 0 5 4 4 2 1 3 5 0 4 0 1 5 3 3 3 5 0 0 1 3 4 1 2 4 4 2 5 3 4 5 1 2 4 2 0 3 
4 1 0 1 5 0 5 2 0 1 5 4 0 4 0 1 4 1 1 1 5 3 0 3 4 2 3 0 3 2 5 2 0 5 4 3 0 1 1 1 3 
5 1 1 2 1 2 3 5 5 2 1 5 5 3 5 2 2 2 3 1 4 1 4 5 3 3 4 5 4 5 5 2 4 2 0 5 5 0 3 4 2 
0 2 1 0 1 3 1 3 0 3 2 0 5 1 2 4 4 3 5 4 1 0 0 4 1 2 2 2 0 3 1 1 2 0 1 1 4 3 1 2 5 
0 3 4 1 0 4 3 5 3 0 4 1 3 0 1 2 0 4 0 3 2 1 3 5 2 0 4 3 5 1 3 5 2 1 5 4 2 2 3 5 5 
3 3 1 4 0 4 5 4 5 0 0 5 2 2 4 3 0 0 4 3 5 5 2 5 2 3 1 2 0 5 1 4 2 1 3 2 4 2 5 0 0 
2 1 4 3 0 1 3 0 1 3 4 0 4 5 3 0 4 1 5 1 1 3 4 1 5 4 5 1 2 2 0 5 3 4 5 0 1 1 3 1 2 
1 5 1 2 2 3 5 3 5 4 3 0 4 1 1 0 2 2 0 0 3 1 3 4 5 1 0 0 2 0 2 4 0 1 2 5 3 5 0 0 1 
2 3 2 3 3 1 0 1 2 2 0 3 5 4 2 3 5 3 4 2 5 4 1 4 0 5 4 1 5 2 2 2 4 1 2 3 5 5 5 2 1 
4 5 3 2 4 2 4 0 1 1 0 2 1 5 0 3 5 1 1 2 1 2 4 0 5 5 5 4 3 0 3 5 5 1 0 4 4 4 0 4 2 
5 5 3 0 0 3 1 0 1 4 4 0 5 2 5 4 4 0 0 2 0 5 1 1 2 3 3 1 3 4 4 0 5 2 4 4 1 3 1 3 0 
4 4 0 1 0 3 2 4 2 1 4 1 1 0 1 0 1 2 2 3 4 1 1 2 1 4 2 4 2 1 5 4 4 2 4 1 1 2 0 3 4 
1 1 1 5 5 3 5 5 4 5 2 4 0 2 5 1 1 3 2 1 1 2 4 2 4 5 2 3 2 1 1 5 5 0 0 0 3 0 2 5 3 
5 4 3 4 4 2 4 1 1 1 3 0 2 5 2 3 1 5 5 0 3 4 1 0 2 0 4 5 5 1 2 1 0 4 4 2 3 4 2 3 0 
4 0 3 4 5 5 0 3 4 2 4 3 1 0 3 3 4 5 0 0 0 4 3 1 4 3 4 3 4 5 3 5 5 3 3 5 2 4 5 2 5 
4 4 3 4 3 0 3 4 1 1 0 2 3 2 5 3 2 5 5 3 0 0 4 0 1 2 0 2 2 3 3 0 0 4 4 3 4 3 4 4 0 
2 4 1 0 4 4 1 0 1 2 4 5 2 2 3 1 0 2 3 0 2 1 0 3 3 2 0 3 2 5 0 3 4 5 4 2 0 5 2 0 1 
5 3 5 0 0 2 5 3 1 1 4 2 3 1 2 5 0 1 2 0 2 3 2 4 0 1 4 3 3 0 5 1 1 3 1 3 2 1 5 3 3 
5 0 5 4 4 2 2 4 4 3 4 0 4 0 5 0 3 3 3 5 0 0 0 0 0 4 1 1 0 0 3 3 5 5 2 2 3 4 2 4 5 
0 5 2 5 3 1 2 4 1 1 3 0 4 5 3 0 4 2 2 3 5 5 0 1 1 2 3 5 5 4 2 5 0 3 3 3 1 2 0 2 2 
1 5 0 1 2 5 1 1 3 3 1 3 4 4 3 4 2 2 3 0 3 5 2 5 3 0 3 1 0 3 0 2 4 5 1 0 1 1 5 5 3 
0 1 2 0 0 3 5 5 2 5 3 5 2 3 1 1 3 2 0 4 5 2 4 0 3 5 5 2 4 4 0 4 4 5 0 0 1 3 5 0 5 
5 0 0 2 0 0 2 3 1 5 4 0 2 1 2 3 0 2 3 1 1 2 5 4 2 0 0 1 4 5 1 3 4 0 3 0 0 5 2 5 1 
3 2 4 5 1 4 0 4 3 3 2 2 1 4 1 5 4 3 0 5 4 5 3 4 1 2 3 5 1 5 1 0 5 3 2 5 2 2 1 2 4 
3 1 5 5 3 1 0 1 3 3 4 1 1 3 5 4 3 0 5 1 1 3 5 3 2 5 2 5 1 2 0 3 2 0 4 3 5 4 4 1 0 
4 5 3 4 1 0 1 2 0 4 0 0 4 1 3 5 0 3 5 5 2 1 2 0 2 5 2 3 2 2 4 5 3 2 0 2 5 1 3 4 5 
3 2 0 4 2 5 3 4 2 0 3 3 4 2 2 1 2 5 0 2 4 4 4 0 5 1 0 4 3 2 5 3 3 2 4 4 0 1 4 1 2 
3 1 0 2 4 4 4 5 0 3 2 1 0 3 0 4 1 2 0 2 2 4 4 3 2 0 5 3 1 5 1 0 3 1 2 5 4 4 5 3 4 
2 1 5 5 1 3 2 1 2 1 5 1 5 5 5 1 0 5 4 0 2 3 1 0 4 5 4 5 4 3 2 2 1 1 2 0 0 4 4 2 2 
3 4 4 5 3 4 4 4 5 2 1 2 3 1 0 4 4 4 2 3 3 2 1 3 4 4 3 0 1 3 1 5 1 1 3 4 5 3 2 5 3 
4 3 5 1 4 3 3 2 3 2 4 2 1 4 0 3 0 0 4 5 1 2 2 5 2 3 0 2 5 1 4 0 4 3 3 5 4 2 1 5 4 
3 0 2 4 1 1 1 1 0 5 5 1 1 2 0 1 1 0 2 4 2 2 4 2 0 3 0 4 4 1 0 1 4 2 4 4 2 0 3 0 3 
4 2 5 3 5 3 4 4 2 4 5 1 3 4 5 2 0 0 1 4 0 2 0 3 5 2 3 4 5 2 0 1 2 2 1 2 0 5 1 0 5 
1 3 4 1 3 3 4 5 0 3 5 3 3 5 2 3 1 1 0 1 3 2 4 5 3 4 4 4 3 1 1 2 5 0 1 5 3 3 5 4 4 
0 2 2 0 5 1 0 0 4 5 2 2 4 5 3 3 0 3 1 2 4 4 1 1 1 3 1 5 5 1 3 3 1 2 0 1 3 0 3 0 5 
1 2 1 1 4 2 4 2 3 4 3 5 3 5 5 2 0 5 2 4 4 3 2 2 5 5 1 0 4 0 4 0 0 4 2 2 0 1 3 4 1 
2 0 2 1 2 5 4 2 2 0 3 0 2 3 0 3 4 1 2 2 0 1 1 4 3 1 4 1 1 1 0 1 5 5 3 3 1 0 4 1 5 
3 0 3 1 4 4 2 5 1 1 4 4 3 3 3 1 5 1 3 4 3 1 5 5 3 2 4 1 3 0 4 4 3 1 1 3 4 4 2 2 1 
5 1 1 4 1 2 2 2 0 4 0 2 4 0 2 2 1 5 1 1 5 5 3 1 1 5 1 2 3 0 1 2 2 3 2 0 1 0 5 0 4 
4 3 2 5 2 4 0 0 3 0 3 1 1 1 2 3 4 5 2 4 2 5 5 5 2 0 1 2 3 4 4 1 2 5 5 1 5 1 1 3 1 
1 5 1 4 4 0 5 0 3 0 1 3 3 0 4 4 2 4 0 3 3 1 1 4 0 0 5 5 2 3 4 2 5 2 4 2 4 3 1 0 3 
4 3 5 2 2 2 1 1 0 1 2 5 4 5 4 5 2 5 0 0 0 0 4 5 2 4 1 2 2 4 1 3 3 0 1 3 2 0 3 5 2 
3 4 0 5 5 1 5 0 0 4 5 2 4 3 1 5 4 1 2 1 0 4 4 4 2 0 0 2 0 0 3 1 3 4 3 5 4 2 0 3 2 
4 4 4 4 0 5 4 0 3 0 0 2 4 0 5 5 3 4 5 0 5 5 0 3 1 3 2 3 4 5 0 4 1 0 3 5 5 5 1 4 1 
3 2 5 1 1 4 5 5 0 5 2 3 5 0 1 2 2 5 1 1 2 5 1 4 5 3 3 0 5 0 2 2 0 5 0 4 0 3 2 2 4 
5 5 2 3 2 0 2 2 5 2 3 1 0 2 4 3 3 2 1 2 4 2 0 2 4 0 4 3 3 5 3 4 2 5 4 2 2 3 5 0 1 
2 0 5 0 0 3 1 5 3 2 0 4 5 2 4 5 1 2 4 0 3 0 4 2 0 2 2 5 3 3 5 4 1 3 0 1 0 3 0 4 3 
1 3 4 3 4 4 4 3 3 4 5 2 3 4 2 1 2 3 3 1 1 4 3 1 3 2 0 2 2 3 1 4 5 4 2 3 2 1 3 1 3 
1 2 0 0 3 2 5 4 1 1 3 0 0 2 1 4 4 0 3 1 4 0 2 5 5 0 4 5 1 2 0 2 5 0 2 5 0 5 0 3 2 
1 2 4 3 1 4 2 1 1 1 3 4 1 2 4 1 0 0 4 3 1 0 1 0 1 2 0 0 3 0 1 1 3 3 5 0 4 0 0 5 0 
5 2 4 5 5 1 1 3 0 3 4 1 0 0 1 3 4 1 1 0 3 3 4 5 5 3 1 0 5 2 5 3 2 1 4 5 5 0 1 0 2 
1 5 2 4 5 2 2 5 4 2 0 4 2 1 2 4 5 4 1 1 2 5 3 4 0 0 1 0 4 3 1 5 2 1 1 0 2 3 4 3 5 
4 3 0 4 4 0 4 5 0 4 0 2 4 1 3 5 5 4 4 0 4 2 0 1 1 4 4 4 5 5 4 3 3 0 0 3 3 3 3 2 5 
0 2 4 3 3 2 0 0 2 0 3 5 0 0 1 4 1 3 2 5 4 2 5 4 2 5 1 2 5 3 0 0 0 2 1 5 3 4 1 5 4 
2 1 2 4 3 3 2 3 5 2 5 0 3 4 0 1 2 3 0 0 2 4 1 4 4 1 2 5 2 1 1 5 4 0 5 2 4 1 1 2 1 
2 0 4 5 5 1 2 0 0 0 3 3 2 1 4 3 0 5 1 1 1 0 0 4 3 4 5 5 1 0 2 2 1 3 5 4 3 0 2 5 0 
5 0 3 4 3 4 4 0 0 4 5 0 0 4 1 3 1 0 0 1 2 0 3 2 3 3 3 0 4 0 4 5 2 3 0 2 3 2 2 2 1 
0 3 5 2 1 5 4 2 0 2 2 3 1 5 1 0 0 0 4 1 1 4 3 5 5 4 1 2 2 2 3 3 0 2 3 0 0 0 4 4 3 
5 0 3 3 0 5 3 5 3 3 3 0 2 4 4 1 5 4 5 4 4 0 4 2 3 4 0 1 4 2 1 0 2 5 2 1 2 4 0 3 2 
4 5 4 4 4 4 3 1 5 1 1 3 2 5 1 3 3 1 5 3 0 0 1 0 2 0 3 4 3 4 5 4 3 1 1 1 5 5 1 3 4 
0 3 0 4 3 3 1 3 3 4 1 4 5 3 3 4 2 1 3 5 4 1 3 2 0 1 1 5 3 2 3 5 1 0 4 5 1 0 4 0 4 
2 1 5 1 4 4 4 4 2 5 2 4 3 3 4 0 5 3 0 2 5 5 3 2 3 5 0 1 3 3 1 5 4 3 4 4 5 5 0 0 5 
2 5 5 3 5 3 5 2 5 1 1 1 0 0 5 0 1 3 3 2 2 2 4 3 5 2 3 0 5 4 3 5 4 2 2 3 5 3 3 5 0 
1 0 1 4 0 5 5 4 0 2 4 4 5 5 5 4 1 4 1 0 5 1 2 1 1 4 5 1 1 2 3 0 0 4 5 3 0 0 2 2 0 
0 5 2 4 0 0 1 5 1 0 5 1 3 1 0 1 2 1 2 4 0 0 3 0 3 4 3 4 4 2 5 2 1 1 5 5 0 4 0 4 5 
5 0 1 3 3 0 4 2 4 4 3 5 2 3 1 0 4 4 5 2 2 3 4 5 5 2 5 4 3 2 5 2 0 4 0 4 3 5 5 1 1 
4 2 0 1 2 0 0 5 4 5 0 5 4 3 4 5 1 5 2 1 5 5 0 4 0 2 4 3 0 4 4 5 3 3 4 2 2 2 1 2 0 
4 2 3 2 2 2 5 2 2 4 2 2 1 5 0 2 3 1 5 5 4 4 0 2 4 4 3 5 5 0 2 4 0 4 5 2 1 0 3 4 0 
0 2 3 2 1 0 5 5 1 2 0 4 1 4 0 1 5 3 5 0 2 0 5 3 0 4 1 3 5 1 2 3 1 0 4 0 3 3 5 5 0 
4 5 2 2 3 0 0 4 5 1 5 0 3 3 2 4 4 5 1 2 4 5 5 2 3 3 0 4 0 3 0 3 1 3 3 0 4 1 3 0 5 
1 5 4 5 5 2 0 4 4 3 1 4 4 3 4 3 5 5 3 1 2 1 2 4 1 0 4 5 3 3 1 0 0 1 2 4 1 4 1 2 0 
1 5 3 3 1 0 1 4 5 3 5 1 0 2 3 1 5 4 1 5 1 5 4 4 3 2 3 2 4 1 0 1 2 0 5 1 5 1 4 1 3 
2 0 0 1 3 3 3 4 5 3 3 0 1 0 0 0 4 0 1 4 0 3 4 3 4 2 3 1 0 3 4 1 0 5 0 1 4 3 4 3 4 
1 4 3 3 4 5 1 1 1 0 2 0 2 3 3 3 0 2 5 2 3 5 3 1 5 0 2 5 1 1 5 1 2 2 1 5 4 1 2 5 4 
2 3 0 0 5 3 4 1 3 3 3 4 2 1 5 5 2 4 2 3 3 2 1 3 4 2 5 1 3 4 3 0 5 1 5 4 5 1 3 2 1 
0 1 4 1 0 3 2 5 3 1 4 1 3 1 3 2 2 0 4 0 4 2 2 0 4 0 0 0 3 2 1 3 1 5 3 4 2 2 0 4 0 
0 4 2 3 4 5 5 3 4 5 4 3 3 4 2 1 0 0 5 5 4 1 0 0 1 2 0 1 1 1 1 1 2 5 2 0 0 4 5 1 0 
1 1 3 1 5 1 4 3 5 0 2 1 4 5 5 3 2 2 1 5 0 1 3 3 2 3 5 5 2 3 4 2 4 4 2 5 0 3 5 1 3 
1 2 5 2 0 4 0 3 1 0 5 2 4 1 2 4 3 0 2 4 0 3 4 2 2 5 4 3 2 5 5 4 1 1 0 0 1 2 1 0 5 
2 4 1 2 2 5 0 2 3 5 3 3 5 3 0 5 1 3 3 1 1 2 1 0 2 4 3 0 0 0 2 5 0 2 5 3 5 5 5 5 1 
3 4 5 3 4 3 5 1 1 3 5 5 4 4 1 5 5 1 5 0 0 5 2 0 4 4 2 2 5 5 0 3 3 4 3 1 2 5 4 3 0 
2 1 4 0 1 3 0 3 5 0 1 5 5 0 1 0 3 1 2 0 3 2 2 1 2 2 5 5 2 4 5 0 2 1 5 2 3 4 4 4 3 
0 0 3 4 0 4 5 5 0 5 3 5 3 0 5 1 5 2 5 2 4 5 4 4 5 5 1 5 1 5 3 0 2 0 5 5 1 0 3 4 3 
5 2 3 1 3 3 4 1 3 0 4 2 5 0 0 2 3 2 1 4 4 5 0 2 2 0 3 4 1 3 3 3 5 0 4 1 5 1 0 2 2 
3 0 3 0 4 5 5 4 5 0 5 3 5 4 5 0 4 5 2 4 0 3 1 2 0 4 1 0 0 3 3 4 2 3 4 1 0 2 0 4 2 
1 1 0 4 1 3 1 2 2 0 5 4 4 3 3 2 1 4 0 3 1 0 1 5 4 5 0 4 5 1 0 5 3 4 3 3 5 2 2 2 2 
2 0 2 5 5 4 0 5 1 3 0 3 0 5 5 4 4 5 2 5 1 5 2 2 5 1 1 1 1 3 3 4 1 2 5 3 2 2 1 3 1 
5 0 0 2 5 2 3 2 5 2 5 3 0 1 5 0 1 2 1 0 5 1 3 4 0 3 2 1 2 1 5 1 3 2 2 4 0 2 4 5 4 
5 3 1 4 2 2 3 1 4 1 0 4 3 1 3 0 3 2 3 2 5 1 5 0 0 3 2 3 2 3 0 5 4 0 5 3 2 4 3 3 4 
0 3 0 0 5 5 2 4 3 5 4 0 2 0 0 0 3 2 2 3 5 4 4 0 1 3 3 2 5 4 2 3 5 4 3 1 3 5 3 0 4 
2 2 2 2 4 0 3 0 2 1 2 3 1 1 4 2 2 0 4 3 4 0 5 4 1 2 2 0 4 4 4 0 4 2 4 0 0 5 2 2 1 
3 0 5 1 3 5 5 1 2 3 0 2 4 3 4 5 1 0 4 1 1 3 2 5 3 5 5 0 4 2 5 5 2 0 3 1 4 4 5 1 4 
5 3 1 3 0 5 4 5 0 0 4 2 5 3 4 4 2 4 0 4 2 1 2 0 4 1 5 2 1 0 4 1 4 4 4 0 5 3 4 4 3 
3 0 4 3 1 2 3 2 3 3 2 1 5 2 1 1 1 0 0 0 5 1 0 4 1 5 2 0 2 4 4 2 5 2 4 5 2 0 0 2 2 
1 3 5 3 5 1 3 3 5 4 5 0 3 4 3 1 2 0 0 2 1 3 5 0 4 4 3 2 1 4 5 2 4 2 5 2 2 1 2 4 4 
0 4 2 3 4 4 5 0 0 0 1 0 1 5 3 0 2 3 4 1 4 1 0 3 5 1 0 1 4 4 2 3 5 0 5 5 4 1 5 5 0 
3 5 1 1 4 2 0 5 5 4 2 1 2 3 0 0 1 4 5 0 4 4 5 2 2 4 0 3 5 0 0 1 5 0 3 0 0 3 4 0 2 
1 5 2 3 5 1 5 1 0 1 4 1 2 1 4 2 1 3 3 3 2 3 2 2 1 0 1 4 5 0 3 0 2 2 5 3 1 3 0 1 1 
3 3 4 3 2 4 0 0 4 4 1 1 2 3 5 3 5 0 0 1 0 0 4 2 0 5 2 4 4 0 3 3 4 0 5 1 3 4 2 3 0 
5 4 4 2 2 2 5 1 2 1 1 3 2 0 4 3 1 0 0 4 2 2 4 4 5 4 0 3 4 1 2 5 5 4 1 0 5 4 1 0 5 
1 0 4 0 3 0 3 0 4 3 2 3 1 4 0 3 2 0 4 2 2 0 4 3 3 1 0 4 3 5 3 3 4 0 4 3 1 4 3 5 1 
3 3 2 3 1 0 2 1 0 2 3 4 1 5 5 0 3 4 2 2 1 0 1 1 1 0 0 3 5 2 5 3 0 1 0 2 0 1 1 1 0 
1 1 4 3 2 5 0 3 1 3 5 5 5 4 0 5 3 3 3 4 2 5 0 2 1 3 3 4 2 1 3 5 1 0 2 2 3 0 0 5 0 
5 4 4 3 1 5 5 0 0 4 4 1 4 0 1 5 0 3 4 4 5 0 1 4 0 1 5 4 4 5 5 4 1 3 2 4 5 2 5 2 5 
0 4 2 1 3 5 2 0 4 1 4 5 0 0 3 5 3 2 3 0 5 0 1 3 3 3 2 0 1 2 0 0 3 2 0 3 4 2 5 4 2 
1 4 5 3 3 2 3 3 4 3 0 2 5 4 5 1 5 5 5 4 1 4 1 5 1 0 0 4 2 2 4 5 5 5 0 2 5 2 2 3 5 
5 0 2 5 1 4 3 3 3 3 5 2 1 1 3 3 1 0 1 4 4 3 4 2 0 3 5 5 5 3 2 1 3 4 1 3 5 0 5 1 4 
1 0 4 4 3 2 2 0 5 4 1 0 1 0 2 3 3 0 2 4 5 0 0 3 3 4 0 0 0 0 0 5 3 3 5 1 0 5 1 1 2 
5 2 3 4 0 2 3 1 5 3 4 5 1 4 5 0 3 4 5 5 0 3 5 2 2 3 5 3 0 5 3 5 2 0 0 4 3 0 2 2 3 
2 4 5 3 5 2 4 1 4 5 1 2 5 1 2 5 3 1 0 4 5 3 3 0 4 4 0 2 4 3 1 3 1 3 2 5 3 1 1 0 1 
1 0 2 0 0 5 4 2 4 5 5 3 1 3 1 4 3 1 4 4 2 2 3 0 0 5 0 2 1 2 0 0 3 4 4 0 3 0 4 2 4 
5 0 0 5 4 3 2 1 5 1 1 1 4 3 3 2 5 0 0 3 5 1 3 4 1 2 3 0 1 0 4 2 4 2 3 4 5 5 0 1 3 
0 1 3 0 5 3 2 0 5 0 2 5 3 5 3 0 1 0 3 5 2 3 5 5 4 1 3 2 5 0 3 4 2 2 1 5 4 3 0 0 2 
0 0 3 2 3 5 3 0 3 0 3 2 2 5 1 2 2 1 3 2 4 3 3 2 4 3 4 0 4 5 4 3 4 1 5 2 5 4 4 1 5 
1 5 1 4 3 1 3 2 1 1 1 3 2 1 0 2 3 5 1 4 3 3 4 1 4 5 0 2 5 2 4 3 2 0 1 5 0 1 1 5 0 
3 2 0 2 4 3 4 5 1 0 2 4 4 5 0 0 3 3 1 1 2 1 3 3 0 3 1 2 0 0 3 0 4 1 1 5 1 1 0 5 0 
1 1 1 0 2 2 3 3 2 5 2 2 4 4 2 3 5 3 2 0 3 1 1 5 2 5 3 2 3 3 4 3 2 0 5 1 3 5 4 2 4 
1 5 0 1 1 5 2 3 0 2 5 2 4 0 1 5 3 1 2 3 1 2 0 1 5 0 2 1 2 2 0 1 0 4 4 0 4 2 2 0 1 
