# Supplementary material for: Optimal shortening of uniform covering arrays
Source: PLoS One. 2017 Dec 21;12(12):e0189283. doi: 10.1371/journal.pone.0189283 (PMC5739513; doi:10.1371/journal.pone.0189283)
Supplement: S3 Dataset — (ZIP) [file pone.0189283.s003.zip › L3/N12k21v2^21t2.ca]

C From IPOG algorithm
12 21 2^21 2
0 0 1 1 1 1 1 1 1 1 1 1 1 1 1 1 1 1 1 1 1 
0 1 0 0 0 0 0 0 0 0 0 0 0 0 0 0 0 0 0 0 0 
1 0 0 1 0 1 0 1 0 1 0 1 0 1 0 1 0 1 0 1 0 
1 1 1 0 1 0 1 0 1 0 1 0 1 0 1 0 1 0 1 0 1 
1 0 1 0 0 1 0 0 1 1 0 0 1 1 0 0 1 1 0 0 1 
1 1 0 1 1 0 1 1 0 0 1 1 0 0 1 1 0 0 1 1 0 
0 0 1 1 1 0 0 0 0 1 0 0 1 0 1 1 0 1 0 0 1 
1 1 0 0 0 1 1 1 1 0 1 1 0 1 0 0 1 0 1 1 0 
1 0 1 1 1 1 1 1 1 0 0 0 0 0 0 0 0 1 0 0 1 
0 1 0 0 0 0 0 0 0 1 1 1 1 1 1 1 1 0 1 1 0 
1 0 1 0 1 1 0 0 0 1 1 1 1 1 1 0 1 0 0 0 0 
0 1 0 0 0 0 0 0 1 0 0 0 0 1 0 1 1 1 1 1 1 
