# Supplementary material for: Optimal shortening of uniform covering arrays
Source: PLoS One. 2017 Dec 21;12(12):e0189283. doi: 10.1371/journal.pone.0189283 (PMC5739513; doi:10.1371/journal.pone.0189283)
Supplement: S3 Dataset — (ZIP) [file pone.0189283.s003.zip › L3/N160k19v2^19t5.ca]

C From IPOG algorithm
160 19 2^19 5
0 0 0 0 0 0 0 0 0 0 0 0 0 0 0 0 0 0 0 
0 0 0 0 1 1 1 1 1 1 1 1 1 1 1 1 1 1 1 
0 0 0 1 0 1 0 1 0 1 0 1 0 1 0 1 0 1 0 
0 0 0 1 1 0 1 0 1 0 1 0 1 0 1 0 1 0 1 
0 0 1 0 0 1 1 0 0 1 1 0 0 1 1 0 0 1 1 
0 0 1 0 1 0 0 1 1 0 0 1 1 0 0 1 1 0 0 
0 0 1 1 0 0 1 1 0 0 1 1 1 1 0 0 1 1 0 
0 0 1 1 1 1 0 0 1 1 0 0 0 0 1 1 0 0 1 
0 1 0 0 0 1 0 0 1 0 1 1 0 1 0 0 1 0 1 
0 1 0 0 1 0 1 1 0 1 0 0 1 0 1 1 0 1 0 
0 1 0 1 0 0 0 1 1 1 1 0 1 1 1 0 0 0 0 
0 1 0 1 1 1 1 0 0 0 0 1 0 0 0 1 1 1 1 
0 1 1 0 0 0 1 0 1 1 0 1 1 1 0 1 0 0 1 
0 1 1 0 1 1 0 1 0 0 1 0 0 0 1 0 1 1 0 
0 1 1 1 0 1 1 1 1 0 0 0 1 0 0 0 0 1 1 
0 1 1 1 1 0 0 0 0 1 1 1 0 1 1 1 1 0 0 
1 0 0 0 0 1 1 1 0 0 0 0 1 1 1 1 1 0 0 
1 0 0 0 1 0 0 0 1 1 1 1 0 0 0 0 0 1 1 
1 0 0 1 0 0 1 0 0 1 0 1 1 0 1 0 1 1 0 
1 0 0 1 1 1 0 1 1 0 1 0 0 1 0 1 0 0 1 
1 0 1 0 0 0 0 1 0 1 1 0 1 0 0 1 1 1 1 
1 0 1 0 1 1 1 0 1 0 0 1 0 1 1 0 0 0 0 
1 0 1 1 0 1 0 0 0 0 1 1 1 0 1 1 0 0 1 
1 0 1 1 1 0 1 1 1 1 0 0 0 1 0 0 1 1 0 
1 1 0 0 0 0 1 1 1 0 1 1 0 0 1 1 0 1 0 
1 1 0 0 1 1 0 0 0 1 0 0 1 1 0 0 1 0 1 
1 1 0 1 0 1 1 0 1 1 1 0 0 0 0 1 1 0 0 
1 1 0 1 1 0 0 1 0 0 0 1 1 1 1 0 0 1 1 
1 1 1 0 0 1 0 1 1 1 0 1 0 0 1 0 1 0 1 
1 1 1 0 1 0 1 0 0 0 1 0 1 1 0 1 0 1 0 
1 1 1 1 0 0 0 0 1 0 0 0 0 1 1 1 1 1 1 
1 1 1 1 1 1 1 1 0 1 1 1 1 0 0 0 0 0 0 
1 1 0 0 0 0 0 0 0 1 1 1 1 1 1 1 1 1 0 
1 0 0 1 0 0 0 1 1 0 0 1 0 0 0 0 1 0 1 
1 1 1 0 1 0 0 1 1 1 1 0 0 1 0 1 0 0 1 
1 0 1 1 1 0 0 0 0 0 0 0 1 0 0 0 0 1 0 
1 0 0 0 0 1 0 0 1 1 0 0 1 0 1 1 0 1 0 
0 1 0 1 0 1 0 0 0 0 1 0 1 0 0 1 0 1 1 
1 0 1 0 1 1 0 1 0 0 0 1 0 1 0 1 1 1 1 
1 1 1 1 1 1 0 0 1 1 1 1 1 1 1 0 1 1 0 
0 0 0 0 0 0 1 1 1 1 0 0 0 1 1 0 1 0 1 
0 1 0 1 0 0 1 0 0 1 1 0 0 1 0 0 0 0 1 
0 0 1 0 1 0 1 0 0 1 0 1 0 0 1 1 1 0 1 
0 1 1 1 1 0 1 1 1 0 1 1 0 0 1 1 0 0 1 
0 1 0 0 0 1 1 1 0 0 1 1 1 0 0 0 1 0 0 
0 0 0 1 0 1 1 1 1 0 1 1 0 0 1 0 0 1 0 
0 1 1 0 1 1 1 0 1 0 0 0 1 1 1 1 1 1 0 
1 0 1 1 1 1 1 0 0 1 1 0 0 0 1 1 1 1 1 
0 1 1 0 0 0 0 0 0 0 0 1 1 0 1 0 0 1 1 
0 0 0 0 1 0 0 1 0 1 1 1 0 1 1 0 0 0 0 
0 0 1 1 0 1 0 1 1 1 1 0 1 1 0 1 1 0 0 
0 1 0 1 1 1 0 1 1 1 0 0 1 0 0 0 1 1 0 
1 0 1 0 0 0 1 1 1 0 1 0 1 0 1 0 0 0 1 
1 0 0 0 1 0 1 0 0 0 0 0 0 1 0 1 0 0 1 
1 1 1 1 0 1 1 0 0 0 0 1 0 1 0 0 0 0 0 
1 1 0 1 1 1 1 1 1 0 0 1 1 1 0 1 0 0 0 
0 0 0 1 1 0 0 0 1 1 0 1 1 1 0 1 0 1 1 
0 0 1 0 1 1 0 0 1 0 1 1 1 0 0 0 0 1 0 
1 1 1 1 0 0 1 0 1 1 1 1 1 0 0 1 1 1 1 
1 1 0 0 0 1 1 0 1 0 0 0 0 0 1 0 1 1 1 
1 1 1 1 1 0 0 1 0 1 0 0 0 0 1 1 0 0 0 
0 1 0 0 0 1 0 1 0 1 0 1 0 0 1 1 1 0 1 
1 1 0 1 0 0 1 1 0 1 1 0 0 1 1 1 1 1 1 
1 0 1 0 1 1 1 1 0 1 0 0 1 0 0 0 0 0 1 
0 0 0 1 1 1 1 0 0 1 1 1 1 1 0 0 1 0 0 
1 0 1 0 0 0 0 0 1 0 1 1 0 1 1 1 1 0 0 
1 1 0 1 1 0 0 0 1 0 1 0 1 0 1 1 1 0 0 
0 1 1 0 0 0 1 1 0 1 1 0 0 0 0 1 1 1 0 
1 0 1 1 0 1 0 1 0 0 0 0 0 1 1 0 0 1 0 
0 1 0 0 1 0 1 0 1 1 1 1 0 0 0 0 1 1 0 
0 0 1 1 0 1 1 0 1 0 0 1 1 1 1 1 0 1 1 
1 1 0 0 1 0 0 1 1 0 0 0 1 1 0 0 1 1 0 
0 0 0 1 1 1 0 1 0 0 0 0 1 1 1 0 1 0 1 
0 1 0 1 0 0 0 1 0 0 0 0 0 1 0 1 1 0 0 
0 0 1 1 1 0 1 1 0 0 0 1 0 0 0 0 0 1 1 
1 0 0 1 0 0 1 0 1 0 1 1 0 1 0 0 0 1 1 
0 1 1 1 1 0 0 0 1 0 0 0 0 1 0 0 0 0 0 
0 0 0 0 1 1 1 0 1 0 1 0 0 1 1 1 0 1 0 
0 1 1 0 1 1 1 1 1 1 0 1 0 1 1 0 0 1 1 
1 0 0 1 0 1 0 0 0 1 1 1 0 0 0 0 1 1 1 
0 0 1 1 0 1 0 0 0 1 0 1 1 0 0 0 1 0 0 
1 1 0 0 0 1 1 1 0 1 1 0 1 1 0 0 0 1 1 
1 1 1 0 0 1 0 0 0 0 1 0 0 0 0 1 0 0 0 
1 1 1 0 0 0 0 1 0 0 1 1 1 1 1 0 1 0 1 
1 1 1 0 1 1 1 1 1 0 1 1 0 0 0 1 1 0 1 
0 0 1 0 0 0 0 0 1 1 0 0 1 1 1 0 1 1 1 
1 1 1 1 1 1 0 0 1 0 0 1 1 0 1 1 0 0 1 
1 0 0 0 1 0 1 0 1 1 1 0 1 1 1 1 0 0 0 
0 1 1 0 0 0 1 1 1 0 0 1 0 1 1 1 1 1 0 
0 0 1 1 0 1 1 1 1 1 0 1 1 0 1 1 0 0 0 
1 0 0 1 1 1 0 1 1 1 0 1 1 0 1 1 1 1 1 
1 1 1 0 1 1 1 0 1 1 0 0 0 1 0 1 1 1 0 
0 1 0 0 0 1 0 0 1 1 1 1 1 0 1 1 0 0 1 
0 0 0 1 1 0 0 1 0 0 1 1 1 0 0 1 0 0 1 
0 1 0 1 0 1 1 0 0 1 0 0 1 1 1 1 0 0 1 
1 0 1 0 1 0 0 0 0 0 1 0 0 1 1 0 1 0 1 
1 0 1 0 1 1 0 1 0 1 1 1 1 1 1 1 0 1 0 
1 0 1 1 0 0 0 0 1 1 1 0 0 0 0 0 0 1 0 
0 1 0 1 0 0 1 0 1 0 0 0 1 0 0 1 1 0 0 
1 1 0 1 1 1 1 1 0 0 1 0 0 0 1 0 1 0 0 
0 0 0 0 0 0 0 1 1 0 1 1 1 0 0 1 0 1 1 
1 1 1 0 0 0 1 1 1 1 0 1 1 1 0 0 1 0 0 
0 0 1 0 0 1 0 1 1 0 0 0 1 0 0 1 0 0 1 
0 1 1 1 0 0 0 1 1 1 1 1 0 0 0 0 1 1 1 
1 0 0 0 1 0 1 0 1 0 0 1 1 0 1 0 0 0 0 
1 0 0 0 0 1 1 0 0 1 0 1 0 1 0 1 0 1 0 
0 0 1 1 0 0 1 1 0 0 1 0 0 0 1 1 1 1 0 
0 0 0 0 0 0 0 0 0 1 1 0 1 0 1 0 1 0 0 
1 1 0 1 0 0 1 0 0 1 0 1 0 1 1 0 0 0 1 
1 1 1 0 1 0 0 0 0 0 1 1 0 1 0 1 0 1 1 
0 1 1 1 1 1 0 0 0 1 1 0 1 0 0 1 0 1 1 
1 1 0 1 1 1 1 1 0 1 1 1 0 1 1 1 0 1 0 
1 0 0 1 0 1 1 0 1 1 0 0 1 1 0 0 1 0 1 
0 1 1 1 1 1 0 1 0 1 0 0 0 1 0 0 1 1 1 
1 0 1 0 0 1 1 1 0 0 0 1 1 1 0 1 1 1 1 
1 1 0 1 1 0 0 0 1 1 0 1 0 0 1 0 0 1 0 
1 1 1 1 1 0 1 1 1 1 1 0 1 1 1 0 0 1 1 
1 0 0 0 1 1 0 1 1 1 0 0 0 0 1 1 1 0 0 
0 1 0 0 1 1 0 0 1 0 1 1 1 1 1 1 1 0 1 
1 1 0 1 0 1 0 1 1 1 0 1 1 1 0 1 1 0 1 
0 1 0 1 1 1 1 0 0 0 1 1 1 1 1 0 0 1 0 
1 1 1 0 1 1 1 0 0 0 1 0 1 0 1 0 1 0 0 
0 1 1 1 0 1 1 1 1 0 1 0 1 1 1 0 1 0 1 
0 1 1 0 1 0 1 1 0 0 0 1 1 1 1 1 1 0 1 
1 1 0 0 0 1 0 1 0 1 1 0 1 0 1 1 0 1 0 
0 0 1 0 1 1 0 0 1 1 1 0 0 1 0 0 1 0 0 
1 1 0 0 1 0 1 1 0 1 0 1 0 0 0 1 1 0 0 
0 1 1 1 1 0 1 1 0 0 0 1 0 0 1 0 1 1 0 
0 0 0 1 0 0 0 0 1 1 1 1 0 1 1 1 0 1 0 
1 1 0 1 0 0 0 1 1 0 1 0 0 0 1 0 0 0 1 
0 0 0 0 1 1 1 0 1 1 1 0 0 0 0 1 0 1 1 
1 0 1 1 0 0 1 0 0 0 0 0 0 0 0 1 1 0 1 
0 0 0 0 1 0 1 1 0 0 1 0 0 1 0 0 0 1 0 
1 0 0 1 1 0 0 0 0 1 0 1 1 0 0 1 1 0 0 
0 0 1 0 0 0 0 1 1 0 0 0 0 1 1 1 0 1 1 
1 0 0 1 0 0 1 1 1 0 0 0 1 0 0 1 0 1 0 
0 0 0 0 0 1 1 0 0 1 0 1 1 0 1 0 0 0 1 
1 0 1 0 1 0 1 0 0 1 1 1 1 0 1 0 1 1 1 
1 0 1 1 1 1 0 0 1 0 1 0 1 0 0 0 1 1 1 
0 0 0 1 1 1 0 0 1 1 0 1 0 1 1 1 1 1 0 
1 0 0 0 1 1 0 1 1 1 0 1 1 1 0 0 0 0 1 
0 1 1 1 0 0 1 0 0 1 1 0 1 0 0 1 0 0 0 
1 1 0 1 1 0 1 0 0 1 1 1 1 1 0 0 1 0 1 
1 1 1 0 1 1 0 0 0 1 0 0 0 1 1 0 0 0 0 
0 0 0 0 1 0 0 1 1 0 1 0 0 0 0 1 1 1 0 
0 0 1 1 0 0 1 1 0 1 1 1 0 1 0 0 0 0 0 
1 1 0 0 1 0 0 0 1 0 1 0 0 1 1 1 0 1 1 
0 0 0 0 1 0 0 0 1 1 1 1 0 0 0 0 1 0 1 
0 0 1 1 1 1 1 1 0 0 1 1 0 0 0 1 1 0 0 
0 1 1 0 0 1 0 1 0 1 0 1 0 0 0 1 1 1 0 
1 1 1 0 0 1 1 1 1 0 0 0 0 0 1 0 1 1 0 
0 0 0 1 0 1 0 0 0 0 0 1 0 0 1 0 1 0 0 
0 1 0 1 0 0 1 0 0 1 1 0 0 1 1 1 1 1 0 
0 1 0 0 1 0 1 1 0 0 1 0 1 0 0 0 1 0 1 
0 1 1 1 0 0 0 0 0 0 0 1 1 0 1 1 1 1 0 
1 1 1 0 1 1 1 1 1 1 1 1 1 0 1 0 1 1 0 
0 1 1 0 1 0 0 1 0 1 1 0 1 0 0 1 1 0 1 
1 0 0 0 1 1 0 1 0 1 0 1 1 1 1 1 1 1 1 
0 1 0 1 1 0 0 0 0 0 1 0 0 0 1 0 0 1 1 
1 1 1 1 1 1 0 0 0 1 0 1 1 0 0 1 0 1 1 
