# Supplementary material for: Optimal shortening of uniform covering arrays
Source: PLoS One. 2017 Dec 21;12(12):e0189283. doi: 10.1371/journal.pone.0189283 (PMC5739513; doi:10.1371/journal.pone.0189283)
Supplement: S3 Dataset — (ZIP) [file pone.0189283.s003.zip › L3/N186k17v4^17t3.ca]

C From IPOG algorithm
186 17 4^17 3
0 0 0 0 0 0 0 0 0 0 0 0 0 0 0 0 0 
0 0 1 1 1 1 1 1 1 1 1 1 1 1 1 1 1 
0 0 2 2 2 2 2 2 2 2 2 2 2 2 2 2 2 
0 0 3 3 3 3 3 3 3 3 3 3 3 3 3 3 3 
0 1 0 1 2 3 0 1 2 3 0 1 2 3 0 1 2 
0 1 1 0 3 2 1 0 3 2 1 0 3 2 1 0 3 
0 1 2 3 0 1 2 3 0 1 2 3 0 1 2 3 0 
0 1 3 2 1 0 3 2 1 0 3 2 1 0 3 2 1 
0 2 0 2 3 1 0 2 3 1 0 2 3 1 0 2 3 
0 2 1 3 2 0 1 3 2 0 1 3 2 0 1 3 2 
0 2 2 0 1 3 2 0 1 3 2 0 1 3 2 0 1 
0 2 3 1 0 2 3 1 0 2 3 1 0 2 3 1 0 
0 3 0 3 1 2 0 3 1 2 0 3 1 2 0 3 1 
0 3 1 2 0 3 1 2 0 3 1 2 0 3 1 2 0 
0 3 2 1 3 0 2 1 3 0 2 1 3 0 2 1 3 
0 3 3 0 2 1 3 0 2 1 3 0 2 1 3 0 2 
1 0 0 1 3 2 1 2 0 0 3 3 2 1 2 0 1 
1 0 1 0 2 3 0 3 1 1 2 2 3 0 3 1 0 
1 0 2 3 1 0 3 0 2 2 1 1 0 3 0 2 3 
1 0 3 2 0 1 2 1 3 3 0 0 1 2 1 3 2 
1 1 0 0 1 1 1 3 2 3 3 2 0 2 2 1 3 
1 1 1 1 0 0 0 2 3 2 2 3 1 3 3 0 2 
1 1 2 2 3 3 3 1 0 1 1 0 2 0 0 3 1 
1 1 3 3 2 2 2 0 1 0 0 1 3 1 1 2 0 
1 2 0 3 0 3 1 0 3 1 3 1 1 0 2 2 2 
1 2 1 2 1 2 0 1 2 0 2 0 0 1 3 3 3 
1 2 2 1 2 1 3 2 1 3 1 3 3 2 0 0 0 
1 2 3 0 3 0 2 3 0 2 0 2 2 3 1 1 1 
1 3 0 2 2 0 1 1 1 2 3 0 3 3 2 3 0 
1 3 1 3 3 1 0 0 0 3 2 1 2 2 3 2 1 
1 3 2 0 0 2 3 3 3 0 1 2 1 1 0 1 2 
1 3 3 1 1 3 2 2 2 1 0 3 0 0 1 0 3 
2 0 0 2 1 3 2 3 0 0 1 1 3 2 3 0 2 
2 0 1 3 0 2 3 2 1 1 0 0 2 3 2 1 3 
2 0 2 0 3 1 0 1 2 2 3 3 1 0 1 2 0 
2 0 3 1 2 0 1 0 3 3 2 2 0 1 0 3 1 
2 1 0 3 3 0 2 2 2 3 1 0 1 1 3 1 0 
2 1 1 2 2 1 3 3 3 2 0 1 0 0 2 0 1 
2 1 2 1 1 2 0 0 0 1 3 2 3 3 1 3 2 
2 1 3 0 0 3 1 1 1 0 2 3 2 2 0 2 3 
2 2 0 0 2 2 2 1 3 1 1 3 0 3 3 2 1 
2 2 1 1 3 3 3 0 2 0 0 2 1 2 2 3 0 
2 2 2 2 0 0 0 3 1 3 3 1 2 1 1 0 3 
2 2 3 3 1 1 1 2 0 2 2 0 3 0 0 1 2 
2 3 0 1 0 1 2 0 1 2 1 2 2 0 3 3 3 
2 3 1 0 1 0 3 1 0 3 0 3 3 1 2 2 2 
2 3 2 3 2 3 0 2 3 0 3 0 0 2 1 1 1 
2 3 3 2 3 2 1 3 2 1 2 1 1 3 0 0 0 
3 0 0 3 2 1 3 1 0 0 2 2 1 3 1 0 3 
3 0 1 2 3 0 2 0 1 1 3 3 0 2 0 1 2 
3 0 2 1 0 3 1 3 2 2 0 0 3 1 3 2 1 
3 0 3 0 1 2 0 2 3 3 1 1 2 0 2 3 0 
3 1 0 2 0 2 3 0 2 3 2 3 3 0 1 1 1 
3 1 1 3 1 3 2 1 3 2 3 2 2 1 0 0 0 
3 1 2 0 2 0 1 2 0 1 0 1 1 2 3 3 3 
3 1 3 1 3 1 0 3 1 0 1 0 0 3 2 2 2 
3 2 0 1 1 0 3 3 3 1 2 0 2 2 1 2 0 
3 2 1 0 0 1 2 2 2 0 3 1 3 3 0 3 1 
3 2 2 3 3 2 1 1 1 3 0 2 0 0 3 0 2 
3 2 3 2 2 3 0 0 0 2 1 3 1 1 2 1 3 
3 3 0 0 3 3 3 2 1 2 2 1 0 1 1 3 2 
3 3 1 1 2 2 2 3 0 3 3 0 1 0 0 2 3 
3 3 2 2 1 1 1 0 3 0 0 3 2 3 3 1 0 
3 3 3 3 0 0 0 1 2 1 1 2 3 2 2 0 1 
1 1 0 0 1 0 0 0 1 1 1 3 2 1 1 0 1 
2 2 0 0 2 0 0 2 2 2 2 1 3 2 2 0 3 
3 3 0 0 3 0 0 3 3 3 3 2 1 3 3 0 0 
0 0 1 1 0 1 0 0 2 3 3 3 0 1 2 2 3 
2 2 1 1 1 1 0 3 0 0 0 1 1 0 0 1 0 
3 3 1 1 2 1 0 1 3 1 2 0 3 1 1 3 2 
0 0 2 2 0 2 0 1 1 0 1 3 3 3 0 3 2 
1 1 2 2 2 2 0 3 2 0 3 3 1 2 3 2 0 
3 3 2 2 3 2 0 2 0 2 0 0 0 3 2 0 1 
0 0 3 3 0 3 0 0 0 1 2 1 2 3 1 3 1 
1 1 3 3 1 3 0 3 3 3 0 0 3 0 0 2 3 
2 2 3 3 3 3 0 1 1 1 1 1 0 1 3 3 0 
0 0 0 0 0 0 1 2 3 2 0 2 1 1 1 1 2 
2 2 0 0 1 0 1 0 1 0 3 2 3 3 3 1 1 
3 3 0 0 3 0 1 0 2 0 1 0 2 0 0 2 3 
1 1 1 1 0 1 1 1 0 1 0 2 2 0 2 0 0 
2 2 1 1 2 1 1 2 1 2 3 0 1 1 1 2 2 
3 3 1 1 3 1 1 2 2 2 2 3 0 2 0 1 1 
0 0 2 2 0 2 1 0 0 3 2 0 1 2 3 1 3 
1 1 2 2 1 2 1 2 3 3 2 1 0 1 0 1 2 
2 2 2 2 2 2 1 0 0 0 1 2 2 0 2 0 0 
0 0 3 3 1 3 1 1 2 0 3 0 1 2 2 0 0 
1 1 3 3 2 3 1 2 0 2 1 2 0 2 3 3 2 
3 3 3 3 3 3 1 0 1 3 0 1 3 2 1 1 3 
0 0 0 0 0 0 2 3 1 3 0 1 0 0 2 2 1 
1 1 0 0 1 0 2 1 0 2 2 0 0 0 1 2 1 
3 3 0 0 2 0 2 3 2 1 0 3 3 3 0 3 2 
0 0 1 1 1 1 2 2 3 0 1 2 0 2 3 0 1 
1 1 1 1 2 1 2 0 3 0 3 0 2 3 0 1 3 
2 2 1 1 3 1 2 1 3 3 2 3 2 3 1 0 0 
1 1 2 2 0 2 2 1 1 2 1 1 1 0 2 0 3 
2 2 2 2 1 2 2 3 3 2 3 3 3 1 2 3 1 
3 3 2 2 3 2 2 3 2 3 1 2 3 1 1 3 0 
0 0 3 3 0 3 2 2 1 2 3 1 2 0 0 0 0 
2 2 3 3 2 3 2 3 2 3 0 2 2 2 3 2 1 
3 3 3 3 3 3 2 2 0 0 2 3 1 0 3 2 2 
0 0 0 0 0 0 3 1 2 1 3 2 2 2 3 3 3 
1 1 0 0 2 0 3 0 3 0 2 1 1 2 0 3 0 
2 2 0 0 3 0 3 1 0 1 1 0 1 0 2 1 2 
0 0 1 1 0 1 3 3 0 2 1 0 3 3 1 3 0 
1 1 1 1 1 1 3 0 1 3 0 1 1 3 3 3 2 
3 3 1 1 3 1 3 3 1 0 2 2 2 1 2 0 1 
0 0 2 2 1 2 3 3 2 1 0 3 2 0 0 0 3 
2 2 2 2 2 2 3 1 3 1 2 2 0 2 1 1 3 
3 3 2 2 3 2 3 0 0 1 3 1 3 1 2 2 0 
1 1 3 3 0 3 3 1 2 1 2 3 3 3 2 1 1 
2 2 3 3 1 3 3 0 3 0 1 0 0 1 0 0 2 
3 3 3 3 2 3 3 1 1 1 0 0 0 0 0 2 0 
3 3 2 0 1 2 0 1 1 0 2 1 2 2 1 1 2 
1 3 2 0 0 0 3 2 0 3 3 0 0 3 1 3 3 
2 1 0 2 1 1 3 2 2 2 0 3 2 3 1 3 2 
2 1 3 0 0 0 1 3 0 3 3 0 0 1 0 0 2 
3 2 0 1 0 1 2 0 0 3 1 2 1 0 2 3 1 
1 1 0 2 3 3 0 0 3 0 2 2 0 3 2 2 3 
3 2 1 1 0 2 0 2 1 0 0 3 1 2 3 2 3 
2 2 1 0 0 3 3 2 3 2 3 3 1 0 0 1 1 
1 3 0 1 0 3 1 3 0 3 2 3 1 1 1 3 0 
3 3 1 2 1 0 0 1 0 2 0 2 2 0 0 2 3 
3 2 0 3 0 0 1 3 1 0 2 1 0 1 3 0 3 
2 1 1 1 0 0 2 0 2 1 1 1 3 1 0 2 2 
3 2 2 2 1 0 2 1 2 1 1 2 1 3 3 1 2 
3 0 2 2 0 0 1 1 3 1 3 3 3 1 3 0 0 
0 3 3 3 2 0 1 3 3 2 1 1 2 3 2 1 2 
0 0 1 1 1 0 2 0 0 2 0 2 3 0 1 0 2 
0 1 3 3 2 0 0 2 0 0 3 1 3 3 3 2 1 
0 2 1 0 3 1 1 0 0 1 0 3 0 2 1 3 1 
2 0 0 2 2 1 2 1 0 3 3 0 2 1 0 2 1 
2 0 2 0 2 2 2 2 0 3 0 1 3 3 1 2 3 
1 3 1 3 1 2 0 2 0 1 1 2 3 1 3 1 0 
2 3 1 0 0 3 1 1 0 0 0 1 2 2 2 3 2 
0 2 2 1 2 0 1 2 1 1 3 0 0 0 3 3 1 
0 0 3 0 3 1 2 3 1 1 1 2 1 2 2 2 3 
1 0 2 2 3 1 2 0 1 2 2 0 3 2 3 2 2 
3 0 1 3 0 1 3 1 1 3 1 2 0 1 2 1 2 
1 1 3 1 3 3 0 3 1 1 3 1 1 2 1 0 1 
1 0 0 2 3 3 2 3 1 1 0 0 0 0 1 1 0 
0 1 3 3 3 1 2 0 2 2 0 3 3 0 2 3 0 
1 2 0 0 3 2 0 2 2 1 3 0 2 3 3 1 2 
0 0 0 1 1 2 3 2 2 1 2 3 0 0 2 1 0 
0 0 1 3 3 2 1 3 2 2 2 1 1 0 0 3 1 
0 0 0 0 2 3 3 3 2 0 1 3 0 1 0 1 3 
3 3 3 2 1 3 2 0 2 2 3 0 3 2 1 3 1 
2 1 3 0 3 1 1 1 3 1 2 1 3 3 3 0 1 
0 0 2 3 0 1 3 0 3 2 2 2 2 0 1 2 1 
1 0 2 1 1 2 1 2 3 3 0 1 1 3 1 2 3 
0 1 0 3 1 2 3 3 3 3 3 1 2 2 1 0 3 
3 3 1 1 2 3 2 2 3 2 1 0 2 3 2 0 1 
2 3 1 2 3 1 3 0 2 1 1 3 1 2 3 1 3 
2 3 2 0 2 3 2 2 0 1 3 2 2 1 0 1 0 
2 2 3 1 0 2 3 1 1 0 3 0 3 3 1 3 3 
0 2 1 3 2 0 0 3 0 3 0 0 1 2 0 0 1 
0 3 0 2 3 1 2 1 3 3 1 1 1 2 2 2 0 
3 1 0 1 2 2 3 2 2 2 1 2 3 0 3 1 2 
3 1 3 2 1 0 1 2 1 3 2 2 2 1 2 3 3 
2 2 2 3 0 1 2 3 2 2 3 1 1 3 3 1 3 
2 0 3 3 2 0 3 0 1 3 2 3 2 0 2 0 0 
3 1 2 1 0 3 3 0 2 3 0 1 2 1 3 0 0 
3 3 3 2 1 2 1 0 1 2 0 2 0 3 0 1 1 
3 3 3 0 0 2 2 3 3 2 3 3 0 2 2 2 3 
2 2 2 3 2 3 0 2 0 2 2 3 3 3 0 2 0 
0 0 3 1 3 3 0 1 2 0 1 1 2 2 1 2 2 
1 2 1 2 3 3 2 1 0 0 3 1 3 0 1 3 3 
2 2 0 3 1 2 2 3 2 3 2 2 3 3 0 1 2 
2 1 1 2 0 1 0 2 2 0 1 3 0 0 1 0 2 
1 2 0 0 1 1 1 0 3 2 0 0 0 1 3 0 0 
2 1 0 1 0 0 0 0 1 1 0 2 1 3 1 1 0 
3 1 2 3 3 0 2 1 1 3 3 2 1 2 0 3 3 
0 2 2 3 2 2 3 2 3 1 0 0 1 1 2 3 0 
1 3 3 1 3 3 3 1 3 0 2 1 0 0 3 1 1 
0 2 3 0 1 0 0 2 1 0 3 2 2 1 0 3 0 
3 2 1 1 1 1 0 2 3 3 2 2 0 1 2 2 1 
3 0 3 1 1 3 0 3 1 0 0 0 3 0 2 1 1 
1 2 1 3 2 0 1 1 0 1 3 2 1 1 3 0 1 
0 2 1 3 3 2 0 1 3 0 3 0 2 0 0 1 2 
0 3 0 0 2 3 0 1 3 2 0 0 2 3 3 2 1 
2 1 0 1 1 0 2 2 0 3 1 3 2 1 1 1 3 
1 3 0 0 3 3 3 3 3 2 1 1 3 2 2 1 1 
0 2 3 3 2 2 3 1 2 2 3 0 0 2 2 0 2 
3 3 2 1 2 3 2 2 1 3 3 0 2 1 0 0 3 
3 1 2 2 2 2 0 0 1 1 1 1 0 2 0 2 1 
1 3 1 1 2 0 3 3 3 2 3 2 2 0 0 1 0 
0 3 2 2 0 3 3 0 0 1 2 1 3 3 2 2 2 
